# Supplementary material for: Multifactorial seroprofiling dissects the contribution of pre-existing human coronaviruses responses to SARS-CoV-2 immunity
Source: Nat Commun. 2021 Nov 18;12:6703. doi: 10.1038/s41467-021-27040-x (PMC8602384; doi:10.1038/s41467-021-27040-x)
Supplement: Supplementary file 5 — Supplementary Data 1 [file 41467_2021_27040_MOESM5_ESM.xlsx]

## Sheet: Sheet1
Supplementary Data 1. Individual LogMFI-FOE, AUC, EC50, CR3022 and WHO Standard quantification corresponding to Figure 2
Donor code	LogMFI-FOE																			AUC				EC50				Quantification based on CR3022 (ng/ml)												Quantification based on WHO standard (IU/ml)
	IgG					IgA					IgM					Sum				IgG				IgG				IgG			IgA			IgM			Sum			IgG			IgA			IgM			Sum
	RBD	S1	S2	Spike	N	RBD	S1	S2	Spike	N	RBD	S1	S2	Spike	N	RBD	S1	S2	Spike	RBD	S1	S2	Spike	RBD	S1	S2	Spike	RBD	S1	Spike	RBD	S1	Spike	RBD	S1	Spike	RBD	S1	Spike	RBD	S1	Spike	RBD	S1	Spike	RBD	S1	Spike	RBD
1	1.50037	1.2266	1.59384	4.32081	1.28668	1.48523	1.38413	1.53369	4.40305	1.12541	1.85049	1.47476	1.53116	4.85641	1.12548	4.83609	4.08549	4.65869	13.5803	873.5	473.9	1372	2719.4	66.6667	62.5	4.5045	133.671	247.06	592.079	839.14	83.1191	518.936	602.055	94.4991	172.504	267.003	424.678	1283.52	1708.2	30.2728	24.5202	54.793	95.2081	261.713	356.922	11.8988	11.9546	23.8535	137.38
2	1.63309	1.29291	2.47064	5.39665	2.09639	1.45806	1.03373	1.60539	4.09718	1.30519	1.78434	1.46742	1.05761	4.30937	1.19584	4.87549	3.79406	5.13364	13.8032	1546	747.8	18614	20907.8	83.3333	55.5556	5089.06	5227.95	605.745	1286.24	1891.98	304.717	491.392	796.109	113.765	223.632	337.397	1024.23	2001.26	3025.49	74.2231	53.2828	127.506	380.11	247.476	627.586	14.3247	15.5318	29.8566	468.658
3	1.86524	1.57645	1.79239	5.23408	1.23618	1.18371	0.90139	1.25338	3.33849	0.827288	1.4321	1.06842	0.936624	3.43715	0.979607	4.48105	3.54627	3.9824	12.0097	2986	1537	2511	7034	111.111	83.3333	90.9091	285.354	886.759	1974.91	2861.67	81.4212	485.506	566.927	31.3787	75.3217	106.7	999.559	2535.74	3535.3	108.656	81.7267	190.383	95.1658	244.436	339.601	3.951	5.23235	9.18335	207.773
4	0.564989	0.0658173	1.05829	1.68909	1.01015	0.823575	0.287457	0.975255	2.08629	0.684016	1.31074	0.963338	1.07745	3.35154	1.23469	2.69931	1.31661	3.111	7.12692	142.6	42.72	567.7	753.02	37.037	62.5	10	109.537	42.4383	47.1667	89.605	29.3523	0	29.3523	23.5107	28.544	52.0546	95.3013	75.7106	171.012	5.20009	5.87138	11.0715	37.9812	0	37.9812	2.96034	1.98571	4.94605	46.1416
5	1.55132	1.16481	1.56397	4.2801	1.35881	0.764961	0.53604	1.53474	2.83574	0.590779	1.26166	0.841638	1.15769	3.26099	1.05775	3.57795	2.54249	4.2564	10.3768	1223	542.5	1384	3149.5	24.3902	33.3333	21.7391	79.4627	294.384	720.212	1014.6	30.8237	108.032	138.855	9.62597	0	9.62597	334.834	828.243	1163.08	36.0715	29.8124	65.8839	38.0212	54.2279	92.2491	1.21204	0	1.21204	75.3048
6	1.15212	0.717855	1.8605	3.73048	0.822095	0.440209	0.102662	0.68921	1.23208	0.227601	1.19866	0.929419	1.24428	3.37235	1.17319	2.79098	1.74994	3.79399	8.33491	545.6	198.2	2247	2990.8	16.9492	37.037	37.037	91.0232	133.411	522.702	656.114	0	0	0	0	0	0	133.411	522.702	656.114	16.3471	21.6788	38.026	0	0	0	0	0	0	16.3471
7	1.92382	1.58844	2.13653	5.64879	1.49465	1.61875	1.37677	1.57606	4.57159	1.00814	1.95971	1.60969	1.38084	4.95024	1.08752	5.50228	4.5749	5.09344	15.1706	2157	1061	3658	6876	47.619	43.4783	43.4783	134.576	614.648	2068.34	2682.99	84.1397	324.6	408.739	151.721	337.187	488.908	850.509	2730.13	3580.64	75.314	85.7359	161.05	95.2326	163.71	258.943	19.1039	23.2949	42.3987	189.65
8	1.81835	1.59208	2.03842	5.44884	2.10566	1.42433	1.258	1.26828	3.9506	1.05676	0.65683	0.319319	0.323034	1.29918	0.711701	3.8995	3.16939	3.62973	10.6986	2355	1413	3493	7261	37.037	41.6667	58.8235	137.527	573.334	1374.82	1948.16	83.351	513.168	596.519	13.8788	0	13.8788	670.564	1887.99	2558.56	70.2517	56.8173	127.069	95.2137	258.73	353.944	1.74755	0	1.74755	167.213
9	2.17635	1.93564	2.19376	6.30576	2.28978	1.75628	1.51643	1.69113	4.96383	1.27995	1.93772	1.56544	1.53188	5.03504	1.47372	5.87035	5.01752	5.41676	16.3046	4318	2578	4641	11537	90.9091	76.9231	76.9231	244.755	1291.12	4615.1	5906.22	314.007	1136.66	1450.67	96.0858	236.315	332.401	1701.22	5988.08	7689.29	158.204	190.915	349.119	380.358	571.349	951.708	12.0986	16.423	28.5216	550.661
10	1.58845	1.3279	1.70081	4.61717	0.826213	1.21581	0.950719	1.22905	3.39558	0.551893	2.21805	1.69269	0.79727	4.70801	0.715157	5.02231	3.97132	3.72714	12.7208	1317	785.1	2457	4559.1	50	43.4783	6.99301	100.471	441.511	1740.37	2181.89	129.62	484.453	614.074	1189.53	1501.3	2690.83	1760.66	3726.13	5486.79	54.0992	72.1575	126.257	152.249	243.892	396.141	149.779	103.815	253.595	356.127
11	0.109144	-0.0669468	0.567082	0.60928	0.852422	0.30103	0.0202034	0.406134	0.727368	0.330993	1.11495	0.893106	0.888026	2.89609	1.06695	1.52513	0.846362	1.86124	4.23273	13.02	18.81	120.4	152.23	1	1	1	3	0	0	0	0	0	0	0	0	0	0	0	0	0	0	0	0	0	0	0	0	0	0
12	2.24364	2.01622	2.73622	6.99608	2.69986	2.08372	1.84539	2.13763	6.06674	1.22432	1.44862	1.12995	1.02037	3.59895	1.49345	5.77599	4.99156	5.89422	16.6618	4447	2914	13170	20531	142.857	71.4286	500	714.286	1534.8	5794.79	7329.59	252.432	737.216	989.648	434.164	157.943	592.106	2221.39	6689.95	8911.34	282.091	239.923	522.015	277.32	371.853	649.173	54.6706	10.8754	65.546	614.082
13	1.91475	1.63019	1.26924	4.81417	1.34358	1.71862	1.46591	1.36615	4.55067	0.968208	1.37501	1.12245	1.19073	3.68819	1.07188	5.00837	4.21855	3.82612	13.053	2057	1021	534.2	3612.2	58.8235	71.4286	40	170.252	1243.38	1980.44	3223.82	139.867	431.22	571.088	105.075	51.1515	156.227	1488.33	2462.81	3951.14	152.353	82.085	234.438	153.657	217.227	370.883	13.2314	3.53999	16.7714	319.241
14	1.16268	0.802834	1.59996	3.56547	1.74491	1.66276	1.57937	1.40639	4.64851	1.64845	1.49053	1.26717	1.189	3.94669	1.11235	4.31596	3.64937	4.19534	12.1607	595.5	252.7	1412	2260.2	45.4545	50	111.111	206.566	378.736	423.47	802.206	124.556	583.317	707.873	112.379	127.638	240.017	615.67	1134.42	1750.1	92.8138	17.5508	110.365	136.836	293.951	430.786	14.1507	8.86602	23.0167	243.8
15	1.70615	1.4747	2.39642	5.57727	1.13698	0.815557	0.775847	1.03189	2.62329	0.470172	1.3356	1.02296	1.30658	3.66514	1.16435	3.85731	3.27351	4.73488	11.8657	1630	964	8894	11488	83.3333	71.4286	1000	1154.76	1906.22	1523.01	3429.23	0	91.4798	91.4798	0	13.3459	13.3459	1906.22	1627.84	3534.06	233.571	63.0652	296.636	4.76821	46.1093	50.8775	0	0.851344	0.851344	238.339
16	1.93099	1.75264	1.83752	5.52114	1.43903	1.48495	1.16543	1.47481	4.12519	0.642105	1.28258	1.0868	1.11982	3.4892	0.842896	4.69851	4.00487	4.43214	13.1355	2768	1902	2341	7011	142.857	100	83.3333	326.19	2159.12	2430.91	4590.03	66.7414	162.211	228.952	109.667	121.917	231.584	2335.53	2715.03	5050.56	264.56	100.544	365.104	73.3208	82.4058	155.727	13.8093	8.35426	22.1636	351.69
17	1.40156	1.09163	1.83503	4.32821	1.37343	1.62195	1.30103	1.31702	4.24	0.746894	1.06679	0.817896	1.00054	2.88523	0.968483	4.09031	3.21055	4.15259	11.4534	929.7	462.4	2057	3449.1	27.027	41.6667	71.4286	140.122	346.64	937.235	1283.88	62.2557	255.158	317.414	0	0	0	408.896	1192.39	1601.29	63.7114	38.8471	102.559	68.3936	128.494	196.888	0	0	0	132.105
18	1.08543	0.631708	1.24033	2.95747	0.156786	0.856234	0.552447	1.14894	2.55762	0.483652	1.01687	0.69116	1.0347	2.74272	0.945069	2.95853	1.87532	3.42397	8.25782	481.5	174.1	801	1456.6	37.037	58.8235	17.8571	113.718	452.842	477.22	930.062	5.24554	14.7978	20.0433	0	0	0	458.088	492.018	950.106	55.4872	19.7953	75.2825	5.76264	7.49788	13.2605	0	0	0	61.2499
19	1.53395	1.19221	1.98711	4.71327	1.72096	1.40518	1.14342	1.30541	3.85402	0.722252	0.589933	0.34185	0.492781	1.42456	0.543528	3.52906	2.67748	3.7853	9.99185	1395	657.1	3688	5740.1	125	83.3333	200	408.333	1303.19	1686.67	2989.86	87.3884	289.191	376.579	0	0	0	1390.58	1975.86	3366.44	159.681	69.9408	229.622	96.0037	145.775	241.779	0	0	0	255.685
20	0.759324	0.327823	1.30496	2.39211	1.36207	0.481622	0.198141	0.932601	1.61236	0.505574	0.989733	0.731039	0.968003	2.68877	0.911133	2.23068	1.257	3.20556	6.69325	228.9	70.14	852.2	1151.24	31.25	45.4545	43.4783	120.183	96.4952	202.433	298.928	0	0	0	0	0	0	96.4952	202.433	298.928	23.6473	8.40058	32.0479	0	0	0	0	0	0	23.6473
21	1.88864	1.63548	2.07455	5.59867	1.89693	1.43765	1.18132	1.3577	3.97668	0.669007	1.33768	1.06111	1.59396	3.99274	0.843747	4.66397	3.87792	5.02621	13.5681	2757	1636	3822	8215	90.9091	66.6667	200	357.576	2084.48	2197.55	4282.03	87.9339	250.54	338.474	111.917	68.2995	180.217	2284.33	2516.39	4800.72	255.414	90.9108	346.325	96.6029	126.529	223.132	14.0926	4.73809	18.8307	366.109
22	2.45068	2.21808	1.94793	6.6167	1.87149	1.52458	1.12687	2.52442	5.17587	1.56229	1.54117	1.2843	1.62981	4.45528	1.16102	5.51644	4.62926	6.10216	16.2479	9694	5335	2897	17926	333.333	250	166.667	750	6014.81	17321.4	23336.2	99.7535	240.252	340.005	260.801	139.721	400.523	6375.37	17701.4	24076.8	1105.51	717.672	1823.18	109.588	121.213	230.801	32.841	9.70356	42.5446	1247.93
23	2.40334	2.10677	2.38001	6.89013	2.3938	1.65878	1.40901	2.13153	5.19931	0.83189	2.12035	1.81624	1.7456	5.68219	1.20593	6.18248	5.33201	6.25714	17.7716	7066	3805	7045	17916	200	111.111	200	511.111	3906.47	8894.61	12801.1	151.528	1223.77	1375.3	94.622	295.209	389.831	4152.62	10413.6	14566.2	957.323	367.881	1325.2	166.487	618.849	785.336	11.9143	20.3974	32.3117	1135.72
24	1.24126	0.761761	1.95531	3.95834	1.65091	0.718153	0.462881	0.835997	2.01703	0.778151	1.42362	1.04004	0.949833	3.4135	1.00588	3.38303	2.26469	3.74114	9.38886	750.6	263.1	3387	4400.7	58.8235	38.4615	250	347.285	335.572	490.395	825.967	0	0	0	21.7394	49.4816	71.2211	357.312	539.876	897.188	61.6767	20.3181	81.9949	0	0	0	2.73731	3.43351	6.17082	64.414
25	1.58995	1.28959	1.47914	4.35868	1.59483	1.26657	1.02294	1.05066	3.34017	0.70044	1.4031	1.12904	0.967892	3.50003	0.69797	4.25962	3.44156	3.4977	11.1989	1338	701.5	1073	3112.5	66.6667	55.5556	62.5	184.722	433.231	1598.82	2032.05	50.7993	489.689	540.488	55.6566	167.186	222.842	539.687	2255.7	2795.38	106.168	66.2579	172.426	55.816	247.633	303.449	7.00797	11.5867	18.5947	168.992
26	1.42575	1.05174	1.36134	3.83883	1.02077	1.48399	1.12257	1.06315	3.66972	0.629498	2.00052	1.47539	1.31175	4.78767	1.05618	4.91025	3.64971	3.73625	12.2962	853.2	385.8	816.7	2055.7	83.3333	58.8235	55.5556	197.712	405.303	574.291	979.594	63.6493	489.794	553.443	110.942	200.313	311.255	579.895	1264.4	1844.29	99.3241	23.7854	123.109	69.9336	247.685	317.619	13.9692	13.875	27.8442	183.227
27	1.26803	0.931284	0.831261	3.03057	1.33904	1.29152	1.0657	1.05308	3.4103	0.980003	0.949578	0.60345	0.796325	2.34935	0.900997	3.50912	2.60044	2.68066	8.79023	748.7	360.4	277.4	1386.5	19.2308	33.3333	21.7391	74.3032	318.488	657.265	975.752	54.3654	496.626	550.992	4.5417	0	4.5417	377.395	1153.89	1531.29	58.5365	27.2131	85.7496	59.734	251.103	310.837	0.571863	0	0.571863	118.842
28	1.42289	0.971719	2.22923	4.62383	1.24787	0.809185	0.535113	1.18653	2.53083	1.43085	1.44143	1.11469	1.40673	3.96285	1.09652	3.67351	2.62152	4.82249	11.1175	851.8	319.7	4376	5547.5	58.8235	45.4545	333.333	437.611	343.02	533.98	877	0	0	0	18.3006	52.4716	70.7722	361.321	586.452	947.772	63.0457	22.1196	85.1653	0	0	0	2.30429	3.6009	5.90518	65.35
29	1.67281	1.33708	2.003	5.01288	2.04592	1.23195	0.890125	1.0483	3.17038	1.10451	2.69167	2.3506	1.5044	6.54668	1.6304	5.59643	4.5778	4.5557	14.7299	1666	875.6	3356	5897.6	83.3333	25	111.111	219.444	1372.57	1508.57	2881.14	53.4445	475.934	529.378	1611.81	3642.66	5254.47	3037.83	5627.16	8664.98	168.181	62.4672	230.649	58.7222	240.751	299.473	202.95	251.462	454.412	429.854
30	1.09621	0.61066	1.96483	3.6717	2.24827	1.39794	1.08232	1.12823	3.60849	0.95529	2.94913	2.69403	1.52246	7.16563	1.38079	5.44328	4.38701	4.61552	14.4458	396.9	112.5	2931	3440.4	500	250	125	875	224.211	319.163	543.374	298.444	221.758	520.202	12084.3	6484.48	18568.8	12607	7025.4	19632.4	82.4181	13.2451	95.6632	327.913	111.802	439.715	1521.59	448.087	1969.68	1931.92
31	2.16275	1.86492	2.05233	6.08	1.70799	1.61472	1.32838	1.80686	4.74996	0.729705	1.45964	1.15428	1.60822	4.22214	0.833984	5.23711	4.34758	5.46741	15.0521	3633	1943	2964	8540	142.857	90.9091	100	333.766	1434.2	3521.28	4955.48	319.215	375.164	694.379	283.973	323.37	607.343	2037.39	4219.81	6257.21	263.602	145.784	409.386	350.714	188.995	539.709	35.7564	22.3674	58.1238	650.073
32	1.01143	0.572097	1.78549	3.36901	1.16896	0.702574	0.458638	1.03476	2.19597	0.564271	1.16338	0.862345	1.02273	3.04845	0.988838	2.87738	1.89308	3.84298	8.61344	421.1	146.6	1479	2046.7	33.3333	45.4545	142.857	221.645	106.697	334.796	441.492	0	9.56113	9.56113	0	0	0	106.697	344.357	451.053	26.1473	13.8821	40.0294	0	4.88072	4.88072	0	0	0	26.1473
33	1.62374	1.34523	1.76075	4.72972	0.980977	1.4327	1.14613	1.91569	4.49452	0.842505	1.00272	0.712417	0.810596	2.52574	0.667835	4.05917	3.20378	4.48703	11.75	1570	860	1794	4224	25	26.3158	52.6316	103.947	368.809	1513.77	1882.58	130.821	186.203	317.024	0	0	0	499.63	1699.97	2199.6	67.786	62.7332	130.519	143.727	94.1492	237.876	0	0	0	211.513
34	1.793	1.33637	1.87582	5.00519	1.62594	1.21496	0.84112	1.14481	3.20088	0.617937	2.08421	1.52575	0.964015	4.57397	0.883011	5.09217	3.70324	3.98464	12.78	1703	578.7	2059	4340.7	142.857	125	111.111	378.968	1232.13	1127.66	2359.8	125.495	87.6417	213.137	1106.57	462.955	1569.53	2464.2	1678.26	4142.46	226.462	46.7275	273.189	137.881	44.1631	182.044	139.334	31.9805	171.314	503.676
35	1.50032	1.08591	2.19417	4.7804	0.90309	0.717671	0.450249	1.21059	2.37851	0.447158	1.36405	0.978037	1.99982	4.34191	0.980533	3.58204	2.5142	5.40457	11.5008	1144	468.1	3762	5374.1	47.619	47.619	333.333	428.571	355.233	913.181	1268.41	0	10.1621	10.1621	113.109	35.9205	149.03	468.343	959.264	1427.61	65.2908	37.851	103.142	0	5.17839	5.17839	14.2421	2.45498	16.6971	79.5329
36	1.53124	1.1202	1.82912	4.48056	1.75516	0.815135	0.473892	0.867926	2.15695	0.606859	1.48165	1.02413	1.14701	3.65279	1.27217	3.82802	2.61823	3.84406	10.2903	1490	647.6	2707	4844.6	34.4828	25.641	52.6316	112.755	367.566	1100.32	1467.89	0	0	0	114.608	100.894	215.502	482.175	1201.21	1683.39	67.5576	45.5851	113.143	0	0	0	14.4308	6.984	21.4148	81.9885
37	1.8262	1.49519	1.7089	5.0303	1.2486	1.29618	1.02983	1.08873	3.41474	0.766743	1.22991	0.953215	0.971355	3.15447	0.846416	4.35228	3.47824	3.76899	11.5995	2500	1306	1714	5520	55.5556	38.4615	83.3333	177.35	1350.04	2298.08	3648.12	127.283	192.779	320.062	0	67.8196	67.8196	1477.32	2558.68	4036	165.421	95.2047	260.626	139.844	97.2872	237.131	0	4.69262	4.69262	305.265
38	1.2062	0.823073	1.19675	3.22603	1.6802	1.11237	0.835294	1.31702	3.26469	0.835294	1.17434	0.859073	0.845845	2.87926	0.8965	3.49292	2.51744	3.35961	9.36997	791.1	320.3	936.3	2047.7	21.2766	41.6667	18.8679	81.8112	323.665	672.475	996.14	126.177	117.669	243.847	0	0	0	449.842	790.144	1239.99	59.4886	27.8851	87.3737	138.63	59.2315	197.861	0	0	0	198.118
39	1.77952	1.49776	1.84386	5.12114	1.1878	1.15394	0.894386	0.888188	2.93651	0.178383	2.10323	1.91298	0.94012	4.95633	0.598636	5.03669	4.30513	3.67216	13.014	3415	1834	4930	10179	250	166.667	100	516.667	2382.32	2497.42	4879.74	78.0495	434.031	512.08	849.918	3304.09	4154.01	3310.29	6235.54	9545.83	291.91	103.286	395.197	85.744	218.656	304.4	107.017	228.452	335.469	484.672
40	1.51581	1.26844	1.08266	3.86691	1.31341	1.45366	1.23243	0.662758	3.34885	0.338014	1.05575	0.744654	0.775711	2.57612	0.820979	4.02522	3.24553	2.52112	9.79187	2321	1346	961.5	4628.5	35.7143	35.7143	31.25	102.679	966.574	1962.39	2928.96	103.121	460.206	563.327	0	0	0	1069.7	2422.59	3492.29	118.435	81.2743	199.709	113.288	232.213	345.501	0	0	0	231.722
41	1.56223	1.33099	1.67905	4.57227	0.812913	0.619789	0.336943	1.17275	2.12948	0.0754211	1.12067	0.851347	1.06097	3.03299	0.807555	3.30269	2.51928	3.91277	9.73474	4326	2524	5052	11902	83.3333	76.9231	200	360.256	1030.66	3792.99	4823.65	26.7897	115.232	142.021	8.20842	51.4534	59.6618	1065.66	3959.67	5025.33	252.577	156.666	409.243	29.4308	58.0725	87.5033	1.03355	3.56505	4.59859	283.041
42	1.84921	1.61697	1.53852	5.0047	1.50901	1.38217	1.18161	0.722908	3.28668	0.618048	0.939197	0.666246	0.835997	2.44144	1.02781	4.17058	3.46482	3.09742	10.7328	3289	1936	1631	6856	47.619	50	52.6316	150.251	1361.14	2735.18	4096.31	122.851	641.643	764.494	0	0	0	1483.99	3376.82	4860.81	166.782	113.061	279.843	134.963	323.395	458.358	0	0	0	301.745
43	1.83666	1.55923	1.53975	4.93565	1.7145	1.36034	1.13695	1.19543	3.69272	0.848114	1.07643	0.778699	1.13228	2.98741	0.812913	4.27344	3.47488	3.86746	11.6158	3503	2010	1731	7244	90.9091	58.8235	90.9091	240.642	1886.56	2823.37	4709.93	93.1021	485.328	578.43	0	0	0	1979.66	3308.7	5288.36	231.162	116.704	347.866	102.281	244.498	346.779	0	0	0	333.442
44	1.62929	1.38655	1.34647	4.36231	1.5448	0.949666	0.716633	1.03312	2.69942	0.48255	1.57767	1.22117	1.49353	4.29238	0.897787	4.15663	3.32436	3.87312	11.3541	2063	1213	1206	4482	58.8235	55.5556	41.6667	156.046	1074.14	1953	3027.14	18.005	111.244	129.249	82.8328	213.164	295.997	1174.98	2277.4	3452.38	131.615	80.922	212.537	19.78	56.065	75.845	10.4299	14.7671	25.197	161.825
45	0.915552	0.346192	0.965337	2.22708	0.929069	0.31113	0.0150637	0.718941	1.04514	0.0834183	1.51055	1.09749	1.23721	3.84524	1.08338	2.73723	1.45874	2.92149	7.11746	420.5	124.6	730.7	1275.8	58.8235	83.3333	20	162.157	331.505	251.131	582.636	3.43443	0	3.43443	33.3434	66.2925	99.6359	368.282	317.424	685.706	40.6192	10.4177	51.0369	3.77298	0	3.77298	4.19843	4.59524	8.79366	48.5906
46	1.39021	1.01752	1.72524	4.13297	1.54534	1.06469	0.678669	0.962149	2.70551	0.41471	0.960905	0.670084	1.64534	3.27633	0.986966	3.41581	2.36628	4.33272	10.1148	1496	641.3	3173	5310.3	27.027	34.4828	22.7273	84.2371	341.013	994.449	1335.46	52.1331	227.916	280.049	0	0	0	393.146	1222.37	1615.51	62.6771	41.2018	103.879	57.2728	114.768	172.041	0	0	0	119.95
47	1.19216	0.800388	1.69897	3.69151	1.19548	0.420889	0.104254	0.953868	1.47901	0.68529	1.63995	1.35114	0.897204	3.88829	1.3301	3.25299	2.25578	3.55004	9.05882	1102	494.3	3438	5034.3	37.037	26.3158	90.9091	154.262	311.693	809.205	1120.9	5.19227	26.43	31.6223	135.683	336.615	472.298	452.568	1172.25	1624.82	57.288	33.5417	90.8297	5.70377	13.3279	19.0317	17.0844	22.9641	40.0485	80.0763
48	2.23372	1.95532	2.18439	6.37343	1.90632	0.884607	0.757565	1.75858	3.40075	0.382217	1.90064	1.64598	1.09327	4.6399	0.718497	5.01897	4.35887	5.03624	14.4141	7798	4437	5767	18002	100	45.4545	166.667	312.121	6040.03	8617.02	14657.1	34.2333	187.903	222.136	623.892	2077.35	2701.24	6698.16	10882.3	17580.4	740.09	356.363	1096.45	37.6078	96.0082	133.616	78.5572	143.655	222.212	856.255
49	1.09096	0.773651	1.56953	3.43414	1.07918	0.816647	0.581646	0.851383	2.24968	0.372386	0.971831	0.613449	0.725422	2.3107	0.657619	2.87944	1.96874	3.14634	7.99452	970.7	465.2	2016	3451.9	34.4828	45.4545	125	204.937	296.266	786.8	1083.07	46.8319	250.013	296.845	31.7065	78.8226	110.529	374.804	1115.64	1490.44	54.4525	32.6154	87.0679	51.449	125.919	177.368	3.99232	5.46313	9.45546	109.894
50	1.80239	1.56087	1.89902	5.26229	1.50256	1.05161	0.862472	1.60258	3.51666	0.519766	1.31664	1.04997	0.92251	3.28912	0.970415	4.17064	3.47332	4.42411	12.0681	2825	1627	3122	7574	62.5	58.8235	111.111	232.435	1083.01	2787.93	3870.94	125.297	176.21	301.508	30.0096	59.4344	89.4441	1238.32	3023.57	4261.89	132.704	115.247	247.952	137.653	88.8112	226.464	3.77867	4.06318	7.84185	274.136
51	0.744894	0.404571	1.18545	2.33492	0.522043	0.727459	0.410992	0.921113	2.05956	0.498661	1.04139	0.764787	1.0254	2.83158	1.00588	2.51375	1.58035	3.13197	7.22606	254.2	101	603.7	958.9	29.4118	55.5556	55.5556	140.523	134.462	924.775	1059.24	29.674	30.3646	60.0387	0	0	0	164.136	955.14	1119.28	16.4759	38.3723	54.8482	32.6005	15.3009	47.9014	0	0	0	49.0764
52	0.726476	0.391207	0.791853	1.90954	0.975962	0.584132	0.313619	0.915679	1.81343	0.379679	1.00635	0.732394	0.926451	2.6652	0.850936	2.31696	1.43722	2.63398	6.38816	269.9	118	289.6	677.5	27.7778	76.9231	17.2414	121.942	135.433	1204.68	1340.11	30.9821	31.7997	62.7818	0	0	0	166.415	1236.48	1402.9	16.5949	49.962	66.5569	34.0373	16.0409	50.0782	0	0	0	50.6322
53	1.53232	1.28875	1.77839	4.59946	1.58463	0.90309	0.666576	1.66423	3.2339	0.411304	0.946189	0.671443	0.765428	2.38306	0.825104	3.38159	2.62677	4.20805	10.2164	1682	1010	2868	5560	45.4545	47.619	41.6667	134.74	609.82	1793.84	2403.66	115.345	96.3663	211.711	0	0	0	725.165	1890.21	2615.37	74.7223	74.2231	148.945	126.72	48.6806	175.401	0	0	0	201.443
54	2.41621	2.15097	1.88614	6.45332	2.02499	0.762987	0.554881	2.07683	3.3947	1.63893	1.44077	1.07255	0.993035	3.50635	1.02772	4.61996	3.7784	4.95601	13.3544	10339	5950	3398	19687	250	125	76.9231	451.923	7781.42	18903.9	26685.3	107.199	64.9825	172.182	0	56.9267	56.9267	7888.62	19025.8	26914.4	953.472	782.826	1736.3	117.773	33.0142	150.787	0	3.91967	3.91967	1071.25
55	0.522879	0.207125	0.906095	1.6361	1.09884	0.678083	0.285655	1.02708	1.99082	0.377053	0.615333	0.377708	0.746043	1.73908	0.639349	1.81629	0.870489	2.67922	5.36601	173.7	68.81	503.6	746.11	50	83.3333	33.3333	166.667	94.0892	738.715	832.805	114.678	45.3701	160.048	0	0	0	208.767	784.086	992.852	11.529	30.6625	42.1915	125.988	22.8613	148.849	0	0	0	137.517
56	1.41371	1.04436	1.34981	3.80788	1.92252	1.36304	1.15212	1.27139	3.78655	0.321644	1.18877	0.917914	0.953572	3.06026	1.05329	3.96552	3.11439	3.57477	10.6547	1281	574.4	1266	3121.4	27.027	38.4615	22.7273	88.2158	432.693	4346.18	4778.87	285.402	316.183	601.585	0	3.40325	3.40325	718.094	4665.77	5383.86	0	180.031	180.031	313.55	159.313	472.862	0	0.163748	0.163748	313.55
57	1.53933	1.17377	2.3158	5.0289	1.80564	1.37999	1.09798	1.30636	3.78433	0.638058	1.26706	0.947882	0.930611	3.14556	0.944206	4.18638	3.21963	4.55277	11.9588	3043	1516	13749	18308	250	250	1000	1500	1783.52	3525.99	5309.51	1174.12	1212.05	2386.17	180.047	265.129	445.176	3137.69	5003.16	8140.86	218.538	146.004	364.542	1289.92	611.374	1901.29	22.6707	18.378	41.0487	1531.13
58	1.17526	0.782268	1.4568	3.41433	0.887296	0.639849	0.428429	1.33336	2.40163	0.502675	1.46376	1.1552	1.03959	3.65855	1.21927	3.27887	2.3659	3.82975	9.47451	576.3	245.2	1062	1883.5	16.3934	34.4828	12.8205	63.6967	239.776	2160.55	2400.33	27.1176	30.7433	57.8609	0	19.5225	19.5225	266.894	2210.82	2477.71	29.3802	89.6077	118.988	29.7923	15.5421	45.3345	0	1.34018	1.34018	59.1725
59	1.65298	1.34911	1.81405	4.81614	2.10605	0.793608	0.904269	1.43519	3.13307	0.519086	1.76354	1.50723	1.14708	4.41786	1.06561	4.21013	3.76061	4.39633	12.3671	1787	818.9	2768	5373.9	10.4167	35.7143	22.7273	68.8582	681.314	4946.48	5627.8	31.8345	123.436	155.271	108.2	246.832	355.032	821.349	5316.75	6138.1	83.4826	204.469	287.951	34.9736	62.3232	97.2967	13.624	17.0854	30.7094	132.08
60	1.20261	0.920819	1.44759	3.57102	0.753328	0.167136	0.129348	0.663912	0.960397	0.129348	1.07918	0.733732	0.997277	2.81019	0.960233	2.44893	1.7839	3.10878	7.3416	569.9	292.3	997.9	1860.1	23.8095	33.3333	23.8095	80.9524	479.714	3422.18	3901.89	4.65563	20.7989	25.4546	0	0	0	484.369	3442.98	3927.35	58.78	141.894	200.674	5.11475	10.477	15.5918	0	0	0	63.8948
61	2.03135	1.74465	1.82114	5.59713	1.70055	0.81217	0.50515	1.2606	2.57792	0.647817	1.31947	0.987693	1.25456	3.56173	1.14476	4.16299	3.23749	4.3363	11.7368	3169	1672	2009	6850	28.5714	32.2581	33.3333	94.1628	1980.57	9217.97	11198.5	17.4213	33.406	50.8273	18.9735	0	18.9735	2016.96	9251.38	11268.3	242.682	381.193	623.875	19.1392	16.8955	36.0347	2.38905	0	2.38905	264.21
62	1.26503	1.02493	1.56391	3.85388	1.31272	0.730228	0.414474	0.847867	1.99257	0.648141	1.24457	0.881752	1.08509	3.21141	1.11714	3.23983	2.32116	3.49687	9.05785	906.3	488.1	1624	3018.4	24.3902	45.4545	33.3333	103.178	515.269	4332.34	4847.61	20.8399	40.3679	61.2078	0	0	0	536.109	4372.71	4908.82	63.1367	179.534	242.671	22.8948	20.3887	43.2835	0	0	0	86.0315
63	1.67751	1.3675	2.21897	5.26398	1.31903	1.03846	0.692488	1.14382	2.87477	0.914989	1.09878	0.856985	0.894412	2.85018	0.76547	3.81475	2.91697	4.2572	10.9889	1680	883.7	4795	7358.7	20.8333	25.641	45.4545	91.9289	1210.08	7663.89	8873.97	45.0168	53.0358	98.0527	19.2688	62.2959	81.5647	1274.36	7779.22	9053.58	148.272	317.721	465.994	49.4556	27.4801	76.9358	2.42624	4.30656	6.73279	200.154
64	2.2636	2.03731	2.37511	6.67603	1.63778	1.35086	1.14308	1.34474	3.83867	0.371611	1.18392	0.91833	1.24352	3.34577	1.0773	4.79837	4.09872	4.96337	13.8605	5077	3170	6161	14408	40	33.3333	47.619	120.952	2226.17	5604.19	7830.36	98.6379	241.349	339.986	0	0	0	2324.81	5845.54	8170.34	272.776	232.089	504.865	108.364	121.667	230.031	0	0	0	381.14
65	1.13988	0.950608	1.6913	3.78179	1.1089	0.953003	0.927449	1.54247	3.42293	1.02066	1.32666	1.08761	1.17153	3.5858	1.23145	3.41954	2.96567	4.4053	10.7905	607.7	416.4	2177	3201.1	16.3934	27.027	17.8571	61.2776	520.054	869.638	1389.69	32.8767	127.955	160.832	18.551	53.7567	72.3077	571.482	1051.35	1622.83	63.7227	36.0427	99.7654	36.0556	64.2694	100.325	2.33584	3.72276	6.0586	102.114
66	2.02145	1.94118	1.91799	5.88061	1.69241	0.911642	0.836554	1.69818	3.44638	0.678767	1.18965	1.09393	1.03165	3.31524	1.03704	4.12274	3.87167	4.64782	12.6422	3940	3503	3720	11163	50	40	33.3333	123.333	2234.97	5723.97	7958.94	0	0	0	72.9986	240.073	313.071	2307.97	5964.04	8272.01	273.854	236.943	510.797	0	0	0	9.19159	16.5737	25.7652	283.045
67	1.66334	1.40532	1.86223	4.93089	0.851383	1.41906	1.1766	1.20125	3.79691	0.408478	2.14651	1.88442	1.13268	5.16361	1.06482	5.2289	4.46634	4.19616	13.8914	1914	1032	3127	6073	34.4828	41.6667	30.303	106.452	332.284	1327.46	1659.75	71.8914	124.918	196.81	311.855	336.769	648.624	716.03	1789.15	2505.18	61.0702	55.0379	116.108	78.9787	63.5594	142.538	39.2662	23.2208	62.487	179.315
68	1.90908	1.55608	1.98042	5.44558	1.37752	0.969331	0.929419	1.29105	3.1898	0.589543	1.29702	0.842953	1.22661	3.36659	1.1208	4.17543	3.32845	4.49808	12.002	3446	1642	4112	9200	41.6667	31.25	37.037	109.954	954.661	1778.22	2732.88	6.47553	67.7875	74.263	0	0	0	961.137	1846.01	2807.15	175.443	73.5803	249.024	7.1139	34.5022	41.6161	0	0	0	182.557
69	2.34728	2.00309	2.12229	6.47267	1.92966	1.08311	0.835979	0.944483	2.86357	0.779465	1.41793	1.02165	1.07106	3.51064	1.27977	4.84833	3.86072	4.13784	12.8469	6384	3075	3936	13395	76.9231	55.5556	62.5	194.979	1379.42	4327.67	5707.09	29.3057	56.111	85.4167	0	0	0	1408.72	4383.78	5792.51	253.525	179.286	432.811	32.1947	28.5719	60.7666	0	0	0	285.72
70	0.255273	0.0107239	1.22596	1.49195	0.153815	0.416281	0.0406179	0.669007	1.12591	0.265558	1.51803	1.06418	1.07649	3.6587	1.24579	2.18958	1.11552	2.97145	6.27656	36.01	18.69	709.2	763.9	83.3333	43.4783	16.129	142.941	0	0	0	0	0	0	0	0	0	0	0	0	0	0	0	0	0	0	0	0	0	0
71	2.3633	2.11325	2.16087	6.63741	2.00691	1.79615	1.48375	1.69746	4.97736	1.03218	2.06036	1.75818	1.31515	5.13369	1.35936	6.21981	5.35518	5.17348	16.7485	5794	4005	4724	14523	333.333	100	76.9231	510.256	2395.41	6040.32	8435.73	85.532	253.139	338.671	491.109	127.489	618.598	2972.05	6420.95	9393	293.517	249.99	543.507	93.9642	128.628	222.592	61.8324	8.79585	70.6283	449.314
72	0.92524	0.506411	1.7162	3.14785	0.280345	0.662395	0.53685	1.35954	2.55879	0.363178	1.05653	0.86216	0.826549	2.74524	0.916133	2.64417	1.90542	3.90229	8.45188	349.6	74.2	192	615.8	40	83.3333	8.54701	131.88	77.8146	135.294	213.109	25.9387	0	25.9387	0	0	0	103.753	135.294	239.047	19.0674	5.61785	24.6853	28.4958	0	28.4958	0	0	0	47.5633
[truncated: 3 more columns]
