# Supplementary material for: Multifactorial seroprofiling dissects the contribution of pre-existing human coronaviruses responses to SARS-CoV-2 immunity
Source: Nat Commun. 2021 Nov 18;12:6703. doi: 10.1038/s41467-021-27040-x (PMC8602384; doi:10.1038/s41467-021-27040-x)
Supplement: Supplementary file 6 — Supplementary Data 2 [file 41467_2021_27040_MOESM6_ESM.xlsx]

## Sheet: Sheet1
Supplementary Data 2. Serological measurements generated with the ABCORA assay from all patients described in Supplementary Table 11
Sample ID	IgG RBD	IgG S1	IgG S2	IgG N	IgG HKU1	IgA RBD	IgA S1	IgA S2	IgA N	IgA HKU1	IgM RBD	IgM S1	IgM S2	IgM N	IgM HKU1	cohort
1	0.0579919	-0.146128	0.182931	0.140179	0.154902	0.53604	0.241444	0.333215	0.484482	1.86545	0.785704	0.640324	0.590478	0.752655	0.53416	I - healthy, prepandemic adults
2	-0.0917704	-0.0917704	0.402057	0.196295	0.176091	0.492916	0.221849	0.695741	0.675846	0.460731	0.844507	0.643453	0.69314	0.705538	0.483961	I - healthy, prepandemic adults
3	-0.107634	-0.0813049	0.412522	0.0684574	0.477121	0.40654	0.230449	1.12222	0.469822	0.531479	0.764979	0.74994	0.589591	0.856649	0.958771	I - healthy, prepandemic adults
4	0.0421977	-0.0991315	0.574622	0.179036	0.292075	0.064458	-0.154902	0.152288	0.146128	0.477121	0.794886	0.6173	0.431364	0.688293	0.668785	I - healthy, prepandemic adults
5	0.0184834	-0.131279	0.291485	0.129634	1.55683	0.162727	-0.0413927	0.39794	0.231609	0.800592	0.925754	0.742239	0.598165	0.853148	0.842877	I - healthy, prepandemic adults
6	-0.0829742	-0.320335	-0.0193052	0	-0.0606978	0.335792	0.0102192	0.182931	0.349879	0.268845	0.623249	0.5209	0.519709	0.809866	0.538391	I - healthy, prepandemic adults
7	-0.0222764	-0.0705811	0.40654	0.176091	0.553276	0.221849	-0.0669468	0.367977	0.251812	1.23769	0.794896	0.675398	0.576754	0.771962	0.722106	I - healthy, prepandemic adults
8	-0.0457575	-0.0705811	0.322219	0.146128	1.17681	0.23241	-0.0647253	0.126606	0.20412	0.700304	0.503783	0.297375	0.216969	0.629102	0.369361	I - healthy, prepandemic adults
9	-0.0434657	-0.0669468	1.27821	0.124939	0.422074	0.519319	0.190618	0.763122	0.625774	0.667739	0.721536	0.553613	0.749908	0.78295	0.436693	I - healthy, prepandemic adults
10	0.0170333	-0.0555173	0.521138	0.181844	0.85248	0.69897	0.425969	0.506279	0.726999	0.657215	0.890573	0.743937	0.648803	0.909621	1.08028	I - healthy, prepandemic adults
11	-0.0457575	-0.124939	0.243038	0.153815	0.322219	0.474381	0.0681158	0.549882	0.860055	0.347606	0.899821	0.568202	0.642465	0.818885	0.713491	I - healthy, prepandemic adults
12	0.0202034	-0.176091	0.109144	0.0299632	0.544068	0.170696	-0.0163904	0.44945	0.276206	0.810432	0.696737	0.744393	0.747392	0.784599	0.64066	I - healthy, prepandemic adults
13	-0.0321847	-0.0917704	0.463111	0.202826	1.16065	0.269772	0.0669468	0.570802	0.416825	0.740363	0.812913	0.686821	0.50139	0.623962	0.409758	I - healthy, prepandemic adults
14	-0.0424038	-0.156347	0.311014	0.0655015	0.144683	0.405765	0.229674	0.882887	0.506792	0.557033	0.773908	0.466126	0.500602	0.755875	0.900367	I - healthy, prepandemic adults
15	-0.09691	-0.130768	0.181844	0	1.31091	0.642355	0.492916	0.866943	0.848531	1.06695	0.509306	0.381222	0.374864	0.620638	0.467913	I - healthy, prepandemic adults
16	-0.0395085	-0.171396	0.218056	0.0854302	1.19397	0.349879	0.0395085	0.463111	0.393784	0.646264	0.799871	0.544598	0.561224	0.662596	0.408935	I - healthy, prepandemic adults
17	-0.0330003	-0.135663	0.111492	0.0861861	0.837465	0.259637	-0.0306688	0.424733	0.352183	0.81594	0.89434	0.616822	0.606656	0.760069	0.720599	I - healthy, prepandemic adults
18	0.0102192	-0.0669468	0.285236	0.140179	1.37892	0.648803	0.373581	0.588696	0.621365	0.99736	0.609747	0.538119	0.57265	0.657784	0.653213	I - healthy, prepandemic adults
19	-0.0434657	-0.118099	0.372386	0.140179	0.393784	0.165233	0.0157943	0.18142	0.324511	0.443697	0.71421	0.748742	0.641569	0.870905	0.463111	I - healthy, prepandemic adults
20	-0.0630517	-0.0496878	0.0945561	0.130768	0.22419	0.130334	0.0211893	0.491362	0.628389	0.498311	0.703136	0.451065	0.340993	0.4849	0.223937	I - healthy, prepandemic adults
21	-0.09691	-0.0457575	0.190332	0.130334	0.658011	0.596456	0.31742	0.522879	0.661788	0.803387	0.842642	0.581584	0.55055	0.70125	0.461609	I - healthy, prepandemic adults
22	0.0606978	-0.0457575	0.290035	0.217484	0.724276	0.606967	0.356547	0.5209	0.69897	0.872421	0.884394	0.605704	0.743457	0.780584	0.779775	I - healthy, prepandemic adults
23	-0.109144	-0.0248236	0.350392	0.197025	0.593942	0.378442	0.193396	0.686069	0.466397	0.661374	0.77593	0.652227	0.551599	0.787648	0.562657	I - healthy, prepandemic adults
24	0	-0.0211893	0.295829	0.182931	1.96446	0.358431	0.194575	0.50456	0.489531	1.17672	0.865721	0.718837	0.604364	0.908257	0.626755	I - healthy, prepandemic adults
25	0.0450784	-0.287666	0.486076	-0.0137883	0.927017	0.314394	-0.0579919	0.424269	0.330541	1.29967	1.40654	0.819943	1.06355	1.3241	0.542184	I - healthy, prepandemic adults
26	0.176091	-0.131279	0.314966	0.136583	1.33288	0.20984	-0.176091	0.545944	0.967207	0.578396	1.64761	1.17982	1.3785	1.54026	1.06092	I - healthy, prepandemic adults
27	-0.0746336	-0.340902	0.527426	0.0636691	0.865301	0.221849	-0.134699	0.0543577	0.251233	0.736397	1.31597	0.802774	0.954243	1.19797	0.620656	I - healthy, prepandemic adults
28	0.20412	-0.09691	0.384214	0.20412	1.74141	0.144492	-0.0746336	0.176091	0.372039	0.506576	1.39006	0.853116	1.00438	1.26972	0.70148	I - healthy, prepandemic adults
29	0	-0.146128	0.563566	0.0579919	0.453209	0.23906	-0.31037	-0.059314	0.319128	0.399784	1.41231	0.869045	0.973714	1.29618	0.694814	I - healthy, prepandemic adults
30	-0.0579919	-0.271067	0.609747	0.0442037	1.26801	0.239578	-0.176091	0.821186	0.557641	0.671584	1.37134	0.8568	1.36089	1.28807	0.650365	I - healthy, prepandemic adults
31	0.163317	-0.0292894	0.464347	0.572771	1.18666	0.402488	-0.00575233	0.607737	0.447566	0.556937	1.27429	0.750123	1.00777	1.23504	0.605066	I - healthy, prepandemic adults
32	-0.0413927	-0.235213	0.324095	0.0921462	0.697388	0.453121	-0.0763883	0.198834	0.417123	0.747938	1.0474	0.470059	0.876925	0.990081	0.39794	I - healthy, prepandemic adults
33	0.0334238	0.10721	0.338456	0.10721	0.447158	0.419129	-0.230992	1.14729	0.386945	-0.0579919	0.807543	0.203477	1.08871	1.54714	0.2718	I - healthy, prepandemic adults
34	-0.0448123	-0.0354723	0.70405	0.149762	1.40503	0.55195	-0.151732	0.247784	0.482654	0.756265	1.24609	0.688697	0.982154	1.26211	0.679357	I - healthy, prepandemic adults
35	0.122572	-0.247784	0.516219	0.176091	1.08465	0.507406	-0.115393	0.498311	0.380211	0.539912	1.36006	0.833072	1.11345	1.36725	0.656042	I - healthy, prepandemic adults
36	0.10721	-0.130768	0.803457	0.214844	0.515874	0.527755	-0.0763883	0.27949	0.359897	0.3837	1.29214	0.764237	0.977105	1.29572	0.581017	I - healthy, prepandemic adults
37	-0.0202034	-0.124939	0.0377886	0.189056	0.248642	0.662247	0.356078	0.590161	0.79541	0.638624	1.01206	0.879524	0.790216	0.923988	0.843347	I - healthy, prepandemic adults
38	0	-0.124939	0.268845	0.17089	0.822355	0.742436	0.420216	0.791284	0.75063	1.13202	1.02061	0.851937	0.723592	0.954243	0.658541	I - healthy, prepandemic adults
39	0.193125	0	0.459392	0.260071	1.08063	0.722035	0.39794	0.771521	0.672518	0.945379	1.25527	0.892241	0.783828	1.16918	1.00737	I - healthy, prepandemic adults
40	-0.075251	-0.138303	0.291046	0.0889411	0.435729	0.652227	0.305439	0.84888	0.724777	0.899754	0.757056	0.629269	0.59068	0.771233	0.439333	I - healthy, prepandemic adults
41	-0.0413927	-0.111974	0.291046	0.0725507	0.872421	0.243038	-0.0202034	0.592076	0.381853	0.869765	0.881448	0.778151	0.824813	0.827513	0.483112	I - healthy, prepandemic adults
42	-0.0413927	-0.124939	0.119975	0.0725507	1.75984	-0.0467434	-0.0881361	0.0879552	0.190618	0.910777	0.868136	0.792629	0.644121	1.10796	0.546166	I - healthy, prepandemic adults
43	0.0413927	-0.0457575	0.236789	0.273001	1.23363	0.373581	0.0725507	0.356547	0.405765	0.555204	0.865301	0.75724	0.681937	0.736294	0.71321	I - healthy, prepandemic adults
44	-0.110412	-0.110412	0.403226	0.0579919	0.427075	0.140179	-0.0917704	0.376751	0.234083	0.234083	0.913584	0.723741	0.693268	0.817249	1.06964	I - healthy, prepandemic adults
45	-0.146128	-0.118099	0.349879	0.228009	0.522879	0.124939	-0.127787	0.190057	0.345508	0.19552	0.549003	0.152288	0.30963	0.488551	0.0791812	I - healthy, prepandemic adults
46	0	-0.0705811	0.146128	0.130334	0.210853	0.232573	0.0669468	0.243038	0.263241	0.356185	1.04402	0.840942	0.834633	1.05817	0.760925	I - healthy, prepandemic adults
47	-0.0211893	-0.0917704	0.245982	0.0488486	0.719173	0.39794	0.0896108	0.733732	0.491945	0.939935	1.02711	0.915784	0.839808	1.02433	0.876531	I - healthy, prepandemic adults
48	0.0579919	-0.0211893	1.01022	0.101027	0.330993	0.122216	0.0314085	0.64836	0.380211	0.620656	0.90759	0.832509	0.729705	0.942834	0.135663	I - healthy, prepandemic adults
49	-0.0791812	-0.101458	0.30553	0.151268	1.21858	0.196295	-0.049218	0.297135	0.345234	1.18021	0.984936	0.774849	0.725763	0.860338	0.845098	I - healthy, prepandemic adults
50	-0.0536849	-0.077166	0.186075	0.0825349	0.269622	0.179296	0	0.20412	0.319915	0.329059	1.0333	0.864066	0.735399	1.03892	0.69897	I - healthy, prepandemic adults
51	0.0211893	-0.09691	0.389166	0.255273	0.462398	0.282932	0.0340798	0.201899	0.381686	0.351197	0.984625	0.820116	0.719859	0.913967	0.626534	I - healthy, prepandemic adults
52	-0.0669468	-0.118099	0.240074	0	0.311249	0.0808232	-0.138303	0.248642	0.381853	0.373581	1.0518	0.91733	0.872156	1.06508	0.882714	I - healthy, prepandemic adults
53	-0.118099	-0.0917704	0.0757207	0	0.646264	0.313264	0.12803	0.275476	0.965134	0.400415	-0.0299632	0.20412	0.156347	0.0851716	-0.0299632	I - healthy, prepandemic adults
54	-0.00975984	-0.0511525	0.974153	0.124939	0.522879	0.157608	0	0.533603	0.327359	0.367977	1.03014	0.894524	0.90139	0.927819	0.78377	I - healthy, prepandemic adults
55	-0.0791812	-0.146128	0.470172	0.0669468	0.0927541	0.339948	0.176091	0.59176	0.49485	0.634729	0.990298	0.764472	0.768793	1.01195	0.674028	I - healthy, prepandemic adults
56	0.161368	0.0211893	0.138303	0.217484	0.39794	0.716003	0.31527	0.548185	0.462398	0.710399	0.996795	0.80096	0.802975	1.15605	0.676694	I - healthy, prepandemic adults
57	-0.0395085	-0.0606978	0.218056	0.129634	0.828604	0.489531	0.319513	0.653213	1.22147	0.675699	0.994323	0.860921	0.691001	0.945379	0.667392	I - healthy, prepandemic adults
58	-0.0829742	-0.2156	0.169751	0.00934003	0.194575	0.442907	0.162727	0.592076	0.526809	0.574031	0.987795	0.795252	0.771118	0.977448	0.72536	I - healthy, prepandemic adults
59	-0.0725507	-0.0927541	0.181624	0.122846	0.692237	0.336606	0.11961	0.66825	0.369487	0.979393	1.13791	0.938126	0.814553	1.16843	1.02288	I - healthy, prepandemic adults
60	0.0193052	-0.0523881	0.360869	0.104735	0.827839	0.244549	0	0.480638	0.26803	0.436434	1.0048	0.729255	0.751194	1.11718	0.708515	I - healthy, prepandemic adults
61	0.0395085	-0.0669468	0.444937	0.132626	1.94366	0.404249	0.111492	0.331699	0.404249	0.713552	1.04198	0.883195	0.742127	0.935853	0.763875	I - healthy, prepandemic adults
62	-0.0102192	-0.077166	0.253022	0.0741017	0.383565	0.369295	0.140815	0.30103	0.458236	0.407083	1.0021	0.870366	0.852047	1.08209	0.845098	I - healthy, prepandemic adults
63	0.0413927	-0.124939	0.0211893	0	0.217484	0.0550476	-0.0496878	0.0850108	0.20995	0.334888	0.90695	0.785838	0.688505	0.913309	0.799176	I - healthy, prepandemic adults
64	0.0107239	-0.0705811	0.168792	0.130334	1.34143	0.480638	0.179608	0.551569	0.647288	0.774606	0.669862	0.541063	0.561266	0.755086	0.449292	I - healthy, prepandemic adults
65	-0.0338583	-0.0705811	0.480725	0.0413927	0.685742	0.228009	-0.0434657	0.234083	0.234083	1.68808	0.886924	0.525543	0.709531	0.829551	0.377418	I - healthy, prepandemic adults
66	0	-0.118099	0.154902	0.109144	0.234083	0.18799	-0.0280287	0.151268	0.352183	0.394306	0.894397	0.767427	0.800516	1.17538	0.740363	I - healthy, prepandemic adults
67	-0.0705811	-0.187087	0.146128	0.0413927	0.190332	0.480725	0.176091	0.380211	0.427324	0.550228	0.536644	0.286053	0.280301	0.561081	0.317284	I - healthy, prepandemic adults
68	0.077166	0	0.30702	0.207125	0.943385	0.522879	0.221849	0.669007	0.643453	1.19682	0.935275	0.848268	0.781847	0.888942	0.685397	I - healthy, prepandemic adults
69	0.0511525	-0.09691	0.278754	0.09691	0.694605	0.349879	0.0927541	0.30103	0.441209	0.939044	0.25248	0.0763883	0.340902	0.103541	0.00827253	I - healthy, prepandemic adults
70	-0.0871502	-0.0993846	0.421005	0.119975	0.195396	0.770464	0.379258	0.650665	0.650665	0.650665	1.0796	0.515751	0.733887	0.59698	0.622407	I - healthy, prepandemic adults
71	-0.0434657	-0.0917704	0.117113	0.109144	0.330993	0.489531	0.115393	0.354276	0.492578	0.541362	1.05608	0.955545	0.659685	1.06223	0.784945	I - healthy, prepandemic adults
72	-0.0222764	-0.0457575	0.130334	0.161368	0.20412	0.408935	0.0716932	0.353418	0.53604	0.495295	0.814638	0.582925	0.575029	0.922314	0.785575	I - healthy, prepandemic adults
73	0.305351	0.0170333	0.60206	0.499687	1.34869	0.845098	0.338456	0.510545	0.510545	0.50515	1.29166	0.521902	0.872778	1.09042	0.475492	I - healthy, prepandemic adults
74	0.00796893	-0.0989253	0.0737862	0.0599979	1.01268	0.626727	-0.0539818	0.166588	0.674611	1.04497	1.10313	0.549787	1.00622	1.14098	0.472621	I - healthy, prepandemic adults
75	0.0398715	-0.113943	0.296834	0.26172	1.07075	0.562387	-0.0589779	0.30103	0.627171	0.708515	1.11745	0.585757	1.03045	1.15518	0.551193	I - healthy, prepandemic adults
76	0.124939	-0.148063	0.545445	0.152967	1.58433	0.970037	0.217883	0.775952	0.463757	0.685606	1.22291	0.626516	0.892366	1.05514	0.492726	I - healthy, prepandemic adults
77	0.138303	0.138303	0.439333	0.364082	1.21085	0.490086	0.259637	0.693674	0.627614	0.739165	1.35719	1.03097	1.05657	1.23706	1.01576	I - healthy, prepandemic adults
78	0.191886	0.191886	0.324511	0.316824	1.26934	0.274701	0.184524	0.413004	0.450792	0.60206	1.22617	0.918642	1.18386	1.4229	0.977724	I - healthy, prepandemic adults
79	0.429697	0.261878	0.370111	0.528828	0.671141	0.645724	0.430125	0.678448	0.671386	0.656909	1.23626	0.914255	1.02888	1.33995	1.09619	I - healthy, prepandemic adults
80	0.124939	0.170696	0.240734	0.267606	1.10012	0.30103	0.166331	0.31527	0.591065	1.21573	1.37915	1.13877	1.19525	1.38917	1.17524	I - healthy, prepandemic adults
81	0.851937	0.357511	0.460731	0.550907	1.70329	0.37787	0.18988	0.400733	0.453121	1.1107	1.1022	0.828318	0.84888	1.10499	0.880347	I - healthy, prepandemic adults
82	0.181844	0.264818	0.862131	0.365488	1.07335	0.50515	0.20412	1.36715	0.550907	0.550907	1.33801	1.05859	1.13033	1.34461	1.10456	I - healthy, prepandemic adults
83	0.165626	0.154902	0.866709	0.507084	1.15163	0.647138	0.449093	0.714958	0.942008	1.05833	1.5175	1.23436	1.25248	1.5474	1.28486	I - healthy, prepandemic adults
84	0.176091	0.221849	0.352183	0.383217	1.28443	0.90309	0.477121	0.678648	0.69146	1.03913	0.968539	0.689448	0.83527	1.00209	0.7567	I - healthy, prepandemic adults
85	0.193125	0.181844	0.584331	0.394452	0.702431	0.662758	0.452298	0.803912	0.724276	0.819544	1.3016	1.01791	1.11218	1.28473	1.10596	I - healthy, prepandemic adults
86	0.143907	0.196295	0.798355	0.359022	1.26717	0.288065	0.231949	1.1341	0.644612	0.954243	1.10192	0.869421	0.918571	1.15258	0.904838	I - healthy, prepandemic adults
87	0.109144	0.176091	0.808114	0.808114	0.711204	0.20242	0.0746336	1.1181	0.463333	0.90647	1.39094	1.10331	1.12057	1.30902	1.13536	I - healthy, prepandemic adults
88	0.0483047	0.0917704	0.39794	0.200915	0.880141	0.39794	0.191886	0.797806	0.544068	0.583577	1.45484	1.16695	1.22885	1.40119	1.21913	I - healthy, prepandemic adults
89	0.176091	0.2156	0.711204	0.466656	1.14834	0.457377	0.278754	0.496007	0.64673	1.3927	1.45157	1.16984	1.2156	1.43079	1.19033	I - healthy, prepandemic adults
90	0.263241	0.282547	0.649173	0.335792	1.31352	0.524546	0.292597	0.797214	1.20776	1.06647	1.3708	1.10914	1.22825	1.2781	1.12338	I - healthy, prepandemic adults
91	0.102662	0.124939	0.609239	0.721536	2.10198	0.545944	0.384576	0.621365	0.666177	1.04733	0.552447	0.311754	0.431364	0.638035	0.370227	I - healthy, prepandemic adults
92	0.09691	0.107634	0.536243	0.250725	1.00807	0.141329	0.124939	0.312025	0.358325	0.747392	1.35943	1.06355	1.11293	1.3577	1.10577	I - healthy, prepandemic adults
93	0.0705811	0.131279	0.260913	0.0917704	0.525426	0.402488	0.212608	0.492098	0.477121	1.17456	1.13377	0.868812	0.920198	1.15922	0.929419	I - healthy, prepandemic adults
94	0.0884219	0.0884219	0.207608	0.18988	0.892454	0.428817	0.23976	0.349635	0.553755	0.593403	1.26885	0.997927	1.04514	1.27217	1.06249	I - healthy, prepandemic adults
95	0.18142	0.212089	0.18142	0.361028	0.644183	0.0532455	0.337242	0.129634	0.229337	0.437613	0.914989	0.664851	0.812913	1.04836	0.703769	I - healthy, prepandemic adults
96	0.218495	0.208276	0.423876	0.30103	0.74938	0.335792	0.21455	0.881448	0.448019	0.407485	1.30558	1	1.07343	1.28235	1.033	I - healthy, prepandemic adults
97	0.0791812	0.102662	0.425969	0.30103	1.1894	0.273001	0.166948	0.364082	0.408664	0.860338	1.29989	1.033	1.08297	1.29701	1.033	I - healthy, prepandemic adults
98	0.196295	0.30103	0.367977	0.410174	0.949622	0.529509	0.31742	0.436285	0.558155	0.597864	1.24407	0.958245	0.977724	1.20974	0.987145	I - healthy, prepandemic adults
99	0.102662	0.146128	0.386202	0.278754	0.735066	0.59698	0.339659	0.688751	0.614505	1.12317	1.25465	1.00443	1.00111	1.31581	1.03115	I - healthy, prepandemic adults
100	0.042752	0.181055	0.350515	0.218843	0.467021	0.377418	0.283997	0.56275	0.585027	1.52803	1.46846	1.18773	1.2021	1.47658	1.20613	I - healthy, prepandemic adults
101	0.139662	0.160851	0.350515	0.329994	0.533237	0.457816	0.362548	0.416423	0.577791	0.572771	1.44612	1.14406	1.19498	1.39678	1.18184	I - healthy, prepandemic adults
102	0.243038	0.273001	0.522879	0.383217	0.702574	0.371611	0.30103	0.525426	0.547702	1.57301	1.30985	1.02383	1.0698	1.25279	1.09736	I - healthy, prepandemic adults
103	0.187087	0.16481	0.187087	0.228479	1.10877	0.481358	0.231949	0.509914	0.575731	1.17524	1.37358	1.12691	1.20576	1.42695	1.14613	I - healthy, prepandemic adults
104	0.674146	0.463111	0.367977	0.60378	1.05557	0.599744	0.361326	0.658316	0.599744	0.940686	0.171239	0.102662	0.414973	0.230449	-0.0299632	I - healthy, prepandemic adults
105	-0.0102192	-0.077166	0.12996	0.00998422	0.339659	0.156786	-0.0606978	0.169751	0.156786	1.22486	0.995742	0.835149	0.673897	0.961247	0.787754	I - healthy, prepandemic adults
106	0.0193052	-0.138303	0.176091	0.104735	0.791116	0.147446	0.0180982	0.197134	0.160411	0.230992	1.04434	0.771771	0.665112	0.855822	0.705436	I - healthy, prepandemic adults
107	-0.0377886	-0.124939	0.18799	0.0669468	1.74102	0.329059	0	0.464059	0.443697	1.06695	0.817303	0.700606	0.729042	0.780195	0.565759	I - healthy, prepandemic adults
108	0.0102192	-0.146128	0.228009	0.0669468	1.04327	0.394147	0.0854302	0.577791	0.394147	0.567691	0.0693265	-0.0170333	0.208276	0.0548487	0.0621479	I - healthy, prepandemic adults
109	-0.0211893	-0.0917704	0.140179	0.154902	0.257564	0.488117	0.124939	0.348455	0.434241	0.434241	0.872911	0.674146	0.606063	0.734474	0.54636	I - healthy, prepandemic adults
110	-0.0871502	-0.228479	0.0555173	0.0725507	0.943135	0.423024	0.20995	0.587134	0.518158	1.87302	0.778151	0.588272	0.537229	0.689364	0.696247	I - healthy, prepandemic adults
111	-0.0725507	-0.103219	0.153228	0.129095	0.61441	0.356547	-0.138303	0.195396	0.706795	0.417245	0.936331	0.718275	0.76648	0.936902	0.586996	I - healthy, prepandemic adults
112	-0.0636691	-0.138303	0.237361	0.0889411	1.40421	0.236912	-0.0263289	0.37879	0.371611	0.923874	0.862131	0.766413	0.686636	0.844477	0.724276	I - healthy, prepandemic adults
113	-0.0434657	-0.0669468	0.507084	0.176091	0.954243	0.278167	0	0.372723	0.367977	1.4268	0.995981	0.791284	0.727712	0.875061	0.783828	I - healthy, prepandemic adults
114	0.166331	0.166331	0.185637	0.335792	1.26403	0.404926	0.289131	1.05711	0.747769	0.906015	1.26377	0.99221	1.08557	1.2873	1.01237	I - healthy, prepandemic adults
115	0.0248236	0.111974	0.192797	0.131279	1.31424	0.433656	0.285236	0.455932	0.535113	1.21936	1.41229	1.15106	1.41764	1.46894	1.22324	I - healthy, prepandemic adults
116	0.157608	0.138303	0.327359	0.287242	1.05115	0.335792	0.207125	0.407485	0.407485	0.658541	0.88276	0.632729	0.845098	1.03801	0.682783	I - healthy, prepandemic adults
117	0.143907	0.196295	0.497325	0.285236	1.26717	0.384004	0.191068	0.621614	0.560095	1.28115	1.32337	1.04792	1.10551	1.30761	1.08912	I - healthy, prepandemic adults
118	0.221849	0.282547	0.950203	0.30103	1.0998	0.232573	0.11115	0.848958	0.243038	0.818446	1.36339	1.12173	1.11786	1.37539	1.12939	I - healthy, prepandemic adults
119	0.154902	0.154902	0.345234	0.330993	0.461327	0.373581	0.189056	0.566062	0.517915	0.544068	1.36227	1.09142	1.18993	1.36656	1.15836	I - healthy, prepandemic adults
120	0.0939045	0.160851	1.25193	0.269996	0.876058	0.52915	0.30496	0.542939	0.542939	0.600081	1.41819	1.14008	1.37611	1.48038	1.157	I - healthy, prepandemic adults
121	0.185637	0.166331	0.425969	0.342423	2.44227	0.693507	0.536243	0.685182	0.742823	1.08144	1.41775	1.13988	1.13566	1.40824	1.14093	I - healthy, prepandemic adults
122	0.176091	0.234083	0.31627	0.31627	0.793391	0.742436	0.513638	0.746552	0.833516	0.947846	1.33215	1.01223	1.28972	1.47171	1.19866	I - healthy, prepandemic adults
123	0.170262	0.225309	0.414973	0.30103	0.334454	0.635918	0.340283	0.664794	0.646642	0.539008	1.18371	0.953257	0.916185	1.1635	0.97819	I - healthy, prepandemic adults
124	0.110698	0.131888	0.472426	0.207608	1.16665	0.357146	0.261878	0.752446	0.51073	1.04139	1.34242	1.02552	1.08953	1.30671	1.0557	I - healthy, prepandemic adults
125	0.169751	0.281725	0.655306	0.370666	1.03272	0.23976	0.101458	0.39794	0.30103	0.670636	1.37965	1.09473	1.15949	1.38583	1.09691	I - healthy, prepandemic adults
126	0.139662	0.181055	0.315753	0.261878	0.940723	0.176091	0.0511525	0.273001	0.314394	0.588272	1.34679	1.03476	1.11856	1.33746	1.11301	I - healthy, prepandemic adults
127	0.158362	0.181844	0.158362	0.459392	0.760422	0.20412	0.190332	0.20412	0.306425	0.582631	1.33065	1.06512	1.12653	1.36284	1.08761	I - healthy, prepandemic adults
128	0	0.0917704	0.239373	0.121734	0.432309	0.44945	0.267606	0.361028	0.550907	0.58567	1.34733	1.05859	1.17286	1.95904	1.09884	I - healthy, prepandemic adults
129	0.0193052	-0.0413927	0.338819	0.134699	0.725763	0.310173	0.0439055	0.503993	0.568451	0.380981	0.936381	0.684411	0.712131	0.852534	0.728488	I - healthy, prepandemic adults
130	-0.111974	-0.0993846	0.0193052	0.0377886	1.34197	0.552842	-0.0434657	0.221849	0.340539	0.636822	0.909954	0.668093	0.654158	0.834009	0.657918	I - healthy, prepandemic adults
131	0.0434657	-0.0234811	0.317843	0.168404	1.06367	0.411101	0.141329	0.325389	0.41433	1.96875	0.0478606	0.543465	0.736126	0.646128	-0.0490494	I - healthy, prepandemic adults
132	0	-0.0579919	0.759668	0.0791812	0.30103	0.30103	-0.0327925	0.276671	0.316542	0.308855	0.271959	0.105776	-0.0711328	0.273071	0.257235	I - healthy, prepandemic adults
133	-0.0202034	-0.0871502	0.0555173	0.134699	0.644349	0.394452	0.113943	0.30103	0.418301	0.922206	0.576542	0.428029	0.540683	0.491057	0.234869	I - healthy, prepandemic adults
134	0.0193052	-0.0202034	1.05725	0.127399	1.25527	0.539912	0.221849	1.08873	0.537119	0.609239	0.680675	0.4843	0.471658	0.625827	0.536243	I - healthy, prepandemic adults
135	0	-0.0636691	0.176091	0.148939	1.68042	0.244549	0.135404	0.451674	0.733569	1.01458	-0.0331684	0.149762	0.39794	-0.0195956	-0.100115	I - healthy, prepandemic adults
136	-0.0202034	-0.0636691	0.0193052	0.0193052	1.00099	0.0716932	-0.0595857	0.30103	0.548814	0.781847	0.961333	0.798233	0.731001	0.907093	0.850427	I - healthy, prepandemic adults
137	-0.0757207	-0.09691	0.0934217	0.120574	0.20412	0.716003	0.359022	0.670776	0.716003	0.798355	0.922985	0.818721	0.746245	0.912488	0.80618	I - healthy, prepandemic adults
138	-0.0434657	-0.118099	0.0757207	0.0669468	0.321233	0.0913301	-0.0700379	0.0682648	0.208716	0.84904	0.683559	0.568955	0.643815	0.841095	0.767394	I - healthy, prepandemic adults
139	-0.119186	-0.130768	0.477121	0.0253059	0.485721	0.653213	0.318759	0.611015	0.653213	0.969066	0.535653	0.598807	0.518317	0.742127	0.253106	I - healthy, prepandemic adults
140	0.00914338	-0.12803	0.0913301	0.0268721	0.658316	0.73009	0.455932	0.670776	0.701445	0.954243	0.962484	0.800053	1.08783	0.940723	0.881994	I - healthy, prepandemic adults
141	-0.0457575	-0.0705811	0.518514	0.09691	0.948168	0.257125	-0.0170333	0.257125	0.384367	0.835447	0.823379	0.724675	0.663678	0.740363	0.986007	I - healthy, prepandemic adults
142	0.160851	0.181055	0.928537	0.4721	1.19466	0.477121	0.20412	1.26951	1.62428	0.946452	1.17798	0.878821	1.02921	1.1352	0.91243	I - healthy, prepandemic adults
143	0.104735	0.0835461	0.244914	0.197489	0.373581	0.393784	0.279841	0.734686	0.561442	0.726999	1.43457	1.13883	1.17706	1.35666	1.18374	I - healthy, prepandemic adults
144	0.176091	0.18631	0.391691	0.234083	0.831596	0.234083	0.268845	0.340539	0.367977	0.711204	1.26776	1.02325	1.04336	1.28892	1.06911	I - healthy, prepandemic adults
145	0.0791812	0.146128	0.271067	0.185637	0.838849	0.617854	0.44945	0.695741	0.640518	1.44138	1.08778	0.840106	1.0569	1.09899	0.893207	I - healthy, prepandemic adults
146	0.09691	0.2156	0.60206	0.251812	0.883256	0.506085	0.28579	0.578995	0.58682	0.91235	1.27162	1.00921	1.09275	1.25412	1.09108	I - healthy, prepandemic adults
147	0.117386	0.150386	0.658176	0.253605	0.357146	0.414973	0.342423	1.52418	0.556303	0.531479	1.2838	0.987766	1.22617	1.50098	1.09594	I - healthy, prepandemic adults
148	0.0901766	0.208276	0.558155	0.46584	0.488117	0.20412	0.09691	0.607455	0.4843	1.09778	1.3819	1.11185	1.13632	1.39193	1.18059	I - healthy, prepandemic adults
149	0.109144	0.154902	0.323694	0.234083	1.09442	0.578148	0.378917	0.820014	0.717195	1.35766	1.27764	1.00631	1.10155	1.29891	1.06755	I - healthy, prepandemic adults
150	0.187087	0.187087	0.567298	0.46584	1.57225	0.866573	0.573096	0.854991	0.93515	0.965004	1.28103	1.01284	1.11143	1.25285	1.04139	I - healthy, prepandemic adults
151	0.124939	0.170696	0.202105	0.346787	0.871832	0.504105	0.423876	0.558155	0.761118	1.186	1.41281	1.14513	1.18533	1.38601	1.19348	I - healthy, prepandemic adults
152	0.143422	0.261521	0.91243	0.38646	0.6114	0.30103	0.119186	0.716882	0.43725	1.0445	1.38124	1.07918	1.09542	1.28524	1.13898	I - healthy, prepandemic adults
153	0.151268	0.263241	0.79588	0.39794	1.09255	0.386945	0.287242	1.25527	0.544068	0.852785	1.43636	1.10338	1.09691	1.37452	1.13234	I - healthy, prepandemic adults
154	0.0543577	0.185637	0.457377	0.238882	0.441957	0.176091	0	0.48902	0.294956	0.191886	1.43986	1.16237	1.18184	1.379	1.19126	I - healthy, prepandemic adults
155	0.231949	0.111974	0.281434	0.3928	1.28277	0.956248	0.772077	1.05754	0.977724	1.6744	1.31281	1.04336	1.03941	1.30428	1.02938	I - healthy, prepandemic adults
156	0.228479	0.218495	0.724906	0.31742	1.18925	0.346787	0.185637	0.625541	0.502124	1.26587	1.30485	1.06181	1.08342	1.33892	1.11492	I - healthy, prepandemic adults
157	0.09691	0.157608	0.429348	0.327359	0.89279	0.477121	0.243038	0.414973	0.574031	0.922985	1.33131	1.11764	1.11022	1.29861	1.09884	I - healthy, prepandemic adults
158	0.16481	0.187087	0.509306	0.355879	1.16252	0.333215	0.172363	0.596456	0.509306	1.04643	1.29247	0.995742	1.07475	1.37533	1.07026	I - healthy, prepandemic adults
159	0.221849	0.243038	0.48902	0.335792	0.946125	0.595626	0.377006	0.532979	0.582464	0.718941	1.10522	0.847232	0.924992	1.08229	0.955903	I - healthy, prepandemic adults
160	0.141329	0.208276	0.74938	0.417536	0.91948	0.231139	0.156074	0.237978	0.452988	0.366297	1.31738	0.964227	1.09163	1.30705	1.03863	I - healthy, prepandemic adults
161	0.218495	0.187087	0.743389	0.363178	1.04291	0.274701	0.216709	0.464156	0.441649	0.493827	0.85996	0.555897	0.653618	0.898043	0.632023	I - healthy, prepandemic adults
162	0.132626	0.251812	0.822355	0.410174	1.64275	0.748796	0.474273	1.02321	0.760777	1.16922	1.31654	1.01741	1.03959	1.32081	1.04139	I - healthy, prepandemic adults
163	0.112704	-0.164192	0.532424	0.877201	0.684247	0.459148	-0.105804	0.295121	0.477121	0.603525	1.32437	0.822285	0.982811	1.21135	0.608494	I - healthy, prepandemic adults
164	0.196295	-0.271067	0.447712	0.09691	0.74177	0.747275	0.0865692	0.477121	0.400487	0.632874	1.46708	0.978376	1.5732	1.48369	0.687656	I - healthy, prepandemic adults
165	-0.103219	-0.13622	0.288318	0.0474246	1.37461	0.278422	-0.270647	0.0532455	0.491565	0.666301	1.47008	0.965737	1.10814	1.41756	0.796479	I - healthy, prepandemic adults
166	0.129634	-0.157608	0.394147	0.156786	1.37903	0.366423	-0.30103	0.298307	0.395763	1.08858	1.51801	1.01559	1.11651	1.38229	0.835447	I - healthy, prepandemic adults
167	0.194977	0.185637	0.329059	0.815135	1.68003	0.435367	0.255273	0.337459	0.568202	0.7344	1.1779	0.966142	0.932601	1.13234	1.01336	I - healthy, prepandemic adults
168	0.0511525	0.0746336	0.227244	0.176091	1.40226	0.275476	0	0.507084	0.527814	1.49693	1.23136	1.00463	0.984206	1.24481	1.01223	I - healthy, prepandemic adults
169	0.139662	0.236572	0.400925	0.491845	1.39973	0.750286	0.381436	0.891906	0.709155	0.717699	1.25693	1.02615	1.06265	1.23831	1.06135	I - healthy, prepandemic adults
170	0.544068	0.196295	0.69897	0.836143	1.68925	0.52402	0.259065	0.581584	0.60206	1.24369	0.858537	0.631444	0.786751	1.27508	0.74351	I - healthy, prepandemic adults
171	0.0939045	-0.172363	0.552542	0.218843	0.755086	0.0957805	-0.101161	-0.00567713	0.234083	1.04548	1.19671	0.672867	0.937852	1.10087	0.598654	I - healthy, prepandemic adults
172	-0.0170333	-0.103219	0.363178	0.834225	1.08196	0.379679	-0.19904	0.260913	0.377006	0.337753	1.18543	0.567691	0.747175	1.11249	0.454513	I - healthy, prepandemic adults
173	0.506713	-0.0439055	0.407848	0.288318	1.84724	0.589826	-0.0184834	0.531834	0.439333	0.522879	0.940232	0.368609	0.582226	0.879763	0.145494	I - healthy, prepandemic adults
174	0.0843209	-0.168404	0.548477	0.196295	1.10733	0.537119	-0.0122345	0.538867	0.464887	1.3862	1.33143	0.858086	0.960827	1.24859	0.681241	I - healthy, prepandemic adults
175	0.09691	0.118099	0.314394	0.176091	0.880456	0.614649	0.366148	0.754078	0.69897	1.65094	1.45593	1.17918	1.22862	1.46877	1.19133	I - healthy, prepandemic adults
176	0.225309	0.20412	0.499687	0.365488	0.920123	0.612784	0.431364	0.550228	0.705436	0.591065	1.32465	1.0224	1.12366	1.39743	1.0749	I - healthy, prepandemic adults
177	0.157608	0.138303	0.662167	0.375664	1.17428	0.831443	0.467361	0.675167	0.797037	0.892095	1.10196	0.795613	0.908072	1.24475	0.865605	I - healthy, prepandemic adults
178	0.111974	0.0917704	0.802975	0.331844	1.5239	0.642065	0.235351	0.605853	0.855848	1.23535	1.15254	0.876266	0.940973	1.19033	0.913151	I - healthy, prepandemic adults
179	0.283997	0.16481	0.384367	0.30103	2.04261	0.576824	0.30103	0.642177	0.609009	0.701763	1.4227	1.17221	1.21924	1.37291	1.17802	I - healthy, prepandemic adults
180	0.30103	0.196295	0.759668	0.410174	1.27383	0.872572	0.649057	0.950087	0.850384	1.50554	1.12462	0.810944	1.09229	1.11883	0.827407	I - healthy, prepandemic adults
181	0.107634	0.157608	0.814996	0.314394	1.09473	0.542292	0.336746	1.28716	0.681241	0.643453	1.23959	0.951151	1.11323	1.25115	0.960359	I - healthy, prepandemic adults
182	0.200915	0.0917704	0.337753	0.319779	1.1993	0.332629	0.120822	0.220207	0.369146	0.627907	1.66782	1.1793	0.964836	1.14711	0.833117	I - healthy, prepandemic adults
183	0.20412	0.292256	0.735599	0.40824	1.06446	0.369295	0.230992	0.662356	0.656282	0.361326	1.30802	1.03602	1.18767	1.29985	1.11485	I - healthy, prepandemic adults
184	0.148063	0.09691	0.507687	0.176091	1.63755	0.528828	0.350515	0.533237	0.550439	0.921417	1.28631	0.990999	1.1199	1.30546	1.07452	I - healthy, prepandemic adults
185	0.154902	0.22494	0.598165	0.345234	1.01822	0.633468	0.40654	0.716003	0.730378	1.45179	1.16633	0.889302	0.905346	1.26717	0.944071	I - healthy, prepandemic adults
186	0.152091	0.224642	0.958887	0.739087	1.0733	0.669007	0.410174	0.730859	0.69897	1.69461	1.11513	0.803262	0.987411	1.22586	0.816478	I - healthy, prepandemic adults
187	0.135663	0.194977	0.447158	0.39211	1.38501	0.683093	0.338354	0.794542	0.76687	0.772547	1.42926	0.91243	1.15149	1.32087	0.930528	I - healthy, prepandemic adults
188	0.339488	0.212089	0.644183	0.873988	1.86111	0.190959	0.0431569	0.215318	0.744468	0.528034	1.03493	0.728354	0.801918	1.16732	0.792392	I - healthy, prepandemic adults
189	0.133539	0.264818	0.488551	0.334454	1.42357	0.557641	0.335792	1.1622	0.60206	0.943385	2.26875	1.54519	1.11212	1.34098	0.90309	I - healthy, prepandemic adults
190	0.238239	0.197811	0.417536	0.370356	1.77676	0.207125	0.142668	0.533603	0.330188	0.839897	1.22205	0.977192	1.09407	1.42723	1.06724	I - healthy, prepandemic adults
191	0.269996	0.253605	0.778151	0.446087	0.707864	0.259637	0.104735	0.40187	0.365147	0.270361	0.268845	-0.0948469	0.128645	0.362626	0.0402632	I - healthy, prepandemic adults
192	0.0234811	0.0457575	0.167973	0.207125	1.07514	0.239373	0.149762	0.274701	0.382335	0.754078	1.26385	1.03425	1.17757	1.32697	1.04442	I - healthy, prepandemic adults
193	0.0997029	0.161851	0.49541	0.241032	0.427716	0.631098	0.369295	0.752784	0.69339	0.704479	1.38312	1.13805	1.14912	1.37196	1.2006	I - healthy, prepandemic adults
194	0.221849	0.166331	0.50515	0.329059	1.07433	0.565257	0.284431	0.515211	0.525045	1.14223	0.966477	0.725445	0.913814	1.16308	0.843322	I - healthy, prepandemic adults
195	0.0669468	0.20412	0.988262	0.308209	1.5813	0.218495	0.0321847	0.797214	0.340902	0.529509	1.05474	0.846023	1.38638	1.2912	0.872895	I - healthy, prepandemic adults
196	0.141329	0.228479	0.442359	0.30103	0.815476	0.249877	0.114473	0.352948	1.07456	0.615633	1.12877	0.93515	0.988645	1.16426	0.918571	I - healthy, prepandemic adults
197	0.257564	0.268845	0.470172	0.385351	0.441209	0.356547	0.0725507	0.400564	0.430876	0.867092	1.27438	1.01022	1.12803	1.28416	1.01223	I - healthy, prepandemic adults
198	0.212089	0.170696	0.692488	0.498055	1.01268	0.290035	0.09691	0.588272	0.585461	1.36455	1.08072	0.796249	1.05381	1.28407	0.84904	I - healthy, prepandemic adults
199	0.19382	0.148063	0.532277	0.375664	1.03892	0.477121	0.30103	0.626682	0.579784	1.01143	1.21448	0.947612	1.11998	1.22106	0.971445	I - healthy, prepandemic adults
200	0.20412	0.181844	0.434569	0.292256	1.11793	0.312311	0.168404	0.563231	0.457643	0.748596	1.19812	0.931284	1.05186	1.28209	0.944723	I - healthy, prepandemic adults
201	0.167491	0.149762	0.337753	0.422764	1.78867	0.276896	0.0945561	0.345612	0.395586	0.552372	1.17887	0.882787	1.00498	1.54834	0.900997	I - healthy, prepandemic adults
202	0.18988	0.207608	0.851061	0.359897	1.15992	0.58529	0.384576	0.764787	0.621365	0.962929	1.39358	1.12324	1.16137	1.34119	1.16417	I - healthy, prepandemic adults
203	0.231394	0.212089	0.28464	0.267606	0.669007	0.53416	0.212608	1.58516	0.461609	1.91659	1.2274	0.949622	1.13566	1.17054	0.991648	I - healthy, prepandemic adults
204	0.139662	0.181055	0.491845	0.315753	0.77313	0.176091	0.09691	0.643453	0.384712	0.916454	1.35218	1.08517	1.14005	1.30344	1.12403	I - healthy, prepandemic adults
205	0.0791812	0.166331	0.763428	0.30103	0.605664	0.259637	0.162727	0.767043	1.10577	1.23583	1.26306	0.959818	1.11317	1.35598	1.0274	I - healthy, prepandemic adults
206	0.0579919	0.176091	0.507084	0.660052	1.58141	0.39794	0.273001	1.08814	0.662167	1.05356	1.49498	1.21991	1.217	1.47009	1.24073	I - healthy, prepandemic adults
207	0.117386	0.181055	0.429697	0.227798	0.58682	0.276206	0.167973	0.722451	0.39794	1.24235	1.29447	1	1.06819	1.33546	1.10636	I - healthy, prepandemic adults
208	0.235528	0.225309	0.913814	0.488551	1.95578	0.60206	0.360344	1.23169	0.80882	1.44602	1.10266	0.869666	0.921783	1.18721	0.89905	I - healthy, prepandemic adults
209	0.0543577	0.156347	0.271067	0.238882	1.46982	0.817069	0.547928	0.757301	0.833307	1.23045	1.46191	1.16185	1.20761	1.5323	1.19527	I - healthy, prepandemic adults
210	0.013364	0.157608	0.720159	0.273001	1.328	0.370111	0.218843	1.24517	0.627507	1.01327	1.38674	1.15266	1.11898	1.42399	1.22578	I - healthy, prepandemic adults
211	0.271067	0.238882	0.522879	0.271067	1.37536	0.614649	0.371611	0.579111	0.620809	1.12077	1.59809	1.30691	1.33152	1.51551	1.37691	I - healthy, prepandemic adults
212	0.0511525	0.138303	0.841203	0.339948	0.28018	0.389452	0.28679	0.453121	0.557856	1.17328	1.32943	1.06929	1.0488	1.28489	1.09076	I - healthy, prepandemic adults
213	0.0939045	0.181055	0.760318	0.20036	0.357146	0.245982	0.154902	0.541104	0.425969	0.410174	1.10318	0.836554	0.858063	1.07032	0.891419	I - healthy, prepandemic adults
214	0.0255541	0.104735	0.153584	0.124939	0.229674	0.403335	0.243038	0.472574	0.520156	0.39794	1.36117	1.0928	1.09996	1.33892	1.13877	I - healthy, prepandemic adults
215	0.0917704	0.149762	0.349335	0.184524	0.841433	0.223516	0.0621479	0.325389	0.31742	0.370356	1.24879	0.955314	1.1169	1.34679	0.998066	I - healthy, prepandemic adults
216	0.0511525	0.118099	0.419129	0.449093	1.07691	0.419129	0.217484	0.477121	0.633468	1.55358	1.02366	0.747153	0.822168	1.04087	0.807986	I - healthy, prepandemic adults
217	0.131888	0.110698	0.411728	0.37787	1.28388	0.255273	0.161368	0.458638	0.389166	0.736397	1.28738	1.00309	1.06339	1.23829	1.03667	I - healthy, prepandemic adults
218	0.0843209	0.154902	0.359022	0.251812	0.711204	0.176091	0.118099	0.287242	0.81082	0.524234	1.4634	1.16237	1.2656	1.4183	1.19866	I - healthy, prepandemic adults
219	0.131888	0.152091	0.517238	0.241032	1.54206	0.594998	0.438057	0.6789	0.670006	1.07093	0.760602	0.544682	0.839534	0.993938	0.593374	I - healthy, prepandemic adults
220	0.187087	0.141329	0.46584	0.266268	0.247784	0.281725	0.115393	0.434152	0.354276	0.370666	1.36642	1.09691	1.13742	1.36694	1.10928	I - healthy, prepandemic adults
221	0.117386	0.218843	1.18791	0.28579	1.03176	0.724906	0.488117	1.12159	0.830539	1.10354	1.42351	1.15504	1.35559	1.39173	1.16088	I - healthy, prepandemic adults
222	0.191886	0.221849	0.48245	0.522879	1.40051	0.690482	0.37787	0.672991	0.712758	1.56172	1.3287	1.05871	1.08673	1.27875	1.12265	I - healthy, prepandemic adults
223	0.128667	0.181055	0.424093	0.253605	0.546202	0.0825349	0.0292894	0.290811	0.330319	1.07068	1.3974	1.14418	1.1471	1.34181	1.14027	I - healthy, prepandemic adults
224	0.00755314	-0.176091	0.640324	0.364699	1.58318	0.273001	-0.0579919	0.652004	0.480725	1.30535	1.24662	0.591793	1.1397	1.02828	0.849138	I - healthy, prepandemic adults
225	0.133539	-0.09691	0.561101	0.437751	1.35411	0.270361	-0.245513	-0.0811598	0.262343	0.0929438	1.13724	0.329166	0.755935	1.06174	0.256032	I - healthy, prepandemic adults
226	0.0248236	-0.151268	0.763722	0.0848215	0.527958	0.353059	-0.138303	0.199157	0.30103	0.418	1.46588	0.94939	1.14716	1.34406	0.801632	I - healthy, prepandemic adults
227	0.312929	-0.141329	1.40559	0.267606	1.64089	0.501595	-0.0606978	1.2094	0.409124	1.05657	1.25969	0.683852	1.15661	1.2727	0.564791	I - healthy, prepandemic adults
228	0.212089	-0.11961	0.728504	0.38818	0.918884	0.481486	-0.147446	0.3953	0.516916	1.13662	1.0697	0.520459	0.836394	1.05577	0.38155	I - healthy, prepandemic adults
229	0.625972	-0.061518	0.585354	0.362084	0.581075	0.509306	0	0.247784	0.353418	1.15401	1.27764	0.772822	0.953654	1.1961	0.596731	I - healthy, prepandemic adults
230	0.139179	-0.0197441	1.0903	0.286307	1.42597	0.226701	-0.216996	1.12907	0.286138	0.400858	1.56343	0.998148	1.20238	1.45468	0.846416	I - healthy, prepandemic adults
231	0.16481	-0.0347621	0.266268	0.197811	0.83788	0.558351	-0.0923143	0.166751	0.59272	0.467781	1.18511	0.703769	0.954243	1.27833	0.509402	I - healthy, prepandemic adults
232	-0.00694886	-0.176091	0.671951	1.37092	1.50256	0.154902	-0.581857	0.367977	0.363522	0.0927541	1.01259	0.478184	0.720159	1.31917	0.374317	I - healthy, prepandemic adults
233	-0.0511525	-0.155888	1.8905	0.20926	0.993051	0.30103	-0.0913301	0.51073	0.28579	0.496643	1.03091	0.41879	1.28044	1.12369	0.371522	I - healthy, prepandemic adults
234	-0.0791812	-0.234083	1.01912	0.374137	1.1894	0.405765	-0.0579919	0.389971	0.411543	0.750999	1.06602	0.510385	0.855166	1.03366	0.457226	I - healthy, prepandemic adults
235	0.0359126	-0.231949	0.506085	0.3827	0.343782	0.830404	0.212224	0.768121	0.640468	0.649895	1.38657	0.627323	1.0998	1.30598	0.511883	I - healthy, prepandemic adults
236	0.0871502	-0.0511525	0.477121	0.151268	1.13566	0.340539	0.0927541	0.433656	0.349879	0.804886	1.26172	1.05189	1.07428	1.15381	0.967044	I - healthy, prepandemic adults
237	0.146128	0.0993846	0.913814	1.48369	1.46623	0.645095	0.390641	0.769008	0.818446	1.34814	1.11171	0.898542	0.993436	1.10608	0.871184	I - healthy, prepandemic adults
238	0.0377886	-0.111974	0.850702	0.231609	1.37023	0.994537	0.69897	1.34976	0.964672	1.33871	1.01541	0.849385	0.881448	0.973897	0.772077	I - healthy, prepandemic adults
239	0.0579919	-0.0125891	0.989958	0.364417	1.32867	0.0757207	-0.0511525	0.977361	0.964836	1.06754	0.658853	0.48971	0.442418	0.897735	0.433095	I - healthy, prepandemic adults
240	-0.0843209	-0.189056	0.610493	0.137528	1.49979	0.516219	0.223733	0.606755	0.527574	0.868721	1.12296	0.937244	0.967207	1.29064	1.17239	I - healthy, prepandemic adults
241	-0.0357156	-0.132626	0.499398	0.344496	2.3265	0.656157	0.381686	0.576976	0.67902	0.812231	0.808263	0.576253	0.703622	0.741576	0.470388	I - healthy, prepandemic adults
242	-0.0248236	-0.0248236	0.71321	0.30702	1.3612	0.71678	0.43099	0.855082	0.8011	1.09893	0.98105	0.798798	0.751314	0.997062	0.735455	I - healthy, prepandemic adults
243	0.131279	0.0248236	0.274701	0.441649	1.07705	0.522879	0.221849	0.445864	0.522879	0.716699	-0.036108	-0.368049	-0.169174	-0.0500643	-0.429103	I - healthy, prepandemic adults
244	0.0757207	-0.0211893	0.228009	0.124939	1.47781	0.452298	0.238882	0.518514	0.514105	1.31387	0.93245	0.701033	0.865301	1.01822	0.709189	I - healthy, prepandemic adults
245	0.0829742	-0.0483047	0.69897	0.23976	1.13033	0.127399	-0.0413927	0.254174	0.381853	0.496426	1	0.801908	0.91851	0.978549	0.783352	I - healthy, prepandemic adults
246	0.0234811	0.288796	0.221849	0.176091	0.383217	0.997876	0.849614	1.0267	0.936219	0.951882	1.16961	0.995147	0.954243	1.18773	0.935059	I - healthy, prepandemic adults
247	0.101458	-0.0357156	0.364699	0.457643	1.62785	0.589471	0.336746	0.556303	0.681241	1.43956	1.12954	0.954243	1.07321	1.20987	0.856144	I - healthy, prepandemic adults
248	-0.0357156	-0.117386	0.0829742	0.119186	0.212608	0.064458	-0.142668	0.287802	0.283301	0.20412	1.15959	0.964747	0.925504	1.20412	0.915784	I - healthy, prepandemic adults
249	-0.00914338	-0.234083	0.273001	0.0669468	1.25928	0.923704	0.249877	0.367977	0.481124	0.653213	1.2111	1.0119	0.954243	1.15184	0.945213	I - healthy, prepandemic adults
250	-0.180456	-0.180456	0.0170333	-0.0362122	1.90806	0.064458	-0.09691	0.0334238	0.10721	0.653213	0.72027	0.450792	0.493081	0.679981	0.381371	I - healthy, prepandemic adults
251	-0.0457575	-0.124939	0.20412	0.0511525	1.23172	0.506279	0.2778	0.62411	0.471047	1.63263	1.18184	0.976475	0.981448	1.14443	0.942684	I - healthy, prepandemic adults
252	-0.0330003	-0.0564814	0.213291	0.193396	1.32922	0	-0.200915	0.170696	0.24533	0.30103	1.05049	0.856008	0.867459	1.03977	0.817918	I - healthy, prepandemic adults
253	-0.0389181	-0.0669468	0.683819	0.288441	1.37501	0.21163	-0.0424038	0.626603	0.459953	1.15682	1.22993	1.04059	0.976322	1.1549	0.991045	I - healthy, prepandemic adults
254	0.273878	0.0377886	0.651748	0.435729	1.95803	0.830249	0.595626	0.912566	0.90309	1.49342	0.954243	0.761239	0.812217	1.11394	0.694422	I - healthy, prepandemic adults
255	-0.0347621	-0.184524	0.0474246	0.110071	1.45922	0.352183	0.0606978	1.33092	0.973128	1.91062	1.01402	0.808717	0.839242	1.05833	0.816034	I - healthy, prepandemic adults
256	0.140179	0.0488486	1.19826	0.117113	1.42983	0.374262	0.102196	1.09084	0.392589	0.731408	1.05582	0.884067	0.853003	1.01464	0.832509	I - healthy, prepandemic adults
257	0.0314085	-0.0109954	0.278754	0.130334	1.29059	0.30103	0.0776049	0.394147	0.251056	0.444452	1.09297	0.869421	1.04771	1.2961	0.84809	I - healthy, prepandemic adults
258	0	-0.0859146	0.430125	0.201327	1.24463	0.395816	0.165367	1.00631	0.440295	1.12122	1.20516	0.982097	1.06861	1.1328	0.982967	I - healthy, prepandemic adults
259	0.0202034	-0.0434657	0.6173	0.433656	0.459536	0.322219	0	0.427324	0.451018	0.761552	1.1157	0.843462	0.90309	1.07631	0.771433	I - healthy, prepandemic adults
260	0.134699	0.0612697	0.882887	0.350718	1.34302	0.283301	0.100371	0.60206	0.372912	0.673942	0.924386	0.758303	0.772896	1.02817	0.705193	I - healthy, prepandemic adults
261	-0.0362122	0.0334238	0.357935	0.240549	1.53071	0.331699	0.103219	0.321715	0.36494	0.50779	1.11279	0.916	0.921417	1.0939	0.914179	I - healthy, prepandemic adults
262	0.0211893	-0.0705811	0.681241	0.161368	0.901731	0.411442	0.226396	0.572505	0.506576	0.556937	1.13287	0.953395	0.971666	1.0676	0.927172	I - healthy, prepandemic adults
263	-0.0669468	-0.0791812	0.154902	0.132626	0.669007	0.882976	0.435229	0.836455	0.778151	1.27599	1.08261	0.914989	0.983848	1.40288	0.865301	I - healthy, prepandemic adults
264	0	-0.135663	0.103219	0.0684574	1.24815	0.400161	0.124939	0.596456	0.434241	0.932682	1.01599	0.829304	0.876667	1.06901	0.759668	I - healthy, prepandemic adults
265	0.11472	-0.0894004	0.548375	0.144683	0.554052	0.19904	-0.077166	0.29595	1.0655	0.930013	0.747595	0.563012	0.815248	0.891172	0.541293	I - healthy, prepandemic adults
266	-0.0871502	-0.138303	0.502675	0.134699	1.15795	0	-0.131279	0.748862	0.291485	0.866159	1.0467	0.831472	0.869549	1.14022	0.782046	I - healthy, prepandemic adults
267	0.0395085	-0.146128	0.0927541	0.0395085	1.3531	0.439333	0.161368	0.544068	0.40654	0.790637	1.17445	0.974694	0.928937	1.13185	0.948745	I - healthy, prepandemic adults
268	-0.0104654	-0.146128	0.385351	0.109144	0.268845	0.367977	0.124939	0.414177	0.448633	0.385351	1.05983	0.864694	1.04321	1.25601	0.816496	I - healthy, prepandemic adults
269	0.218843	0.218843	0.733502	0.376451	0.491845	0.773742	0.3623	0.823909	0.701594	0.574908	1.14093	0.935059	0.886177	1.10928	0.946125	I - healthy, prepandemic adults
270	0.11304	0.147802	1.22837	0.366297	1.5602	0.4843	0.217484	1.02735	0.692406	0.964966	1.13988	0.951014	1.01424	1.11837	1.12167	I - healthy, prepandemic adults
271	-0.0389181	0.137173	0.67604	0.20412	0.464532	0.39794	0.196295	0.660052	0.455932	1.25984	1.15127	0.970037	0.944483	1.13672	0.979245	I - healthy, prepandemic adults
272	0.110698	0.131888	0.207608	0.207608	0.642177	0.533944	0.389452	0.525672	0.573096	1.02583	1.17428	0.949695	0.88224	1.12016	0.974857	I - healthy, prepandemic adults
273	0.09691	0.09691	0.375664	0.219126	1.30643	0.604908	0.393344	0.845098	0.624336	1.18064	1.13742	0.900064	0.855317	1.03476	0.914989	I - healthy, prepandemic adults
274	0.0901766	0.197811	0.377418	0.576253	0.534417	0.334597	0.206054	0.679947	0.535113	0.971143	1.15602	0.972531	1.01107	1.17045	1.02451	I - healthy, prepandemic adults
275	0.116506	0.16481	0.477121	0.333215	1.27256	0.743174	0.52597	0.79588	0.745967	1.46025	1.17609	0.988262	1.01842	1.19682	1.01143	I - healthy, prepandemic adults
276	0.238882	0.255273	1.74141	0.386202	0.82823	0.266661	0.169751	0.738643	0.362548	0.941468	1.1113	0.891508	1.0135	1.15341	0.961796	I - healthy, prepandemic adults
277	0.0884219	0.131888	0.400733	0.224642	1.47053	0.612279	0.402057	0.6173	0.690618	1.11553	1.17609	0.979245	0.952631	1.19498	0.960629	I - healthy, prepandemic adults
278	0.185046	0.157608	0.544068	0.210853	1	0.469003	0.236089	0.982774	0.60805	0.666414	1.05711	0.838338	0.81201	1.05916	0.894196	I - healthy, prepandemic adults
279	0.191886	0.159701	0.332064	0.170696	0.532424	0.520156	0.243038	0.74527	1.06772	0.547928	1.12276	0.934498	0.979245	1.16534	0.94118	I - healthy, prepandemic adults
280	0.228479	0.228479	0.820555	0.340902	1.14012	0.400733	0.256826	0.353736	0.701763	1.15011	1.18833	0.987411	0.993751	1.30103	1.03141	I - healthy, prepandemic adults
281	0.160851	0.150386	0.491845	0.269996	0.59068	0.459098	0.256448	0.69897	0.459098	0.637636	1.2276	1.0355	0.996771	1.18981	1.08715	I - healthy, prepandemic adults
282	0.0884219	0.207608	0.422452	0.207608	1.17328	0.477121	0.333215	0.404571	0.539269	0.840299	1.17609	0.935759	0.971971	1.13033	0.942008	I - healthy, prepandemic adults
283	0.194575	0.218056	0.513333	0.394147	1.80352	0.45364	0.226396	0.369606	0.484674	0.675489	1.20918	0.989005	0.942008	1.15666	1.03643	I - healthy, prepandemic adults
284	0.117386	0.20036	0.343782	0.293477	2.07968	0.377006	0.0813049	0.304212	0.40302	1.04544	-0.0279485	-0.500602	-0.137551	0.00239942	-0.432026	I - healthy, prepandemic adults
285	0.124939	0.212089	0.443697	0.316824	0.914989	0.215115	0.0901766	0.488117	0.529509	0.430125	1.12674	0.881448	0.930836	1.55159	0.933656	I - healthy, prepandemic adults
286	0.176091	0.19382	0.625184	0.30103	1.07349	0.3928	0.167491	0.580232	0.49655	0.477121	1.28362	1.01971	1.0894	1.36975	1.15922	I - healthy, prepandemic adults
287	0.191886	0.30103	0.654996	0.640518	1.16633	0.509306	0.172363	0.785512	0.425969	0.753328	1.30919	0.968966	1.03176	1.17309	0.978511	I - healthy, prepandemic adults
288	0.0690809	0.0939045	0.3827	0.363677	2.22753	0.442359	0.208276	0.701191	0.516145	1.17086	0.976634	0.760566	1.00412	1.10103	0.806503	I - healthy, prepandemic adults
289	0.208276	0.208276	0.404571	0.30103	1.60122	0.577236	0.367977	0.599034	0.599034	1.0998	1.13222	0.896656	0.90149	1.08342	0.90309	I - healthy, prepandemic adults
290	0.0746336	0.118099	0.458638	0.243038	0.802346	0.450792	0.216709	0.497905	0.532979	0.422764	1.16037	0.937852	0.979245	1.17319	0.977724	I - healthy, prepandemic adults
291	0.228479	0.257125	0.39794	0.325389	0.671386	0.325164	0.234083	0.369746	0.400415	0.97576	0.961082	0.953092	0.865301	1.02315	0.905667	I - healthy, prepandemic adults
292	0.20036	0.181055	0.451416	0.394934	2.3481	0.225309	0.264818	0.225309	0.318063	0.40824	1.199	0.99178	0.995909	1.20242	0.99178	I - healthy, prepandemic adults
293	0.154902	0.206054	0.831596	0.60206	1.46133	0.915679	0.6084	0.936868	0.90943	1.4218	1.10914	0.890501	1.01822	1.27548	0.906181	I - healthy, prepandemic adults
294	0.170696	0.212089	0.30103	0.367977	1.07918	1.09108	0.711204	0.552842	0.612279	0.703087	1.06367	0.865821	0.845098	1.06169	0.933434	I - healthy, prepandemic adults
295	0.0543577	0.166331	0.467361	0.230449	1.2974	0.39794	0.218843	0.506085	0.429697	0.883955	1.1683	0.970037	0.925999	1.15534	1.03073	I - healthy, prepandemic adults
296	0.187087	0.187087	0.482654	0.275223	0.363178	0.466902	0.275017	0.43099	0.591841	1.37768	1.2295	1.00639	0.996771	1.17286	1.08052	I - healthy, prepandemic adults
297	0.206474	0.30103	0.597314	0.319513	0.524763	0.469434	0.277549	0.527426	0.520587	1.02444	1.1635	0.967815	0.91833	1.13148	0.984206	I - healthy, prepandemic adults
298	0.124939	0.231394	0.943385	0.353966	0.564271	0.434241	0.353418	0.649485	0.607592	1.21715	1.23227	1.02706	1.05253	1.20702	1.0607	I - healthy, prepandemic adults
299	0.197811	0.228479	0.828065	0.333215	0.309303	0.348455	0.333215	1.19033	0.539269	0.986427	1.23408	1.02996	0.972798	1.32148	1.07659	I - healthy, prepandemic adults
300	0.176091	0.2156	0.723104	0.31627	1.41972	0.477121	0.205546	0.354715	0.75063	0.665729	1.18505	0.966142	1.02633	1.20581	1.0094	I - healthy, prepandemic adults
301	0.124939	0.170696	0.249877	0.361028	0.658541	0.6163	0.386202	0.865301	0.758407	0.701856	1.34242	1.15922	1.08602	1.29056	1.1476	I - healthy, prepandemic adults
302	0.143907	0.196295	0.410174	0.277118	0.427903	0.533944	0.272066	0.681825	0.561717	1.10303	1.10551	0.904783	0.875061	1.08368	0.943556	I - healthy, prepandemic adults
303	0.234083	0.196295	0.664552	0.340539	0.483961	0.564271	0.321233	0.643922	0.535113	0.856758	1.14418	0.945099	0.90647	1.10338	0.995909	I - healthy, prepandemic adults
304	0.193125	0.225309	0.651278	0.515874	0.488551	0.378196	0.159701	0.642355	0.537119	0.221849	1.04358	0.855317	1.05859	1.18009	0.823909	I - healthy, prepandemic adults
305	0.124939	0.231394	0.361028	0.498055	1.11022	0.564271	0.349879	0.57265	0.57265	0.81132	1.1193	0.908312	0.870366	1.07449	0.958887	I - healthy, prepandemic adults
306	0.124939	0.185637	0.64673	0.271067	0.308209	0.39794	0.151268	0.415669	1.62066	0.803059	1.26885	1.03141	0.993751	1.16984	1.08176	I - healthy, prepandemic adults
307	0.291887	0.318759	0.79005	0.432702	0.592917	0.835594	0.553368	0.868876	0.807822	1.07698	1.20593	0.989746	1.0361	1.233	1.03342	I - healthy, prepandemic adults
308	-0.0280287	0.09691	0.693507	0.19382	0.210853	0.269996	0.218843	0.482085	0.4721	0.594507	1.19866	0.979678	0.99249	1.20101	1.02178	I - healthy, prepandemic adults
309	0.30103	0.187087	0.442359	0.228479	1.09018	0.514105	0.329059	0.486667	0.6163	0.952631	1.20231	0.997095	1.02531	1.16435	1.02667	I - healthy, prepandemic adults
310	0.142107	0.198834	0.68473	0.28679	1.27505	1.03861	0.518283	1.19449	0.586548	1	1.11394	0.90309	0.878266	1.06798	0.912045	I - healthy, prepandemic adults
311	0.49485	0.176091	0.574031	0.294191	1.59453	0.732394	0.477121	0.732394	0.572097	1.25848	1.12653	0.945642	0.981739	1.11786	0.955659	I - healthy, prepandemic adults
312	0.132626	0.2156	0.268845	0.268845	0.853872	0.248324	0.11869	0.643453	0.400415	0.485316	1.1471	0.966142	0.929419	1.20412	1.00136	I - healthy, prepandemic adults
313	0.18988	0.131888	0.198834	0.400733	0.517238	0.306425	0.153815	0.278754	0.511883	0.431364	1.23227	1.00616	1.00463	1.19728	1.02413	I - healthy, prepandemic adults
314	0.09691	0.128318	0.551755	0.19382	1.42529	0.23976	0.198368	0.520587	0.339294	0.922644	1.19527	0.984309	0.944801	1.16088	1.00279	I - healthy, prepandemic adults
315	0.0791812	0.124939	0.414973	0.221849	1.02938	0.416423	0.319513	0.567691	0.6114	1.33024	1.24126	1.00921	1.0442	1.20702	1.04977	I - healthy, prepandemic adults
316	0.171396	0.171396	0.481766	0.272066	1.27949	0.708515	0.477121	0.870534	0.793946	0.951014	1.15803	0.929419	1.22903	1.27236	1.03253	I - healthy, prepandemic adults
317	0.102662	0.146128	0.643453	0.367977	1.77863	0.351004	0.0684574	0.049974	0.360344	0.652034	1.52288	1.26521	1.34814	1.49888	1.20638	I - healthy, prepandemic adults
318	0.0859146	0.0859146	0.429348	0.227244	0.511883	0.393344	0.15261	0.402488	0.428817	1.13033	1.21634	0.974732	1.00842	1.29148	1.00842	I - healthy, prepandemic adults
319	0.163857	0.282547	0.243038	0.352183	1.11672	0.30103	0.190815	0.370111	0.4721	1.15039	1.26437	0.963338	1.06783	1.23408	1.01223	I - healthy, prepandemic adults
320	0.0595857	0.0705811	0.184524	0.267862	0.951395	0.0725507	0.0641175	0.201645	0.356547	0.799027	0.814149	0.533995	0.887395	1.21991	0.599371	I - healthy, prepandemic adults
321	0.185637	0.185637	0.436693	0.452298	0.997095	0.522879	0.350718	0.651748	0.660463	0.680143	1.30876	0.98986	1.13321	1.50654	1.04341	I - healthy, prepandemic adults
322	0.187087	0.208276	0.404571	0.333215	0.442359	0.675846	0.492916	0.68258	0.761761	0.60206	1.38601	1.1107	1.17888	1.34874	1.1714	I - healthy, prepandemic adults
323	0.139662	0.181055	0.370111	0.236572	1.12978	0.276896	0.179986	0.395586	0.361217	0.630455	1.20412	0.892523	1.05632	1.31257	0.923483	I - healthy, prepandemic adults
324	0.253605	0.139662	0.350515	0.253605	0.594507	0.268845	0.154902	0.393784	0.410174	1.49929	1.03691	0.754151	0.919416	1.10192	0.838036	I - healthy, prepandemic adults
325	0.30103	0.325389	2.35025	0.55351	1.60869	0.647383	0.372912	0.781037	0.702431	1.18469	1.16782	0.902064	0.972953	1.19949	0.955152	I - healthy, prepandemic adults
326	0.0496878	0.0835461	0.574908	0.171682	0.379113	0.327359	0.118099	0.331596	0.419129	0.253257	1.33518	1.02119	1.01265	1.21025	1.01741	I - healthy, prepandemic adults
327	0.116506	0.228479	0.309303	0.31742	1.51034	0.420216	0.23976	0.687388	0.457643	1.23712	1.22531	0.957448	1.08557	1.56322	1.03521	I - healthy, prepandemic adults
328	0.0829742	0.0829742	0.411442	0.226396	0.954243	0.202276	0.0486919	0.685514	0.493966	1.03192	1.31473	1.0424	1.06311	1.30656	1.08196	I - healthy, prepandemic adults
329	0.171396	0.142107	0.395129	0.328182	1.14713	0.282145	0.106053	0.272385	0.384807	0.890195	1.24875	0.964708	1.02471	1.26574	0.998939	I - healthy, prepandemic adults
330	0.207608	0.207608	0.443137	0.365971	0.557856	0.60206	0.467361	0.797037	0.681241	1.1038	1.26962	0.953119	1.05138	1.31787	0.983532	I - healthy, prepandemic adults
331	0.124939	0.508155	0.346787	0.477121	1.00639	0.307979	0.171396	0.341147	0.472426	0.955796	1.29062	1.02874	1.13118	1.3783	1.07439	I - healthy, prepandemic adults
332	0.266268	0.247784	0.610333	0.61441	1.52753	0.552842	0.352183	0.767686	0.737533	1.05935	1.29127	1.03476	1.07106	1.30223	1.06591	I - healthy, prepandemic adults
333	0.139662	0.160851	0.98476	0.30103	1.97851	0.628389	0.39794	0.673827	0.682371	1.20071	1.22929	0.984936	1.03324	1.27036	0.954243	I - healthy, prepandemic adults
334	0.318063	0.30103	0.982271	0.459392	1.30103	0.650248	0.388985	0.688202	0.661986	0.586266	1.23679	0.923574	1.02307	1.36216	1.01072	I - healthy, prepandemic adults
335	0.115795	0.115795	0.142668	0.256611	0.492916	1.13157	0.805135	0.908622	1.07075	0.993267	1.32542	0.923129	1.01143	1.28531	0.963788	I - healthy, prepandemic adults
336	0.280827	0.320335	0.51491	0.381853	1.69936	0.17089	0.0371418	0.234083	0.264649	0.977724	0.958607	0.693674	0.786837	1.06013	0.770406	I - healthy, prepandemic adults
337	0.16481	0.238239	0.63035	0.363178	1.85267	0.391837	0.235763	0.667562	0.712885	0.843653	1.28217	0.969649	1.10806	1.23805	1.04825	I - healthy, prepandemic adults
338	0.16481	0.208276	0.266268	0.266268	0.585027	0.335792	0.286307	0.457377	0.477121	0.531479	1.30671	1.04963	1.08673	1.24952	1.03931	I - healthy, prepandemic adults
339	0.495605	0.319513	0.337242	0.430664	0.281725	0.344935	0.106053	0.545386	0.361326	1.23478	1.00814	0.61649	0.954243	1.07178	0.646642	I - healthy, prepandemic adults
340	0.146128	0.166331	0.477121	0.271067	0.873127	0.375664	0.273001	0.754921	0.486076	0.922985	1.23161	0.998021	1.03049	1.32269	1.0136	I - healthy, prepandemic adults
341	0.176091	0.176091	1.00921	0.78837	1.93684	0.271475	0.15261	0.818156	0.43725	1.44716	1.38655	1.09793	1.09177	1.292	1.0813	I - healthy, prepandemic adults
342	0.0234811	0.0564814	0.115795	0.207125	0.30103	0.18234	0.0532455	0.0532455	0.18234	0.093117	1.17855	0.889004	1.03717	1.30563	0.974306	I - healthy, prepandemic adults
343	0.251056	0.240332	0.519086	0.354276	0.457816	0.598855	0.371611	0.939813	0.638783	0.540403	1.2622	0.987243	1.0567	1.27025	1.0557	I - healthy, prepandemic adults
344	0.118099	0.138303	0.559308	0.477121	0.90309	0.570802	0.294956	0.669007	0.631218	0.964836	1.24334	0.973803	1.04427	1.31407	1.00317	I - healthy, prepandemic adults
345	0.0669468	0.102662	0.386202	0.271067	1	0.848189	0.770852	0.80618	0.94939	0.816241	1.02119	0.880814	1.08814	1.16137	0.830375	I - healthy, prepandemic adults
346	0.139662	0.181055	0.68373	0.269996	1.55672	0.477121	0.210853	0.480127	0.467978	1.4357	1.20474	0.936331	0.985957	1.22812	1.02493	I - healthy, prepandemic adults
347	0.124939	0.156347	0.278754	0.238882	1.26873	0.176091	0.115393	0.169751	0.328468	0.990455	1.19559	0.948847	0.989252	1.2828	1.00765	I - healthy, prepandemic adults
348	0.139662	0.20036	0.562908	0.3827	1.77515	0.507084	0.251812	0.450469	0.466656	1.87195	1.28229	0.957448	1.06195	1.26587	0.963788	I - healthy, prepandemic adults
349	0.0413927	0.124939	0.308209	0.278754	0.572097	0.414973	0.20412	0.633468	0.539912	1.07918	0.920163	0.633659	0.830819	1.20591	0.664003	I - healthy, prepandemic adults
350	0.185046	0.176091	0.717566	0.314394	0.490485	0.393344	0.212608	0.513638	0.473295	0.45364	1.31829	1.04458	1.13423	1.63646	1.08694	I - healthy, prepandemic adults
351	0.0511525	0.157608	0.463333	0.19382	1.02888	0.498164	0.30103	0.622368	0.587974	0.725842	1.18884	0.932128	0.973324	1.16486	0.953215	I - healthy, prepandemic adults
352	0.124939	0.20412	0.403692	0.271067	2.22376	0.256826	0.0401172	0.46768	0.353736	1.31954	1.11963	0.807148	1.07659	1.1271	0.839747	I - healthy, prepandemic adults
353	0.30103	0.30103	0.82193	0.470491	1.49009	0.444452	0.223733	0.409124	0.457816	0.713819	1.30445	1.02767	1.20626	1.39149	1.09139	I - healthy, prepandemic adults
354	0.165626	0.176091	0.897234	0.391691	0.969482	0.52402	0.312311	1.3287	0.556937	0.721246	1.17486	0.891383	0.981115	1.21552	0.97918	I - healthy, prepandemic adults
355	0.160851	0.160851	0.847232	0.394934	1.52437	0.444937	0.196295	0.673416	0.500602	1.36665	1.32667	1.07029	1.14022	1.27875	1.07128	I - healthy, prepandemic adults
356	0.207608	0.171396	0.906578	0.406265	1.31887	-0.0569049	-0.224396	0.289448	0.163203	0.472012	1.08043	0.803598	0.949222	1.08043	0.850414	I - healthy, prepandemic adults
357	-0.0122345	0.124939	0.448019	0.207125	1.45315	0.6173	0.330993	0.535113	0.622263	1.35812	1.36943	1.11	1.15157	1.44257	1.12749	I - healthy, prepandemic adults
358	0.196295	0.234083	0.686381	0.410174	2.13988	0.289749	0.194265	0.664208	0.450328	1.51205	1.16563	0.880201	1.0256	1.28924	0.936657	I - healthy, prepandemic adults
359	0.522879	0.221849	0.278754	0.30103	1.2313	0.389971	0.243038	0.320335	0.62606	1.16678	1.23266	1.05325	1.00188	1.23706	0.98852	I - healthy, prepandemic adults
360	0.102662	0.185637	0.583577	0.20412	1.0361	0.764363	0.449093	0.682371	0.784885	1.17609	0.979797	0.673565	0.788715	1.02119	0.716383	I - healthy, prepandemic adults
361	0.0669468	0.124939	0.675167	0.271067	1.39794	0.455932	0.294781	0.598947	0.640623	1.0288	1.37222	1.11394	1.14027	1.38527	1.14027	I - healthy, prepandemic adults
362	0.0829742	0.119186	0.627042	0.252725	1.96983	0.292757	0.0465761	0.200003	0.292757	0.633659	1.18421	0.905134	0.972953	1.17718	0.93564	I - healthy, prepandemic adults
363	0.231394	0.202105	0.613959	0.471726	1.31527	0.60206	0.425969	0.884607	0.669007	0.962211	1.4063	1.11107	1.16942	1.58239	1.16774	I - healthy, prepandemic adults
364	0.207608	0.272066	0.930242	0.573096	1.67299	0.502929	0.292075	0.545332	0.955226	1.33919	1.24386	1.01517	1.08239	1.33934	1.0518	I - healthy, prepandemic adults
365	0.124939	0.156347	0.403692	0.221849	1.39852	0.442907	0.270361	0.560667	0.581857	0.635301	1.23665	0.97107	1.08557	1.26166	0.998066	I - healthy, prepandemic adults
366	0.196295	0.234083	0.91833	0.323694	1.38021	0.226396	0.183644	0.885599	0.441406	1.51678	0.995973	0.627996	1.00266	1.3626	0.775918	I - healthy, prepandemic adults
367	0.191886	0.212089	0.550907	0.413734	1.15297	0.714143	0.473892	0.746461	0.823909	1.63793	1.25438	0.954243	0.985277	1.20713	0.97347	I - healthy, prepandemic adults
368	0.0612697	0.114955	0.313995	0.244914	1.60664	0.363178	0.141329	0.366782	0.474328	1.30601	1.09915	0.915178	1.0924	1.07801	0.929419	I - healthy, prepandemic adults
369	0.269996	0.269996	0.664707	0.519873	1.83119	0.483508	0.30103	0.537119	0.539912	1.18374	1.1541	0.860892	0.981936	1.38288	1.34534	I - healthy, prepandemic adults
370	0.327359	0.318759	0.87986	0.405119	1.23784	0.615155	0.366709	0.820349	0.714638	1.73664	0.936428	0.634327	0.745374	0.983521	0.713508	I - healthy, prepandemic adults
371	0.445274	0.229674	0.769288	0.415985	1.59743	0.714034	0.509914	0.881821	0.765186	1.05511	1.14851	0.894657	1.0895	1.23582	0.972416	I - healthy, prepandemic adults
372	0.110698	0.18988	0.642177	0.30103	0.525672	0.539269	0.296834	0.892523	0.63035	2.28165	1.42488	1.17993	1.20952	1.39967	1.17416	I - healthy, prepandemic adults
373	0	-0.345234	0.395129	-0.0442037	1.44035	0.346535	-0.0102192	0.192606	0.357758	0.85367	1.20762	0.68605	0.882976	1.08661	0.432472	I - healthy, prepandemic adults
374	0.261521	-0.157608	0.700854	0.143422	1.00563	0.298498	-0.262401	0.320774	0.122406	0.298498	0.806715	0.307646	0.742091	0.860075	0.267378	I - healthy, prepandemic adults
375	0.0434657	-0.16481	0.23313	0.0923143	0.323306	0.550907	0.212089	0.440793	0.59802	0.593942	1.17867	1.00077	0.978539	1.14944	0.979353	I - healthy, prepandemic adults
376	0.0734289	-0.0612697	0.503002	0.420216	1.18214	0.444937	0.154902	0.466656	0.592256	1.07659	1.12929	0.909176	0.908312	1.21918	0.885215	I - healthy, prepandemic adults
377	0.330188	0.0234811	0.341325	0.176091	1.69655	0.889862	0.334454	1.0103	0.681241	1.72722	0.978637	0.82042	0.927028	1.00575	0.785804	I - healthy, prepandemic adults
378	0.0306688	-0.232573	0.527095	0.103219	0.798836	0.5906	0.367977	0.994537	0.756509	0.686115	1.12276	0.90759	1.03743	1.07555	0.904896	I - healthy, prepandemic adults
379	0.00975984	-0.111974	0.824895	0.162727	0.39794	0.159701	0	0.425969	0.362776	1.22401	1.14502	0.945539	0.922985	1.28804	0.858193	I - healthy, prepandemic adults
380	-0.0347621	-0.210853	0.0621479	0.0109954	0.0991315	-0.0263289	-0.230449	-0.0543577	-0.0448123	-0.0843209	1.37825	1.17216	1.10666	1.29512	1.13595	I - healthy, prepandemic adults
381	-0.0413927	-0.0413927	0.104735	0.104735	0.0377886	0	-0.30103	-0.101458	-0.0377886	-0.0791812	1.37414	1.1493	1.08288	1.25279	1.07545	I - healthy, prepandemic adults
382	-0.0630517	-0.153228	0.0550476	0.0850108	0.0338583	-0.0102192	-0.311249	0.00998422	0.0825349	0.0989253	1.25	1.09312	1.00842	1.19337	0.989489	I - healthy, prepandemic adults
383	0.0746336	0	0.0746336	0.0511525	0.138303	0.0170333	-0.283997	-0.119186	0.064458	-0.0177288	1.41497	1.23521	1.1651	1.33871	1.16695	I - healthy, prepandemic adults
384	-0.0434657	-0.131888	-0.0211893	-0.0211893	0	0.190332	-0.124939	0.130334	0.161368	0.113943	1.22051	1.02751	0.909309	1.16538	0.954243	I - healthy, prepandemic adults
385	-0.0115819	0	0.33403	0.176091	1.10416	0.443137	0.171396	0.569336	0.470059	0.837018	1.10229	0.9119	0.894098	1.06593	0.858123	I - healthy, prepandemic adults
386	0.09691	-0.09691	0.190332	0.230449	0.854306	0.37712	0.127243	0.495219	0.435112	0.851649	1.06807	0.858974	0.898127	1.08409	0.848842	I - healthy, prepandemic adults
387	-0.0314085	-0.218495	0.0386294	0.11472	0.688751	0.30103	-0.0923143	0.319128	0.272385	0.399784	1.12901	0.924788	0.868847	1.10899	0.864978	I - healthy, prepandemic adults
388	0.107905	-0.011281	1.18345	0.450328	1.35539	0.629731	0.402488	0.721246	0.660766	0.93609	0.825793	0.639357	0.717453	0.950555	0.652162	I - healthy, prepandemic adults
389	0.0696359	-0.0829742	1.08543	0.378635	1.32401	0.532979	0.366148	0.968208	0.547702	1.30485	1.06013	0.854398	1.54482	1.10058	0.79324	I - healthy, prepandemic adults
390	0.132626	-0.0434657	0.646264	0.202826	1.86671	0.477121	0.157608	0.50345	0.50345	0.759668	0.320845	0.0716468	0.158303	0.390406	0.0126196	I - healthy, prepandemic adults
391	0.059314	-0.107634	0.530231	0.135404	1.14537	0.52402	0.183644	0.910175	0.658263	1.05771	1.01875	0.748416	0.873355	0.977051	0.744983	I - healthy, prepandemic adults
392	0.191886	0.236089	0.655885	0.378196	1.92999	0.549672	0.329675	0.82044	0.576655	1.27142	1.16405	0.825468	1.35996	1.14968	0.510198	I - healthy, prepandemic adults
393	0.049974	-0.0330003	0.745151	0.279311	0.78689	0.433147	0.110215	0.545445	0.542687	0.700896	0.879366	0.671141	0.791263	1.01424	0.730727	I - healthy, prepandemic adults
394	0.0122345	-0.0669468	0.410174	0.171935	0.234083	0.675167	0.374137	0.681241	0.630089	0.823909	1.09859	0.9109	0.86562	1.09859	0.878781	I - healthy, prepandemic adults
395	0.0835461	-0.013364	0.344809	0.180456	0.621365	0.565848	0.365488	0.623249	0.614897	0.835056	1.18371	1.01223	0.998224	1.23305	0.972562	I - healthy, prepandemic adults
396	0.0606978	-0.187087	0.278754	0.40654	0.384712	0.578579	0.354715	0.503002	1.44797	0.685034	1.25918	1.0842	1.0585	1.30204	1.07068	I - healthy, prepandemic adults
397	0.124939	0.124939	0.532424	0.346787	0.419895	0.172363	0.0321847	0.228479	0.391207	0.241444	1.23531	1.05463	1.10315	1.19182	0.983041	I - healthy, prepandemic adults
398	0.185637	-0.0299632	0.6163	0.286307	1.38739	0.20412	0.0357156	0.80618	0.52039	0.592653	1.04605	0.826843	0.882361	1.11338	0.79735	I - healthy, prepandemic adults
399	0.0636691	0	0.265314	0.168404	0.553755	0.389971	0.134699	0.563373	1.06241	1.05203	1.05192	0.878266	0.913309	1.21434	0.821836	I - healthy, prepandemic adults
400	0.0917704	0	0.505948	0.294596	2.0301	0.0421977	-0.227798	0.173127	0.244302	0.697194	0.988041	0.786997	0.746653	0.937852	0.73398	I - healthy, prepandemic adults
401	0.106455	-0.0248236	0.782154	0.324511	0.76798	0.474273	0.274701	0.491087	0.501945	0.672641	0.841033	0.597314	0.790561	0.928307	0.636095	I - healthy, prepandemic adults
402	0.00998422	-0.253257	0.320774	0.122406	0.837823	0.325164	0.154902	0.711204	0.531479	1.90138	0.986427	0.789147	0.786033	1.12482	0.729378	I - healthy, prepandemic adults
403	-0.0202034	-0.138303	0.248642	0.148939	0.915256	0.448476	0.120294	0.252181	0.369295	0.545386	0.836884	0.636274	0.669515	0.841524	0.583886	I - healthy, prepandemic adults
404	0.0211893	-0.139662	0.236789	0.243038	0.812913	0.372723	0.157123	0.289749	0.450328	0.502357	1.24465	1.05325	1.00934	1.20998	0.972726	I - healthy, prepandemic adults
405	0.0457575	-0.0511525	0.221849	0.151268	0.831087	0.247784	0.0109954	0.172363	0.289749	0.731155	1.28597	1.08246	1.01456	1.2246	1.0136	I - healthy, prepandemic adults
406	0	-0.102662	0.445522	0.15261	1.81589	0.30103	0.118099	0.913151	0.532277	1.35817	1.1323	0.953395	0.930761	1.41848	0.881615	I - healthy, prepandemic adults
407	-0.0550476	-0.176091	0.182931	-0.0211893	0.20926	0.240332	0.0362122	0.291485	0.328468	0.337242	1.22598	1.02209	1.02298	1.13033	0.956335	I - healthy, prepandemic adults
408	0.0314085	-0.139662	0.153815	0.138303	0.867762	0.864461	0.639656	0.768811	0.807909	1.02251	1.17714	0.946274	0.916693	1.15616	0.928023	I - healthy, prepandemic adults
409	0	-0.157608	0.194575	0.143422	0.640438	0.577926	0.295121	0.657108	0.643986	0.9929	1.04026	0.866709	0.94307	1.07711	0.790386	I - healthy, prepandemic adults
410	0.0104654	-0.165626	0.30103	0.150644	1.79749	0.292256	0.064458	0.414973	0.631444	1.52582	1.09182	0.827467	0.84036	1.55262	0.847448	I - healthy, prepandemic adults
411	-0.0511525	-0.176091	0.310575	0.110215	1.24055	0.32932	-0.0347621	0.55351	0.454258	2.02349	1.02026	0.851532	0.921337	1.0455	0.751417	I - healthy, prepandemic adults
412	0.0861861	-0.0107239	0.331699	0.262277	1.41822	0.181844	-0.0757207	0.292256	0.342423	1.16909	1.12687	0.957676	0.938448	1.09691	0.920198	I - healthy, prepandemic adults
413	0.0222764	-0.117386	0.252725	0.183644	1.26032	0.709694	0.431364	0.64836	0.628389	1.0463	1.12101	0.918821	0.932341	1.07799	0.867883	I - healthy, prepandemic adults
414	0.0280287	-0.0197441	0.464059	0.20412	0.967964	0.532639	0.248642	0.490086	0.473819	0.496426	0.55179	0.360408	0.501346	0.616952	0.305051	I - healthy, prepandemic adults
415	0	-0.118099	0.930634	0.30103	1.00412	0.421324	0.272385	0.54009	0.48019	0.940686	1.26234	1.01931	1.11166	1.18521	0.966142	I - healthy, prepandemic adults
416	0.0829742	-0.0483047	0.110412	0.205546	1.14694	0.762357	0.564271	0.677781	0.760566	1.09024	1.00066	0.837512	0.940879	1.04497	0.786837	I - healthy, prepandemic adults
417	-0.0193052	-0.106455	1.07602	0.176091	0.79814	0.329675	0.169461	0.599585	0.428429	0.61182	0.892858	0.59346	0.67982	0.943708	0.564271	I - healthy, prepandemic adults
418	0.0681158	0.0952681	0.133057	0.540542	1.3628	0.653213	0.247784	0.589348	0.576253	1.5966	1.0187	0.842609	0.836746	1.2572	1.26482	I - healthy, prepandemic adults
419	0.142668	0.106455	0.504395	0.288796	0.753328	0.6072	0.311249	0.804886	0.669007	1.17471	1.10157	0.924935	0.896141	1.10807	0.926571	I - healthy, prepandemic adults
420	-0.00934003	-0.153584	0.708113	0.435112	0.892568	0.672641	0.40302	0.568892	0.716494	1.26301	1.23816	1.04481	1.02209	1.20175	1.00282	I - healthy, prepandemic adults
421	-0.0109954	-0.09691	0.0413927	0.0700379	1.22531	0.0732319	-0.110412	0.00877392	0.142313	0.686381	1.17143	1.02857	0.969416	1.13862	0.962843	I - healthy, prepandemic adults
422	-0.0321847	-0.176091	0.0843209	0.109144	0.101027	0.64494	0.328803	0.521237	0.511253	0.526144	1.21858	1.05436	0.958245	1.16633	0.97677	I - healthy, prepandemic adults
423	0	-0.09691	0.396006	0.124939	1.14336	0.447158	0.133539	0.876218	0.521138	1.13862	1.14267	0.96831	0.987766	1.16358	0.97347	I - healthy, prepandemic adults
424	0.124939	0.0109954	0.785512	0.215115	1.13648	0.669007	0.376751	1.94059	0.690618	1.08004	0.892568	0.707208	0.705391	0.959346	0.685837	I - healthy, prepandemic adults
425	0.0413927	-0.0457575	0.39794	0.366423	0.755875	0.418669	0.146128	0.473892	0.652139	1.2991	1.11921	0.857715	0.936258	1.0616	0.861525	I - healthy, prepandemic adults
426	0	-0.142668	0.565848	0.170262	1.10585	0.545579	0.127579	0.536435	0.622745	0.563307	1.38478	0.919161	1.22309	1.30719	0.717855	I - healthy, prepandemic adults
427	-0.00895484	-0.133894	0.0732319	0.0806559	0.374262	0.235213	-0.0737862	0.297624	0.361137	0.663642	1.20952	0.693449	0.986064	1.17579	0.543414	I - healthy, prepandemic adults
428	0.0142404	-0.221849	0.5272	0.0543577	1.38857	0.609239	-0.0457575	0.474702	0.537819	0.845098	1.55209	1.00749	1.35469	1.40245	0.768606	I - healthy, prepandemic adults
429	0.061054	-0.277118	0.399576	0.0952681	0.94411	0.334159	-0.223618	0.400053	0.244549	0.511068	1.32531	0.759668	0.969649	1.20548	0.599337	I - healthy, prepandemic adults
430	0.0854302	-0.264818	0.319513	0.218056	1.55578	0.0711756	-0.21987	-0.14732	0.166061	1.01806	1.22834	0.776656	0.779641	0.993686	0.454137	I - healthy, prepandemic adults
431	0.105804	-0.119975	0.123063	0.105804	1.40917	0.463333	-0.035328	1.14903	0.424269	0.899684	1.24155	0.739836	1.04818	1.22185	0.572097	I - healthy, prepandemic adults
432	0.138303	-0.234083	0.379457	0.09691	1.66158	0.324511	-0.0889411	0.154097	0.29699	0.518026	1.60403	1.30463	1.29839	1.35013	0.708086	I - healthy, prepandemic adults
433	0.00717858	-0.273001	0.459895	0	0.784142	0.584048	0.130334	0.443263	0.542514	0.933234	1.45558	0.870366	1.32455	1.39569	0.920258	I - healthy, prepandemic adults
434	-0.192797	-0.101027	0.703859	0.0681158	0.292757	0.0474246	-0.477121	0.254033	0.201327	0.0217192	1.29874	0.798614	0.974706	1.30783	0.648103	I - healthy, prepandemic adults
435	-0.210853	-0.268845	0.30103	-0.0170333	0.187087	0.205647	-0.170017	-0.126982	0.135513	0.456238	1.4311	0.923612	1.00833	1.27207	0.710035	I - healthy, prepandemic adults
436	-0.0532455	-0.335792	0.0243593	0	0.09691	0.143802	-0.4166	0.00403998	0.158137	0.952887	1.35092	0.864442	1.00501	1.25352	0.68749	I - healthy, prepandemic adults
437	-0.0362122	-0.236572	0.187521	0	0.235528	0.198532	-0.220207	0.00490733	0.131064	0.162727	1.32278	0.817405	0.95359	1.1926	0.627698	I - healthy, prepandemic adults
438	0.118099	0.118099	0.386945	0.148063	1.50515	0.477121	0.30103	0.797037	0.583577	1.24797	1.46479	1.00689	0.946452	1.89697	0.716003	I - healthy, prepandemic adults
439	0.0543577	0.102662	0.462398	0.447158	0.342423	0.535602	0.30686	0.789733	0.596151	0.687071	1.47012	1.22737	1.2887	1.43838	1.2335	I - healthy, prepandemic adults
440	0.221849	0.213075	0.873127	0.452298	1.60853	0.494155	0.350248	0.748188	0.666518	1.02694	1.2468	0.958418	1.01118	1.25527	0.990455	I - healthy, prepandemic adults
441	0.234083	0.268845	1.14944	1.9215	2.48795	0.530057	0.346787	0.774111	0.71321	1.18877	0.473393	0.110791	0.494107	0.733903	0.375859	I - healthy, prepandemic adults
442	0.21936	0.137173	0.688928	0.433656	0.961082	0.377418	0.348455	0.454258	0.524546	0.529509	0.993161	0.685182	1.12731	1.13929	0.785997	I - healthy, prepandemic adults
443	0.0612697	0.0835461	0.680143	0.229674	0.648803	0.709694	0.458638	0.69897	0.670941	0.852785	1.32166	1.04458	1.28428	1.33759	1.17531	I - healthy, prepandemic adults
444	0.176091	0.277118	0.569875	0.422074	1.82048	0.467361	0.348954	0.729705	0.572097	1.15432	1.30998	1.07106	1.2204	1.36694	1.11487	I - healthy, prepandemic adults
445	0.0511525	0.09691	0.243038	0.19382	0.784885	0.353418	0.141329	0.484482	0.395707	0.590779	1.0772	0.825485	1.00471	1.41131	0.852923	I - healthy, prepandemic adults
446	0.238239	0.187087	0.879493	1.2195	2.02531	0.459392	0.264818	0.651278	0.643453	1.40756	1.22011	1.00647	1.1438	1.23679	1.02119	I - healthy, prepandemic adults
447	0.0474246	0.208276	0.610333	0.30103	1.26445	0.620285	0.364417	0.595811	0.706352	0.66812	1.42639	1.16481	1.36027	1.37461	1.27345	I - healthy, prepandemic adults
448	0.259637	0.30103	0.566062	0.463757	1.39238	0.477121	0.349335	0.60206	0.582464	0.932414	0.73194	0.445407	0.870552	0.79318	0.494115	I - healthy, prepandemic adults
449	0.0483047	0.0595857	0.260913	0.281434	1.24595	0.876761	0.798935	0.644612	1.06622	1.16749	1.27073	0.943624	1.02832	1.3526	1.01485	I - healthy, prepandemic adults
450	0.124939	0.146128	0.380211	0.386202	1.6615	0.528274	0.39794	0.837273	0.657215	1.63263	1.34895	1.05709	1.17815	1.44863	1.08602	I - healthy, prepandemic adults
451	0.141329	0.176091	0.881692	0.430125	1.30103	0.494155	0.318063	0.967548	0.536558	1.72362	1.29496	1.00718	1.08119	1.27621	1.10075	I - healthy, prepandemic adults
452	0.228479	0.247784	0.417536	0.384367	0.734246	0.583037	0.380211	0.796376	0.748188	0.739233	0.804886	0.581955	0.725445	0.974007	0.596859	I - healthy, prepandemic adults
453	0.252725	0.323306	1.00455	1.27513	0.513638	0.224642	0.241032	0.28679	0.77581	0.438057	1.2701	1.03643	1.27875	1.72068	1.06539	I - healthy, prepandemic adults
454	-0.185235	-0.149762	0.133894	0.0347621	1.23116	0.771902	0.477121	0.745967	0.828844	1.58787	0.735808	0.477121	0.872682	0.886768	0.541006	I - healthy, prepandemic adults
455	0.0413927	0.146128	0.649984	0.221849	0.374137	0.277549	0.0829742	0.54079	0.495763	0.420216	1.23646	0.998856	1.22436	1.36765	1.09231	I - healthy, prepandemic adults
456	0.116506	0.208276	0.363178	0.187087	0.31742	0.416423	0.281725	0.430664	0.552086	0.675699	1.20128	0.929419	1.04057	1.19671	0.958245	I - healthy, prepandemic adults
457	0.247784	0.187087	0.724906	0.355879	1.29768	0.726999	0.503135	0.873988	0.78348	1.36935	1.11842	0.771135	1.56161	1.23436	0.847478	I - healthy, prepandemic adults
458	0.042752	0.117386	0.357146	0.686821	0.996994	0.662247	0.276896	0.488703	0.633195	1.18919	0.763886	0.527288	0.982825	1.59435	0.609747	I - healthy, prepandemic adults
459	0.162727	0.144244	0.865301	0.615025	0.985277	0.945494	0.548814	0.780003	0.806875	0.970037	0.986893	0.701311	0.874278	1.33052	0.751945	I - healthy, prepandemic adults
460	0.08167	0.0939045	0.269996	0.181055	1.23308	0.481486	0.30103	0.795353	0.657577	1.10058	1.05676	0.850912	0.923107	1.12576	0.8969	I - healthy, prepandemic adults
461	0.196295	0.196295	0.30103	0.378917	1.45212	0.71321	0.477121	0.636822	0.79588	1.15254	1.11394	0.870404	0.993877	1.26102	0.928396	I - healthy, prepandemic adults
462	0.0389181	0.0746336	0.449093	0.210853	0.499171	0.685606	0.373581	0.530704	0.621365	1.07255	1.03643	0.801632	0.985277	1.33496	0.890468	I - healthy, prepandemic adults
463	0.143907	0.154902	0.378917	0.176091	0.569875	0.51663	0.353559	0.880814	0.512837	1.04476	0.907063	0.684687	1.14795	1.25951	0.782388	I - healthy, prepandemic adults
464	0.0884219	0.171396	0.648517	0.272066	1.98749	0.725123	0.461881	0.644812	0.797673	1.14613	1.23515	1.025	1.02195	1.19292	1.03698	I - healthy, prepandemic adults
465	0.2156	0.251812	0.666785	0.359022	2.2932	0.624567	0.353208	0.946995	0.737835	1.30471	0.925754	0.734686	0.850967	1.04792	0.820796	I - healthy, prepandemic adults
466	0.18631	0.176091	0.234083	0.31627	1.47244	0.257564	0.20926	0.20926	0.795052	0.51663	1.1894	0.976197	0.973128	1.12926	0.995635	I - healthy, prepandemic adults
467	-0.013364	0.0942699	0.273878	0.21388	1.8354	0.278167	0.228479	0.488117	0.442359	1.2311	1.0012	0.780157	0.944757	1.03028	0.827513	I - healthy, prepandemic adults
468	-0.0564814	-0.0107239	0.351004	0.244549	1.12994	0.329059	0.30103	0.90309	0.50515	0.605664	1.11948	0.878266	0.975176	1.10075	0.90309	I - healthy, prepandemic adults
469	0.124939	0.191886	1.02195	0.332064	0.292912	0.430876	0.3623	1.55337	0.534565	0.502675	1.28226	1.06215	1.00827	1.2363	1.09557	I - healthy, prepandemic adults
470	0.0884219	0.142107	0.293968	0.224642	1.09523	0.407924	0.253022	0.320774	0.375132	0.791413	1.2608	1.07075	1.02594	1.26263	1.08745	I - healthy, prepandemic adults
471	0.191068	0.13622	0.990759	0.349635	1.76007	1.04139	0.609239	1.01331	0.704722	1.34766	0.780557	0.562293	0.755875	0.908485	0.78533	I - healthy, prepandemic adults
472	0.16481	0.197811	0.30103	0.69897	0.840299	0.580871	0.425969	0.60206	0.677781	0.726999	1.18117	0.930919	0.893403	1.14704	0.957072	I - healthy, prepandemic adults
473	0.190332	0.176091	1.07737	0.380211	1.97128	0.839052	0.557856	0.874126	0.763911	0.975506	0.995635	0.837273	0.854306	0.997823	0.869232	I - healthy, prepandemic adults
474	0.210853	0.263241	0.533603	0.263241	0.81012	0.316824	0.112704	0.54864	0.443697	0.78348	1.0607	0.834633	0.834633	1.04576	0.838149	I - healthy, prepandemic adults
475	0	0.0669468	0.774111	0.269772	1.37209	0.522879	0.312929	1.18248	0.757565	0.971327	1.13033	0.930919	1.01135	1.18285	0.96958	I - healthy, prepandemic adults
476	0.0884219	0.152091	0.667001	0.207608	1.60101	0.561717	0.314818	0.648517	0.58782	0.629212	1.14125	0.90647	0.99178	1.09255	0.938895	I - healthy, prepandemic adults
477	0.116506	0.247784	0.454258	0.31742	1.02278	0.335792	0.124939	0.367977	0.31627	0.6173	1.04358	0.834633	1.07918	1.1418	0.900064	I - healthy, prepandemic adults
478	0.0630517	0.157608	0.408664	0.375664	1.8083	0.284843	0.059314	0.219725	0.314073	0.672773	1.10801	0.915679	0.979066	1.19443	0.984395	I - healthy, prepandemic adults
479	0.0835461	0.21388	1.05552	0.440527	0.693674	0.443137	0.216208	0.683279	0.525672	0.961191	1.12618	0.941653	0.998757	1.16008	1.04364	I - healthy, prepandemic adults
480	0.154902	0.176091	0.81766	0.30103	0.48734	0.395816	0.165367	0.711499	0.617665	0.627765	1.25613	1.01971	1.05935	1.18327	1.03141	I - healthy, prepandemic adults
481	0.0993846	0.11869	0.489356	0.234083	1.21786	0.469434	0.33403	0.578579	0.578579	0.804032	1.21219	1.01143	0.957448	1.16237	1.03208	I - healthy, prepandemic adults
482	0.154902	0.234083	0.359022	0.268845	1.29478	0.21779	0.172712	0.487105	0.407924	0.628983	1.15432	0.991226	1.07676	1.27646	1.01842	I - healthy, prepandemic adults
483	0.133539	0.245513	0.971276	0.40824	0.913814	0.235763	0.30103	0.633703	0.41575	0.726367	1.08016	0.907469	0.863162	1.0488	0.920349	I - healthy, prepandemic adults
484	0.342423	0.361728	0.681241	0.469822	1.66181	0.577236	0.312929	0.822095	0.757565	1.23749	0.951823	0.765296	0.997823	0.991226	0.819544	I - healthy, prepandemic adults
485	0.0579919	0.176091	0.61354	0.196295	0.980977	0.40187	0.356547	1.38836	0.6554	1.22224	1.11394	0.912298	0.893683	1.0894	0.952862	I - healthy, prepandemic adults
486	0.191886	0.267606	0.513119	0.332064	1.82246	0.595221	0.327359	0.536243	0.835294	0.894524	1.08099	0.877947	0.974281	1.03543	0.873611	I - healthy, prepandemic adults
487	0.243038	0.221849	0.684247	0.352183	1.4523	0.657108	0.404926	0.724054	0.694249	1.05711	1.10037	0.841985	0.934498	1.06539	0.960233	I - healthy, prepandemic adults
488	0.185637	0.238882	0.329059	0.286307	0.976197	0.50515	0.380211	0.500602	0.579784	1.16732	1.18498	0.981647	0.945842	1.16291	1	I - healthy, prepandemic adults
489	0.212089	0.170696	0.838149	0.492916	1.95531	0.552086	0.374669	0.782846	0.618276	1.26049	1.12939	0.896656	0.927914	1.14246	0.930919	I - healthy, prepandemic adults
490	0.109144	0.234083	0.422074	0.268845	1.59423	0.689477	0.41407	0.7151	0.662247	0.866367	1.11	0.912566	0.955659	1.13222	0.929419	I - healthy, prepandemic adults
491	0.116506	0.208276	0.411101	0.228479	1.3816	0.357511	0.199572	0.477121	0.577236	1.55964	1.19555	0.980571	0.980571	1.13033	0.963197	I - healthy, prepandemic adults
492	0.141329	0.228479	0.471517	0.228479	0.718566	0.639486	0.40824	0.871573	0.69897	1.10449	1.20918	1.00405	0.980571	1.23045	1	I - healthy, prepandemic adults
493	0.0511525	0.138303	0.176091	0.235213	0.547928	0.384004	0.23313	0.845098	0.461609	0.63506	1.06465	0.828456	0.876582	1.07439	0.864261	I - healthy, prepandemic adults
494	0.171396	0.171396	0.830858	0.422452	0.472426	0.679226	0.346787	0.774111	0.81661	0.960893	1.04576	0.823909	0.876667	1.13478	1.02916	I - healthy, prepandemic adults
495	0.221849	0.212089	0.60206	0.374816	1.14498	0.510804	0.318198	0.609009	0.359897	1.32088	1.09342	0.841985	1.01284	1.1959	0.90309	I - healthy, prepandemic adults
496	-0.0163904	-0.31742	0.165233	-0.0334238	-0.0248236	0.0102192	-0.271067	0.0202034	0.648592	-0.0917704	1.11004	0.631349	0.736366	1.03305	0.50007	I - healthy, prepandemic adults
497	0.0258073	-0.275223	0.135879	-0.00895484	0.76617	0.29727	0.0289637	0.385791	0.435229	0.864961	1.36089	0.861218	1.07705	1.27943	0.640248	I - healthy, prepandemic adults
498	-0.0548487	-0.308454	0.575501	0.0864805	0.630549	0.20242	-0.249877	0.0630517	0.434369	1.17519	1.33614	0.881114	1.01295	1.30416	0.645526	I - healthy, prepandemic adults
499	0.0808232	-0.111974	0.552447	0.104735	0.864403	0.00624895	-0.226065	0.0184834	0.38646	0.214229	1.21101	0.6487	1.00302	1.14577	0.506411	I - healthy, prepandemic adults
500	0	-0.221849	0.536558	0.0334238	0.521138	0.249877	-0.338819	0.456535	0.285682	0.703769	1.37315	0.851061	1.00764	1.3066	0.667001	I - healthy, prepandemic adults
501	0.0763883	-0.184524	0.355879	0.0693265	0.841504	0.570397	0.0630517	0.343039	0.352183	0.378511	1.45909	0.923244	1.10924	1.37585	0.725912	I - healthy, prepandemic adults
502	0.140451	-0.09691	0.370227	0.21388	0.798713	0.295121	-0.18799	0.864768	0.423024	0.584087	1.35226	0.616185	1.01793	1.11422	0.478316	I - healthy, prepandemic adults
503	1.70114	1.03998	0.352183	0.0442037	0.0442037	1.44497	0.820555	0.590779	0.330622	0.514446	1.17747	0.682102	0.848775	1.39085	0.52597	I - healthy, prepandemic adults
504	0.0538754	-0.309303	0.63175	0.133057	0.812283	0.275223	-0.0170333	0.16481	0.514446	0.279632	1.13048	0.590374	1.11246	1.17326	0.403288	I - healthy, prepandemic adults
505	0.388985	-0.110412	0.527288	0.179036	0.690015	0.456399	-0.00944156	0.665994	0.422452	1.56908	1.31537	0.832509	0.933053	1.23444	0.589471	I - healthy, prepandemic adults
506	0.0413927	-0.19382	0.434569	0.0791812	0.673942	0.249001	-0.0934217	0.565543	0.318198	0.726122	1.50414	0.966576	1.12494	1.42837	0.78348	I - healthy, prepandemic adults
507	-0.0854302	-0.0321847	0.69897	0.0442037	1.19033	0.0881361	-0.212894	0.790637	0.273001	0.986212	1.56321	1.02672	1.12785	1.44894	0.848663	I - healthy, prepandemic adults
508	0.0901766	0.218495	0.498841	0.333215	0.820555	0.442359	0.201327	0.391207	0.400161	1.16252	0.696658	0.403288	0.883435	0.984348	0.460139	I - healthy, prepandemic adults
509	0.16481	0.228479	0.656909	0.430125	1.41369	0.649282	0.395586	1.62548	0.726265	1.04458	0.751109	0.493891	0.6976	0.848504	0.576532	I - healthy, prepandemic adults
510	0.153228	0.218495	0.558155	0.377418	0.835447	0.60805	0.30702	0.631218	0.78612	0.992701	1.06523	0.771866	0.830965	1.17309	0.87004	I - healthy, prepandemic adults
511	0.117386	0.236572	0.770598	0.357146	1.08167	0.60206	0.3827	0.788022	0.664707	0.995484	1.16609	0.897761	1.04523	1.25113	0.967	I - healthy, prepandemic adults
512	0.0579919	0.176091	0.439333	0.243038	1.14834	0.482874	0.264818	1.02694	0.50515	1.32469	1.38247	1.13033	1.21748	1.33244	1.14027	I - healthy, prepandemic adults
513	0.185637	0.238882	0.765917	0.436693	1.26007	0.477121	0.21455	0.92514	0.589826	0.51558	1.15076	0.942008	0.995635	1.43136	0.926857	I - healthy, prepandemic adults
514	0.0939045	0.117386	0.571026	0.637973	1.17709	0.375664	0.352183	0.429348	0.540173	1.28231	1.33244	1.11185	1.18858	1.44228	1.17337	I - healthy, prepandemic adults
515	0.163857	0.221849	0.733732	0.282547	0.506279	0.455932	0.245982	0.870905	0.441209	1.49732	1.2861	1.00929	1.05711	1.2855	1.07624	I - healthy, prepandemic adults
516	0.199572	0.253257	0.477121	0.829304	1.9971	0.797214	0.477121	0.815476	0.789147	1.08609	1.33717	1.09383	1.37808	1.32222	1.2581	I - healthy, prepandemic adults
517	0.102662	0.185637	0.687232	0.263241	0.973128	0.691001	0.445274	0.739165	0.657577	1.59942	1.22443	0.84904	1.70375	1.26341	0.966391	I - healthy, prepandemic adults
518	0.0649408	0.171396	0.943207	0.353736	2.29553	0.357146	0.28579	0.519873	0.461881	1.82383	1.36991	1.1129	1.12324	1.35339	1.13033	I - healthy, prepandemic adults
519	0.826702	0.400733	0.58782	0.314818	0.314818	0.526339	0.264818	0.531479	0.499687	0.471292	1.36991	1.11913	1.15666	1.43337	1.21335	I - healthy, prepandemic adults
520	0.141329	0.208276	0.718566	0.266268	1.14613	0.0746336	0.0630517	0.358173	0.375664	0.327359	1.42597	1.15635	1.37658	1.56545	1.23384	I - healthy, prepandemic adults
521	0.112704	0.136838	0.568636	0.267606	0.38155	0.406265	0.241032	0.443137	0.438057	0.293968	1.31654	1.06582	1.1508	1.33152	1.09533	I - healthy, prepandemic adults
522	0.118099	0.176091	0.762022	0.314394	1.33746	0.509306	0.348455	0.724906	0.685397	1.10747	1.28494	1.08137	1.10577	1.34718	1.1037	I - healthy, prepandemic adults
523	0.0901766	0.141329	0.370356	0.283997	0.436285	0.670941	0.424269	0.615424	0.647138	0.687975	1.1541	0.882503	0.935992	1.12974	0.932248	I - healthy, prepandemic adults
524	0.116506	0.208276	0.905173	0.266268	1.05189	0.593942	0.374816	0.747613	0.695741	0.778151	1.09964	0.84182	1.1974	1.11861	0.887578	I - healthy, prepandemic adults
525	0.157608	0.118099	0.841203	0.273001	0.595221	0.290035	0.09691	0.585461	0.439333	0.50515	0.891826	0.619998	1.77561	1.18575	0.800253	I - healthy, prepandemic adults
526	0.100115	0.212089	0.878266	1.34967	1.6697	0.221849	0.0757207	0.930634	0.756962	1.32809	0.827174	0.53936	0.905134	1.12422	0.622077	I - healthy, prepandemic adults
527	0.221849	0.243038	1.44065	0.452298	1.50572	0.488117	0.363178	0.610333	0.622453	1.33861	1.11546	0.875061	0.969331	1.28546	0.929419	I - healthy, prepandemic adults
528	0.263241	0.243038	0.419129	0.309985	0.554287	0.526809	0.30103	0.425969	0.567846	0.691001	1.3337	1.09908	1.13134	1.36991	1.15191	I - healthy, prepandemic adults
529	0.0791812	0.166331	0.768391	0.355388	1.19957	0.922058	0.648592	0.87368	0.891298	1.16279	1.45682	1.20812	1.31992	1.40369	1.29127	I - healthy, prepandemic adults
530	0.154902	0.109144	0.293205	0.2156	0.552842	0.179296	0.0280287	0.363821	0.376171	1.2873	0.664552	0.314603	0.674876	1.01624	0.433656	I - healthy, prepandemic adults
531	0.110698	0.0649408	0.565543	0.256826	1.58162	0.654515	0.431798	0.906015	0.630455	1.3514	1.40519	1.08953	1.09046	1.36173	1.08486	I - healthy, prepandemic adults
532	0.141329	0.247784	0.363178	0.348455	0.879493	0.554635	0.400925	0.51073	0.50139	0.68373	1.25648	1.03743	1.18469	1.32428	1.09864	I - healthy, prepandemic adults
533	0.199572	0.221849	0.432702	0.522879	1.16756	0.721536	0.477121	0.895791	1.00718	1.39852	1.31934	1.04139	1.16633	1.30163	1.11022	I - healthy, prepandemic adults
534	0.243038	0.196295	1.38021	0.330993	0.971143	0.651748	0.463757	0.907997	0.773742	0.746304	1.26007	1.03141	1.03743	1.26717	1.06633	I - healthy, prepandemic adults
535	0.191886	0.212089	0.437868	0.267606	0.367977	0.384367	0.377418	0.471517	0.60206	0.539269	1.13448	0.84739	1.00876	1.26324	0.952452	I - healthy, prepandemic adults
536	0.09691	0.0746336	0.659203	1.42016	0.511883	0.619789	0.39794	1.47551	0.774111	1.98652	1.23952	0.980644	1.07732	1.73322	1.06503	I - healthy, prepandemic adults
537	0.146128	0.166331	0.726999	0.286307	1.24386	0.492916	0.361028	0.647817	0.577236	0.793946	1.32166	1.07525	1.07722	1.32054	1.14022	I - healthy, prepandemic adults
538	0.110698	0.0884219	0.249001	0.224642	1.5594	0.491845	0.370111	0.486992	0.707864	1.18791	1.21863	0.939302	1.08388	1.22878	1.01302	I - healthy, prepandemic adults
539	0.0901766	0.228479	0.509306	0.442359	2.15428	0.239373	0.167491	0.69383	0.360616	1.51463	1.31806	1.09938	1.10527	1.2781	1.0894	I - healthy, prepandemic adults
540	0.129095	0.208276	0.333215	0.348455	1.05632	0.275476	0.137173	0.563142	0.385351	0.569875	1.37222	1.11185	1.14806	1.32608	1.21169	I - healthy, prepandemic adults
541	0.282547	0.291887	1.55831	0.564271	1.16879	0.366148	0.3928	1.10199	0.536707	0.899885	1.30227	0.955619	1.23625	1.29352	1.02413	I - healthy, prepandemic adults
542	0.0377886	0.0377886	0.45921	0.229674	1.55557	0.775246	0.515874	0.816904	0.800717	1.84782	-0.120357	-0.444796	-0.00197857	0.42603	-0.331699	I - healthy, prepandemic adults
543	0.237361	0.280827	0.945379	0.477121	0.560667	0.89279	0.647138	0.980571	0.942008	1.32415	1.01424	0.746894	1.0048	1.34297	0.869395	I - healthy, prepandemic adults
544	0.0690809	0.160851	0.952575	0.451416	0.5983	0.681937	0.430125	0.942961	0.755288	1.11651	1.39051	1.15543	1.12395	1.36458	1.19076	I - healthy, prepandemic adults
545	0.263241	0.20412	0.609239	0.367977	0.598426	0.496865	0.258626	0.536793	0.578719	0.781505	1.15079	0.907168	1.0546	1.21624	0.958771	I - healthy, prepandemic adults
546	0.208276	0.247784	0.664208	0.454258	1.59702	0.704722	0.447158	0.71321	0.687232	0.977724	1.33084	1.07535	1.10685	1.3084	1.12092	I - healthy, prepandemic adults
547	0.149762	0.111974	0.979066	1.29782	1.83866	0.841762	0.492361	0.838399	0.78837	0.971143	0.0440577	-0.504117	-0.131888	-0.0131217	-0.362731	I - healthy, prepandemic adults
548	0.138303	0.09691	0.364082	0.19382	0.989005	0.643453	0.42906	0.623249	0.67604	1.10527	1.27068	1.04139	1.12303	1.22401	1.07737	I - healthy, prepandemic adults
549	0.187087	0.228479	0.558155	0.31742	1.2265	0.377006	0.184524	0.656042	0.468521	0.742679	0.975026	0.683365	0.947808	1.07812	0.735693	I - healthy, prepandemic adults
550	0.0299632	0.2156	0.285236	0.268845	1.24745	0.931485	0.604985	0.778151	0.9929	1.17216	0.811733	0.532979	0.862973	1.45619	0.789912	I - healthy, prepandemic adults
551	0.0248236	0.111974	0.349335	0.184524	0.231949	0.517126	0.23976	0.517126	0.566344	0.566344	1.02924	0.785838	1.00463	1.14834	0.879178	I - healthy, prepandemic adults
552	-0.0122345	0.0871502	0.636822	0.249877	0.324511	0.438057	0.28679	0.651653	0.58782	1.27207	1.34077	1.09108	1.18877	1.36642	1.15127	I - healthy, prepandemic adults
553	0.189056	0.259637	0.61182	0.320335	0.691001	0.154902	0.196295	0.308717	0.39794	0.385351	1.0048	0.738164	0.886177	1.10075	0.78612	I - healthy, prepandemic adults
554	0.187087	0.187087	0.667812	0.363178	0.755288	0.836143	0.614294	0.743734	1.04252	0.952862	1.21694	0.957248	1.02888	1.16695	0.999094	I - healthy, prepandemic adults
555	0.148063	0.0746336	0.951216	0.429348	0.894524	0.372386	0.285236	0.578148	0.734686	0.943777	1.48341	1.14223	1.20581	1.40119	1.18416	I - healthy, prepandemic adults
556	-0.0271522	0.0835461	0.389971	0.273878	0.657577	0.191886	0.212089	0.44945	0.346787	0.675846	1.26152	0.913584	1.07997	1.23597	0.98852	I - healthy, prepandemic adults
557	0.16481	0.187087	0.909309	0.363178	1.08471	0.149762	0.131279	0.216709	0.288065	1.52543	1.06819	0.817345	0.871184	1.13672	0.966142	I - healthy, prepandemic adults
558	0.124939	0.0835461	0.356547	0.320335	0.734339	0.461609	0.354715	0.4496	0.575552	0.980123	0.561943	0.233308	0.599731	0.744356	0.674611	I - healthy, prepandemic adults
559	0.0579919	0.154902	0.624724	0.444937	0.590268	0.565543	0.321552	0.629212	0.609009	1.36173	0.730953	0.444121	0.627765	0.9562	0.518621	I - healthy, prepandemic adults
560	0.196295	0.2156	1.09691	0.450469	0.798355	0.735954	0.469003	1.2925	0.870209	1.09303	0.480234	0.177131	0.300248	0.590182	0.203338	I - healthy, prepandemic adults
561	0.138303	0.118099	0.640978	0.176091	0.615424	0.859185	0.669007	0.880227	0.888942	1.03322	1.11066	0.818769	1.05586	1.23195	0.874493	I - healthy, prepandemic adults
562	0.117386	0.160851	0.329994	0.269996	0.528828	0.44835	0.30103	0.482654	0.488117	0.780926	1.21472	1.00202	1.10926	1.41264	1.03492	I - healthy, prepandemic adults
563	0.154902	0.2156	0.277118	0.293205	0.521325	0.11115	0.0347621	0.118099	0.199572	1.09181	0.852198	0.522043	0.847478	1.17498	0.578463	I - healthy, prepandemic adults
564	0.116506	0.208276	0.731155	0.283997	1.38985	0.432309	0.288065	0.802975	0.485554	0.656042	0.56275	0.299985	0.370356	0.541675	0.375664	I - healthy, prepandemic adults
565	0.0413927	0.102662	0.403692	0.221849	1.73373	0.586266	0.367977	0.588938	0.6072	1.57541	1.00607	0.656598	0.836271	1.09715	0.733073	I - healthy, prepandemic adults
566	0.189056	-0.0413927	0.421005	0.231609	0.463757	0.138815	-0.381341	0.380681	0.292486	0.766722	1.21689	0.773188	0.839421	1.16476	0.480399	I - healthy, prepandemic adults
567	-0.061518	-0.277118	0.332629	0.700606	0.964144	0.173988	-0.176091	0.378635	0.435309	0.451186	1.07599	0.596308	1.00455	1.09354	0.456313	I - healthy, prepandemic adults
568	0.0170333	-0.119186	0.421604	1.13098	1.36847	0.385351	-0.08167	1.11299	0.464532	1.06659	0.998271	0.427404	1.02351	0.986861	0.30103	I - healthy, prepandemic adults
569	0.124939	-0.0791812	0.335792	0.210853	0.659203	0.360758	-0.248642	0.269273	0.573288	0.333215	1.10767	0.584216	0.878483	1.11733	0.435974	I - healthy, prepandemic adults
570	0.0299632	-0.216709	0.458638	0.293205	1.69335	0.334888	-0.113357	0.108492	0.323893	1.0607	1.08134	0.537537	0.715504	1.0699	0.390091	I - healthy, prepandemic adults
571	0.0942699	-0.372386	0.896459	0.124939	1.26467	0.450792	0.0248236	0.264401	0.42517	0.441649	1.40882	0.559308	1.1635	1.41348	0.345234	I - healthy, prepandemic adults
572	0.0511525	-0.168404	0.00768683	0.109144	1.45047	0.809185	0.533603	0.677962	0.993926	1.52288	1.30445	0.79588	0.977122	1.3532	0.63506	I - healthy, prepandemic adults
573	-0.00895484	-0.258832	0.0579919	0.0656788	0.167136	0.278464	-0.165233	0.0566154	0.38793	0.596528	1.06135	0.515326	0.742174	1.21246	0.332322	I - healthy, prepandemic adults
574	0.0395085	-0.208276	0.20926	0.0579919	0.552842	0.41407	0.11304	1.50771	0.701311	1.61932	1.10687	0.714764	0.89905	1.19532	0.720925	IV - healthy, prepandemic adults
575	0.00998422	-0.10199	0.663197	0.19904	0.325573	0.131569	-0.0886375	0.339375	1.27558	1.57537	1.18488	0.796112	0.937852	1.25301	0.787697	IV - healthy, prepandemic adults
576	0.583577	0.109144	0.31627	0.57265	1.02315	0.349879	0.109144	0.688505	0.448633	0.433656	0.791313	0.407195	0.694943	0.890378	0.395259	IV - healthy, prepandemic adults
577	0.124939	0.0377886	0.955702	0.259637	1.80905	0.161851	0.07684	0.427716	0.395129	1	1.12629	0.772077	0.895484	1.13212	0.826615	IV - healthy, prepandemic adults
578	0.15261	-0.0234811	0.420216	0.226396	1.75002	0.548375	0.290811	0.483803	0.473742	0.821376	1.19658	0.842392	0.91243	1.15679	0.823909	IV - healthy, prepandemic adults
579	0.106455	0.0118992	0.443697	0.159701	1.71647	0.383217	0.163857	0.464887	0.615424	1.09255	1.0304	0.718086	0.788875	1.02633	0.896251	IV - healthy, prepandemic adults
580	0.0173741	-0.213075	0.707744	0.142313	1.78431	0.380211	0.158362	0.437751	0.459392	0.482874	1.14054	0.762757	0.890763	1.1064	0.769421	IV - healthy, prepandemic adults
581	0.0684574	-0.0687158	0.752704	0.244549	1.76779	0.360151	0.0821868	0.826615	0.477121	0.680487	1.03115	0.661788	0.763044	1.44716	0.680777	IV - healthy, prepandemic adults
582	0.130334	0.0413927	2.14574	0.640978	1.63397	0.212608	-0.102662	1.69159	0.627941	0.617037	1.00945	0.623249	0.83123	0.978637	0.641474	IV - healthy, prepandemic adults
583	0.0606978	-0.0705811	0.190332	0.130334	0.822822	0.197811	0	0.411101	0.377418	1.20098	1.19769	0.80096	0.947088	1.19687	0.796901	IV - healthy, prepandemic adults
584	0.0917704	0.0705811	0.941278	0.288065	0.996151	0.326141	0.0395085	1.01822	0.367977	0.904381	1.11535	0.750802	1.02554	1.1691	0.748625	IV - healthy, prepandemic adults
585	0.141329	-0.0595857	0.348455	0.254033	1.25154	0.496426	0.254174	0.405765	0.496426	0.839421	0.939425	0.565759	0.754291	0.963253	0.600007	IV - healthy, prepandemic adults
586	0.190332	0.0211893	0.969649	0.210853	1.24055	0.498164	0.29169	0.886611	0.916734	0.722354	0.923443	0.593197	0.852554	0.99024	0.593197	IV - healthy, prepandemic adults
587	0.0829742	0	0.60206	0.977724	1.60434	0.37141	0.0871502	0.69897	0.510644	0.894972	1.06027	0.687975	0.938042	1.06497	0.691001	IV - healthy, prepandemic adults
588	0.0334238	-0.119186	0.913814	0.245513	0.829947	0.187087	0.0523881	0.241444	0.363178	1.53701	1.24304	0.890235	0.942008	1.21396	0.881765	IV - healthy, prepandemic adults
589	0.0760902	-0.115795	0.17916	0.120294	0.241716	0.706149	0.464887	0.746894	0.750123	0.663151	0.927571	0.568323	0.787015	1.12314	0.61961	IV - healthy, prepandemic adults
590	-0.0115819	-0.0483047	0.369606	0.168404	0.354715	0.0248236	-0.127787	0.0558578	0.184524	0.283656	0.991512	0.575585	0.794945	1.05846	0.60206	IV - healthy, prepandemic adults
591	0.0725507	-0.0413927	0.347773	0.470491	1.57561	0.999055	0.752216	1.17985	0.968686	0.976729	1.11394	0.71391	0.812077	1.08009	0.740363	IV - healthy, prepandemic adults
592	0.460731	0.00954532	0.249877	0.159701	1.27621	0.419129	0.176091	0.339948	0.49485	1.0607	1.16063	0.81673	0.865948	1.12636	0.792162	IV - healthy, prepandemic adults
593	-0.0107239	-0.0564814	0.80882	0.219725	1.03655	0.12996	-0.0314085	0.771365	0.330319	1.77137	1.21708	0.854398	0.966497	1.19329	0.882887	IV - healthy, prepandemic adults
594	0.0927541	-0.0434657	0.774691	0.196295	1.02413	0.410174	0.0579919	0.935116	0.67902	1.29613	1.72603	1.00718	1.28577	1.61	1.0696	IV - healthy, prepandemic adults
595	0.09691	-0.0579919	0.866287	0.230449	1.78746	0.173451	-0.0243593	0.585973	0.484947	1.15395	1.04139	0.618629	0.856662	0.999034	0.647817	IV - healthy, prepandemic adults
596	0.191886	-0.0734289	0.664851	0.191886	1.81276	0.0791812	-0.0757207	0.380211	0.214844	1.08636	0.795564	0.479745	0.671257	0.965501	0.449969	IV - healthy, prepandemic adults
597	0.234083	0.0927541	0.583577	1.20798	1.08602	0.509306	0.312025	0.737315	0.596456	0.661788	0.841905	0.479589	0.830539	1.05534	0.518401	IV - healthy, prepandemic adults
598	0.0292894	-0.0102192	0.688751	0.247345	1.3289	0.391207	0.241444	0.718566	0.413257	0.669007	0.877321	0.512174	1.47358	0.917483	0.584724	IV - healthy, prepandemic adults
599	0.0710634	-0.09691	0.620945	0.179296	1.45434	0.0791812	-0.0705811	0.895791	0.3457	0.834633	1.01974	0.686678	0.838556	1.05048	0.678285	IV - healthy, prepandemic adults
600	0.0306688	-0.0564814	0.725673	0.692568	0.997876	0.502929	0.264046	0.67902	0.593105	1.2533	1.18068	0.803615	0.899931	1.15941	0.802625	IV - healthy, prepandemic adults
601	0.0321847	0.0321847	0.116506	0.460088	1.14012	0.696159	0.517238	0.687615	0.744167	0.687615	1.07458	0.715157	0.956679	1.20652	0.776315	IV - healthy, prepandemic adults
602	0.0725507	0.61182	1.04497	0.389971	1.9322	0.271741	0.10067	0.731694	0.345842	1.67649	0.910269	0.516315	0.817896	0.914696	0.555296	IV - healthy, prepandemic adults
603	0.0871502	-0.176091	0.396006	0.372093	1.24879	0.354276	0.129634	0.4017	0.362548	0.409124	1.06557	0.681465	0.896336	1.06372	0.729005	IV - healthy, prepandemic adults
604	0.09691	0.0211893	0.454845	0.267172	1.66323	0.464347	0.218056	0.470781	0.457816	1.24626	0.812056	0.478357	0.641932	0.886539	0.445032	IV - healthy, prepandemic adults
605	0.0523881	0.0321847	0.516145	0.266268	0.781847	0.122846	-0.0170333	0.420717	0.266268	0.702298	0.905256	0.570543	0.946452	0.970347	0.572872	IV - healthy, prepandemic adults
606	0.101458	-0.0234811	0.556937	0.23313	1.74078	0.30103	0	0.643453	0.332438	0.787106	0.971056	0.63506	1.18737	1.18439	0.651941	IV - healthy, prepandemic adults
607	0.0354723	-0.166948	0.84904	0.652185	0.441845	0.432702	0.258278	0.807309	0.546645	1.07158	0.698286	0.355589	0.779858	0.8387	0.388957	IV - healthy, prepandemic adults
608	-0.0377886	-0.137173	0.163857	0.0821868	1.08219	0.18234	-0.00954532	0.156786	0.324014	0.822964	1.06042	0.732634	0.952076	1.09613	0.715504	IV - healthy, prepandemic adults
609	0.0395085	-0.118099	0.758768	0.196295	1.47052	0.241716	-0.0488486	0.3886	0.515423	1.15138	1.02186	0.736525	0.991512	1.04012	0.735238	IV - healthy, prepandemic adults
610	-0.0274382	-0.110412	0.474157	0.0732319	1.73469	0.28464	0.0871502	0.669007	0.404327	1.40496	1.22058	0.878731	1.06582	1.21097	0.891081	IV - healthy, prepandemic adults
611	0.360616	0.0917704	0.459747	0.3928	0.990965	0.900367	0.511883	0.678973	0.851258	0.799341	1.14358	0.778151	0.874586	1.0989	0.775772	IV - healthy, prepandemic adults
612	-0.0184834	-0.124939	0.210853	0.118099	1.57787	0.625262	0.321715	1.29355	0.683881	0.675018	1.03366	0.648141	0.852444	0.994783	0.702842	IV - healthy, prepandemic adults
613	0.0579919	-0.191886	0.538119	0.182931	0.549937	0.38818	0.0157943	0.791353	0.431959	0.705357	1.2616	0.912212	0.967689	1.28856	0.919177	IV - healthy, prepandemic adults
614	0.20995	0.0228629	0.473191	0.312612	2.14411	0.618207	0.405765	0.709373	0.618207	1.5035	0.957248	0.589438	0.785626	0.933656	0.615424	IV - healthy, prepandemic adults
615	0.6377	0.0829742	0.30103	0.23313	1.60886	0.39794	0.09691	0.657215	0.528274	0.445864	1.2222	0.866878	0.963788	1.19535	0.915927	IV - healthy, prepandemic adults
616	0.104735	0.012965	0.875938	0.30103	1.38131	0.616952	0.383565	0.604578	0.58664	1.45003	1.17286	0.840478	1.02195	1.14728	0.875061	IV - healthy, prepandemic adults
617	0.0579919	-0.118099	0.529039	0.234083	1.62595	0.293731	0.0142404	0.395035	0.355388	1.01981	1.10129	0.718225	0.874675	1.12667	0.804367	IV - healthy, prepandemic adults
618	0.119186	0.0636691	1.42711	0.428817	1.79789	0.227244	-0.00914338	1.29281	0.335792	0.987145	1.04088	0.757948	1.11783	1.16812	0.719891	IV - healthy, prepandemic adults
619	0.370666	0.0184834	0.374669	0.206474	1.36946	0.410174	0.169142	0.707164	0.48734	1.35264	1.09613	0.722928	0.9499	1.24654	0.744468	IV - healthy, prepandemic adults
620	0.135404	0	0.886903	0.341459	1.5702	0.43725	0.23976	0.55055	0.596308	0.864261	1.05965	0.71321	0.845098	1.09691	0.747973	IV - healthy, prepandemic adults
621	0.09691	-0.0338583	0.4843	0.176091	1.05881	0.627765	0.30103	1.21845	0.563307	1.36311	1.2486	0.90943	0.966372	1.23245	0.915679	IV - healthy, prepandemic adults
622	0.162727	-0.0636691	0.248642	0.21388	1.1347	0.571126	0.352183	0.579784	0.574031	1.85172	1.07375	0.720468	0.972576	1.18253	0.727808	IV - healthy, prepandemic adults
623	0.119186	-0.0746336	0.283539	0.226396	0.734084	0.37799	0.190618	0.480066	0.468166	0.508461	1.20702	0.853872	0.91457	1.14223	0.833875	IV - healthy, prepandemic adults
624	0	-0.0636691	0.511883	0.104735	1.25142	0.433147	0.146128	0.758407	1.21248	0.832509	0.929694	0.592618	0.782796	1.00093	0.5854	IV - healthy, prepandemic adults
625	0.0211893	-0.09691	0.875061	0.290035	0.974281	0.6072	0.330993	0.781584	1.02803	1.18157	1.13725	0.775732	0.861335	1.14301	0.784142	IV - healthy, prepandemic adults
626	0.0776049	-0.131279	0.416423	0.156786	2.66611	0.289448	0.101458	0.75467	0.388699	1.51294	1.30019	0.929419	1.05041	1.25759	0.89572	IV - healthy, prepandemic adults
627	0.0746336	-0.0579919	0.364082	0.157608	0.740363	0.269622	0.0741017	1.09812	0.348803	0.692867	1.22746	0.838849	1.00432	1.25928	0.901277	IV - healthy, prepandemic adults
628	0.0523881	-0.0347621	0.582122	0.442359	0.488117	0.360344	0.103219	0.733569	0.428609	0.683881	1.21637	0.827938	0.954243	1.21051	0.85446	IV - healthy, prepandemic adults
629	0.0550476	-0.0496878	0.179986	0.11304	0.231139	0.0655015	-0.0536849	0.12996	0.186075	0.357758	1.1706	0.796635	0.910887	1.12963	0.781287	IV - healthy, prepandemic adults
630	0.0292894	-0.10199	0.339659	0.12996	1.26853	0.144956	-0.122216	0.313151	0.328803	1.80771	1.38548	1.02068	1.09818	1.35803	1.02471	IV - healthy, prepandemic adults
631	0.0109954	-0.0347621	0.930073	0.228479	1.1971	0.350515	0.042752	0.531038	0.45668	0.769326	1.14705	0.784585	0.900652	1.09091	0.786709	IV - healthy, prepandemic adults
632	-0.0125891	-0.0669468	0.11869	0.146128	0.226784	0.226396	-0.102662	0.289448	0.33403	0.90309	1.2943	0.938173	0.997487	1.26355	0.933332	IV - healthy, prepandemic adults
633	0.0202034	-0.0211893	0.81923	0.140179	0.943777	0.30103	0.0222764	0.572505	0.379258	1.4706	1.26639	0.895791	1.04402	1.19636	0.897627	IV - healthy, prepandemic adults
634	0.0234811	-0.109144	0.106455	0.142668	0.805425	0.528274	0.278754	0.667453	0.638489	0.794139	1.29667	0.871184	0.927712	1.22141	0.880814	IV - healthy, prepandemic adults
635	0.09691	-0.0705811	0.224015	0.146128	1.41497	0.0986098	-0.151268	0.137528	0.105343	0.525426	1.381	0.98852	1.03621	1.34499	0.986577	IV - healthy, prepandemic adults
636	0.0211893	-0.09691	0.834103	0.217484	0.311754	0.567846	0.244914	1.20247	0.680143	0.706795	1.22571	0.830539	0.918675	1.16936	0.83447	IV - healthy, prepandemic adults
637	0.0606978	-0.09691	0.0413927	0.130334	0.945715	0.0705811	-0.0690809	0.131279	0.167491	0.131279	1.12313	0.739265	0.895484	1.11162	0.784142	IV - healthy, prepandemic adults
638	0.0871502	-0.0791812	1.03698	0.124939	0.973897	0.20676	-0.0107239	0.391538	0.351004	1.27258	1.32102	0.9304	1.01478	1.27522	0.9304	IV - healthy, prepandemic adults
639	-0.102662	-0.102662	0.252725	0.0829742	0.566344	0.290565	0.0843209	0.30103	0.376751	0.803262	1.32469	0.946452	1.02202	1.26951	0.941511	IV - healthy, prepandemic adults
640	0.0102192	-0.0211893	0.535113	0.109144	0.182931	0.305725	0.0854302	0.464347	0.454513	0.206474	1.29641	0.957939	1.13587	1.284	0.91948	IV - healthy, prepandemic adults
641	0.0550476	-0.0910805	0.386041	0.179986	0.590161	0.518514	0.283301	0.549003	0.575188	0.811575	1.26761	0.90908	0.961333	1.29209	0.913029	IV - healthy, prepandemic adults
642	0.0457575	-0.109144	0.236089	0.106455	0.715539	0.385351	0.11869	0.39043	0.424415	0.681241	1.2978	0.931307	1.01268	1.25258	0.934124	IV - healthy, prepandemic adults
643	0	-0.124939	0.431364	0.0606978	0.537819	0.39794	0.141329	0.671386	0.626419	0.60206	1.10592	0.734686	1.09275	1.13642	0.707164	IV - healthy, prepandemic adults
644	-0.0222764	-0.0705811	0.384712	0.113943	0.380211	0.293731	0.0142404	0.514105	0.386202	1.06757	1.23942	0.88885	0.930242	1.20412	0.837018	IV - healthy, prepandemic adults
645	0.0211893	-0.124939	0.20412	0.466126	2.00475	0.360616	0.149762	0.422764	0.485554	1.75001	1.28772	0.909193	0.998358	1.2598	0.915211	IV - healthy, prepandemic adults
646	0.0263289	-0.0280287	0.157608	0.227244	0.375664	0.345612	0.075251	0.323893	0.400281	0.323893	1.37774	1.02025	1.06241	1.3241	1.00976	IV - healthy, prepandemic adults
647	0	-0.144244	0.129634	0.0696359	0.30103	0.40302	0.131279	0.459747	0.540403	0.501945	0.584569	0.240637	0.348612	0.559676	0.201253	IV - healthy, prepandemic adults
648	0.548814	-0.0347621	1.11651	0.107905	1.32486	0.262401	0.0268721	0.369295	0.29169	1.04391	1.21467	0.860092	0.897717	1.19785	0.855152	IV - healthy, prepandemic adults
649	0.0457575	-0.0248236	0.41218	0.159701	1.41265	0.150156	-0.0829742	0.229337	0.341564	0.582755	1.3043	0.943177	1.05748	1.48524	0.93278	IV - healthy, prepandemic adults
650	0.0871502	-0.109144	0.106455	0.18406	1.27107	0.30103	0.0791812	0.367977	0.310575	0.5923	1.25859	0.901214	1.01545	1.26311	0.874062	IV - healthy, prepandemic adults
651	0.12803	0	0.171935	0.188326	0.963788	0.11115	-0.0579919	0.138303	0.282547	0.986212	1.29162	0.899195	0.965303	1.25268	0.922058	IV - healthy, prepandemic adults
652	0.0413927	-0.0579919	0.267172	0.130334	0.761552	0.522879	0.263241	0.38818	0.533603	1.3176	1.24221	0.871184	0.979245	1.233	0.871184	IV - healthy, prepandemic adults
653	-0.0211893	-0.118099	0.418143	0.0579919	0.245982	0.30103	0.0989253	0.344255	0.311014	0.383565	1.25746	0.91285	1.00471	1.23091	0.934498	IV - healthy, prepandemic adults
654	0.0234811	-0.0248236	0.221849	0.0871502	1.25661	0.194265	0.0523881	0.272258	0.266268	0.789147	1.12894	0.764536	0.875419	1.1209	0.744727	IV - healthy, prepandemic adults
655	0.0321847	-0.0859146	0.107905	0.0991315	0.434241	0.329675	0.112422	0.265032	0.30103	0.291046	1.24416	0.85715	0.942384	1.25307	0.853477	IV - healthy, prepandemic adults
656	-0.0377886	-0.234083	0.425969	0.0821868	0.41218	0.43099	0.320774	0.445713	0.554052	0.570652	1.22212	0.856404	0.929026	1.22252	0.857332	IV - healthy, prepandemic adults
657	-0.0211893	-0.0917704	0.109144	0.140179	1.06517	0.546645	0.253257	0.60656	0.57883	0.875061	0.897534	0.555484	0.794405	0.923753	0.548254	IV - healthy, prepandemic adults
658	-0.0292894	-0.2156	0.332877	-0.0395085	0.473963	0.394934	0.181055	0.765489	0.4721	1.28424	1.43789	1.05725	1.07753	1.31986	1.04318	IV - healthy, prepandemic adults
659	0.0122345	-0.0389181	0.20412	0.137173	0.319255	0.400053	0.11961	0.857038	0.432539	0.694712	1.2945	0.918067	0.978124	1.23357	0.941354	IV - healthy, prepandemic adults
660	0.0923143	-0.0612697	0.55055	0.176091	0.75063	1.04476	0.686381	1.67709	0.99249	1.1669	0.973128	0.6072	0.764141	1.00657	0.67604	IV - healthy, prepandemic adults
661	-0.0636691	-0.196295	0.104735	0.0286452	0.544068	0.0621479	-0.0170333	0.228479	0.197811	0.457183	1.18452	0.843269	1.07705	1.16049	0.848732	IV - healthy, prepandemic adults
662	0	-0.14842	0.364699	0.168404	1.194	0.279841	0	0.321233	0.51029	0.564271	1.19398	0.813427	0.916251	1.22491	0.820555	IV - healthy, prepandemic adults
663	-0.0107239	-0.0813049	0.440295	0.0684574	0.378442	0.0821868	-0.0791812	0.253257	0.163857	0.263241	1.28268	0.90867	1.00742	1.21794	0.89933	IV - healthy, prepandemic adults
664	0.109144	0.234083	0.69897	0.30103	0.511883	0.179986	0.20265	0.350876	0.264307	0.979573	1.42971	1.09018	1.19569	1.38757	1.08745	IV - healthy, prepandemic adults
665	0.0884219	0.0401172	0.696159	0.27949	0.314818	0.20412	0.0469966	0.369746	0.262112	0.410174	1.42225	1.03067	1.11476	1.33758	1.04331	IV - healthy, prepandemic adults
666	0.0248236	-0.116506	0.200915	0.0917704	0.477121	0.499687	0.283301	0.593286	0.561101	1.27231	1.08324	0.739806	0.790216	1.26335	0.755123	IV - healthy, prepandemic adults
667	0.130768	-0.0630517	0.545742	0.156074	1.1658	0.229337	0.0854302	0.572771	0.319513	0.671696	1.31635	1.02594	1.10354	1.34695	1.02907	IV - healthy, prepandemic adults
668	0.075251	-0.121044	0.371318	0.11304	0.696616	0.406834	0.293477	0.847232	0.60206	0.792875	1.25527	0.884607	0.96831	1.22665	0.905096	IV - healthy, prepandemic adults
669	0.0434657	-0.0483047	0.43725	0.168404	1.0068	0.438492	0.262401	0.658316	0.54801	0.776608	1.20903	0.901111	0.90309	1.23184	0.895121	IV - healthy, prepandemic adults
670	0.0923143	-0.0234811	0.665729	0.54079	1.13455	0.212608	0.0829742	0.988418	0.629731	1.48054	0.863581	0.522879	0.91243	0.867442	0.548541	IV - healthy, prepandemic adults
671	0.0791812	-0.09691	0.400415	0.11869	1.0833	0.207806	0	0.456918	0.248642	0.931735	1.27651	0.961747	1.04754	1.27741	0.962676	IV - healthy, prepandemic adults
672	0.0234811	-0.0248236	0.159701	0.0871502	0.425969	0.462763	0.213291	0.539504	0.428609	1.05931	1.06345	0.743242	0.846609	1.0227	0.749887	IV - healthy, prepandemic adults
673	0.0945561	-0.0241337	0.91752	0.30103	1.93423	0.4041	0.2156	1.12918	0.578148	1.87257	1.1794	0.860092	0.965949	1.15419	0.850154	IV - healthy, prepandemic adults
674	-0.0306688	-0.166331	0.449969	0.0889411	1.19287	0.367977	0.199572	1.22831	0.408664	0.817069	1.3557	1.04808	1.06299	1.29997	1.06664	IV - healthy, prepandemic adults
675	-0.0107239	-0.107634	0.501159	0.11961	1.54768	0.502357	0.312025	0.61845	0.480817	1.17386	1.26035	0.925471	0.957939	1.24256	0.925471	IV - healthy, prepandemic adults
676	-0.0434657	-0.146128	0.340539	0.0927541	1.52443	0.517739	0.30103	0.723794	0.568892	1.21671	1.23285	0.921146	0.979875	1.2	0.909193	IV - healthy, prepandemic adults
677	-0.0746336	-0.0483047	0.219557	0.168404	0.804032	0.254033	0.0810333	0.495295	0.417536	0.768771	1.12465	0.80471	0.8501	1.10941	0.806547	IV - healthy, prepandemic adults
678	0.0107239	-0.154902	0.683497	0.146128	0.752048	0.312929	0.191886	0.845098	0.557641	1.09498	1.35878	1.02983	1.07188	1.34679	1.02531	IV - healthy, prepandemic adults
679	-0.0211893	-0.208276	0.321233	0.359022	1.14167	0.251056	0.0184834	0.451186	0.281725	0.928307	1.24978	0.923107	1.05604	1.34761	0.967689	IV - healthy, prepandemic adults
680	0.0871502	-0.0248236	0.469003	0.236089	1.74689	0.349635	0.13622	0.687388	0.566344	1.3445	0.941099	0.622745	0.901764	1.32748	0.691491	IV - healthy, prepandemic adults
681	0.109144	0.0299632	0.594235	0.251812	0.77295	0.736187	0.484674	0.978925	0.894433	0.689729	1.3903	1.04643	1.11821	1.34343	1.07264	IV - healthy, prepandemic adults
682	0.0791812	-0.0457575	0.64836	0.20412	0.886491	0.689729	0.420216	0.610548	0.670636	0.793128	0.967644	0.648235	0.777222	1.09018	0.680777	IV - healthy, prepandemic adults
683	-0.144244	-0.185637	0.30103	0	1.1742	0.367977	0.196295	0.393784	0.441209	0.650909	1.42581	1.10914	1.10331	1.38124	1.12618	IV - healthy, prepandemic adults
684	0.0621479	-0.176091	0.0901766	0.0716932	0.930073	0.0263289	-0.20412	0.0669468	0.0347621	0.327359	1.27073	0.968686	1.04651	1.31037	1.01485	IV - healthy, prepandemic adults
685	0.0248236	-0.116506	0.111974	0.111974	0.70907	-0.0253059	-0.0808232	0.133057	0.200003	0.559025	1.22473	0.966576	0.948847	1.24166	0.951553	IV - healthy, prepandemic adults
686	-0.161368	-0.150644	0.190815	0	2.00787	0.326336	0.187521	0.515874	0.414973	1.34163	1.11705	0.816904	0.815135	1.06744	0.791457	IV - healthy, prepandemic adults
687	0.0193052	-0.0871502	0.315589	0.0467434	1.15034	0.88303	0.530057	0.684247	0.669007	1.83499	0.879773	0.585973	0.879773	0.973128	0.596097	IV - healthy, prepandemic adults
688	0.0222764	-0.0612697	0.798614	0.198368	0.96922	0.558594	0.321233	0.682102	0.60206	0.849507	1.29876	0.970037	1.04954	1.27107	0.970037	IV - healthy, prepandemic adults
689	-0.0488486	-0.274158	0.214393	-0.0286452	0.875677	0.705864	0.459392	0.814248	0.722634	1.31302	1.229	0.921146	1.05532	1.27572	1.00812	IV - healthy, prepandemic adults
690	-0.0102192	-0.156347	0.692867	0.11472	0.667562	0.542474	0.247784	0.488117	0.634245	0.789147	1.26897	0.937209	1.01235	1.22451	0.968842	IV - healthy, prepandemic adults
691	-0.0234811	-0.117386	0.226396	0.0636691	0.680288	0.0854302	-0.157608	0.136583	0.10067	0.324014	1.07327	0.724054	0.836632	1.04193	0.780103	IV - healthy, prepandemic adults
692	0.144244	-0.013364	0.144244	0.162727	1.32096	0.455932	0.254287	0.734686	0.502929	0.895265	0.950203	0.673416	1.03856	1.08261	0.686381	IV - healthy, prepandemic adults
693	0.0184834	0.0184834	0.328468	0.10067	1.31588	0.232314	0.111492	0.539504	0.451674	1.05092	0.588081	0.273656	0.670548	0.665059	0.282974	IV - healthy, prepandemic adults
694	0.0669468	0.0669468	0.99024	0.191886	0.797806	0.264307	-0.0367228	0.846772	0.371318	1.72494	1.3613	0.990016	1.10551	1.31175	1.01646	IV - healthy, prepandemic adults
695	-0.0234811	-0.0746336	0.527426	0.119186	0.492098	0.207806	0.0377886	0.526809	0.405765	0.718275	1.30687	0.99362	1.40298	1.25628	1	IV - healthy, prepandemic adults
696	-0.0211893	-0.176091	0.140179	0.0757207	1.04885	0.30103	0.11115	1.21748	0.714958	0.772077	1.28313	0.928435	0.958858	1.24352	0.91948	IV - healthy, prepandemic adults
697	-0.0564814	-0.135663	0.30103	0.049974	1.6133	0.357758	0.0989253	0.542623	0.459953	0.750347	0.924749	0.623719	0.86575	1.08652	0.645467	IV - healthy, prepandemic adults
698	0.0248236	-0.0543577	0.149762	0.167491	0.738034	0.160411	0.00914338	0.369295	0.282145	1.29639	1.07487	0.727712	0.885599	1.06169	0.81989	IV - healthy, prepandemic adults
699	-0.0413927	-0.138303	0.729459	0.182622	1.04318	0.365488	0.176091	1.74005	0.958086	1.84186	0.895265	0.576976	0.760053	0.93717	0.635114	IV - healthy, prepandemic adults
700	0.0523881	-0.0725507	0.333215	0.157123	1.51342	0.384712	0.267172	1.00432	0.703291	1.80686	1.08715	0.776136	0.949526	1.10266	0.818446	IV - healthy, prepandemic adults
701	0.149762	0	0.632874	0.231949	0.683365	0.508836	0.259637	0.763088	0.544068	1.24753	1.04039	0.733817	0.907874	1.05468	0.763238	IV - healthy, prepandemic adults
702	-0.111974	-0.111974	0.0641175	0.0193052	0.904322	0.221849	-0.0104654	0.290565	0.330993	1.31427	1.38574	1.05041	1.13566	1.36462	1.08654	IV - healthy, prepandemic adults
703	0.0228629	-0.121044	0.356078	0.457104	0.955545	0.121044	-0.0321847	0.206054	0.260412	0.905989	1.10185	0.764496	0.855606	1.1271	0.771902	IV - healthy, prepandemic adults
704	0.124939	0.0791812	0.221849	0.185637	0.861335	0.191225	0.0439055	0.241716	0.441845	0.282145	0.713508	0.363332	0.436805	0.659835	0.370281	IV - healthy, prepandemic adults
705	0.0222764	-0.0357156	0.517126	0.15261	0.584569	0.463757	0.30103	0.555204	0.535524	1.29306	1.13234	0.821186	0.997959	1.16324	0.82323	IV - healthy, prepandemic adults
706	-0.0234811	-0.117386	0.547321	0.119186	1.10685	0.31037	0.18234	0.427147	0.444452	0.930528	0.772226	0.514321	0.683881	0.984911	0.539504	IV - healthy, prepandemic adults
707	-0.0234811	-0.0746336	0.43725	0.119186	0.864261	0.0334238	-0.142668	0.170262	0.158362	0.824776	1.1788	0.848958	1.0054	1.27119	0.873248	IV - healthy, prepandemic adults
708	0.0636691	-0.0483047	0.596308	0.15261	1.28886	0.421005	0.176091	1.02865	0.549672	0.867092	1.148	0.799549	0.937852	1.1347	0.847909	IV - healthy, prepandemic adults
709	0.101458	0.0923143	0.265314	0.119186	1.13955	0.623249	0.372093	0.572097	0.597207	1.19189	1.34421	1.06156	1.09927	1.31272	1.00976	IV - healthy, prepandemic adults
710	0.0716932	-0.0859146	0.358325	0.322749	0.984123	0.492916	0.319915	0.716003	0.771669	1.17026	1.18469	0.901277	0.937852	1.20231	0.888367	IV - healthy, prepandemic adults
711	0	-0.113943	0.312025	0.141329	0.914085	0.258626	0.12996	0.348803	0.391837	0.645285	1.30193	0.987145	1.12358	1.25326	0.99178	IV - healthy, prepandemic adults
712	0.0109954	-0.113943	0.458153	0.107905	1.07075	0.333823	0.161662	0.462692	0.438558	0.537942	1.1227	0.802975	0.886822	1.08395	0.797919	IV - healthy, prepandemic adults
713	0.187087	0.0716932	0.367977	0.187087	1.16021	0.256448	0.0306688	0.378442	0.436434	0.885527	1.29523	1	1.05488	1.2443	0.964942	IV - healthy, prepandemic adults
714	0.0211893	-0.0705811	0.361728	0.138303	0.59384	-0.0286452	-0.140619	0.252181	0.147446	1.15527	1.14922	0.850238	0.952631	1.17946	0.876987	IV - healthy, prepandemic adults
715	-0.0234811	-0.14842	0.978925	0.119186	0.411442	0.30103	0.0314085	0.371068	0.371068	0.439333	1.40369	1.09288	1.20759	1.4647	1.09288	IV - healthy, prepandemic adults
716	-0.0321847	-0.0917704	0.580871	0.124939	0.463111	0.190332	-0.0705811	0.176091	0.190332	0.774517	1.09061	0.783904	0.840106	1.08207	0.850033	IV - healthy, prepandemic adults
717	0	-0.187087	0.190332	0.0413927	0.371068	0.248642	0.0555173	0.343319	0.334271	0.428429	1.1433	0.809866	0.948354	1.20165	0.850702	IV - healthy, prepandemic adults
718	0.142668	-0.109144	1.23888	0.263241	0.684247	0.529039	0.330993	1.30103	0.632023	0.684247	1.11495	0.807822	0.888026	1.15909	0.800592	IV - healthy, prepandemic adults
719	0.113943	-0.09691	0.439333	0.161368	0.685742	0.569875	0.351197	0.878006	0.707744	1.15304	1.03268	0.693949	0.88785	1.12643	0.728867	IV - healthy, prepandemic adults
720	-0.0118992	-0.0910805	0.659685	0.130768	0.741428	0.450328	0.272258	0.696737	0.561224	0.886057	1.32542	1.01517	1.07757	1.38739	1.03342	IV - healthy, prepandemic adults
721	0.0434657	-0.0746336	0.537488	0.13622	0.553755	0.190618	0.0732319	0.513924	0.34723	1.02245	1.22594	0.904991	1.02372	1.26861	0.897338	IV - healthy, prepandemic adults
722	-0.0606978	-0.185637	0.430664	0.0362122	0.606755	0.434241	0.201327	0.669007	0.570303	0.705601	0.862912	0.5983	0.906818	0.983206	0.596407	IV - healthy, prepandemic adults
723	0.0222764	-0.117386	0.587534	0.15261	0.613341	0.604521	0.356547	0.752747	0.696991	1.07918	1.07815	0.793391	0.839747	1.14435	0.815767	IV - healthy, prepandemic adults
724	0.0705811	-0.0263289	0.638783	0.231949	1.68548	0.686961	0.473819	0.70873	0.693007	1.48333	1.2435	0.930364	0.98361	1.18981	0.924662	IV - healthy, prepandemic adults
725	0.260913	0.0248236	0.325854	0.667178	0.738034	0.805425	0.60206	0.774111	0.912045	0.932248	1.06113	0.709694	0.856234	1.01694	0.768167	IV - healthy, prepandemic adults
726	0.049974	-0.165626	0.480638	0.103219	1.06116	0.445119	0.248094	0.61261	0.526424	0.589419	1.01626	0.696678	0.857967	1.16216	0.772399	IV - healthy, prepandemic adults
727	0.0884219	-0.0442037	0.18988	0.171396	0.365971	0.48509	0.249877	0.477121	0.530057	0.434924	1.31527	1.00575	1.07188	1.34066	1.02893	IV - healthy, prepandemic adults
728	-0.0367228	-0.0910805	0.20995	0.0550476	0.457104	-0.0843209	-0.10551	0.149762	0.0558578	0.712386	1.3355	1.00188	1.04481	1.28271	1.01026	IV - healthy, prepandemic adults
729	-0.0241337	-0.121044	0.164192	0.11304	0.30103	0.134082	-0.115795	0.185235	0.185235	1.06509	1.32834	0.988768	1.05218	1.30471	0.998148	IV - healthy, prepandemic adults
730	0.0884219	0.0137883	0.605548	0.207608	0.533944	0.185637	0.110215	0.407485	0.30103	0.577236	1.24146	0.908972	0.961205	1.18288	0.929883	IV - healthy, prepandemic adults
731	-0.0202034	-0.166331	0.0555173	0.0377886	0.225779	0.140179	0	0.349879	0.20926	0.850967	1.19546	0.908767	0.914371	1.17862	0.930761	IV - healthy, prepandemic adults
732	-0.0993846	-0.166331	0.0193052	0.0193052	0.291046	0.176091	-0.0377886	0.309985	0.243038	0.458638	1.23535	0.917146	0.949133	1.16373	0.961796	IV - healthy, prepandemic adults
733	0.0107239	-0.09691	0.295567	0.113943	1.62813	0.373581	0.221849	0.538391	0.440527	0.755644	1.32565	0.965707	0.985277	1.22473	0.970898	IV - healthy, prepandemic adults
734	0.121994	-0.0630517	0.789733	0.217128	0.312612	0.414973	0.170262	0.619093	0.946452	0.814248	0.81174	0.522879	0.813499	1.20531	0.545155	IV - healthy, prepandemic adults
735	-0.0457575	-0.0579919	0.49485	0.09691	0.623249	0.418	0.199157	0.712956	0.469152	0.650572	0.580577	0.262479	0.389474	0.582335	0.22419	IV - healthy, prepandemic adults
736	-0.0595857	-0.210853	0.353418	0.116506	1.08288	0.282932	0.0421977	0.524648	0.423747	0.900869	1.2363	0.907246	0.974193	1.23727	0.90309	IV - healthy, prepandemic adults
737	0.0109954	-0.0859146	0.502357	0.417536	0.639384	0.69897	0.471047	0.725299	0.779657	0.689827	1.16137	0.81068	0.884607	1.17513	0.817345	IV - healthy, prepandemic adults
738	0.0413927	-0.09691	0.950608	0.454845	1.07004	0.462763	0.26803	0.962404	0.965855	0.654388	1.04511	0.758134	0.867961	1.13337	0.754018	IV - healthy, prepandemic adults
739	0.0234811	-0.0649408	0.263241	0.124939	0.956915	0.147802	-0.0367228	0.283057	0.237978	0.712832	1.22719	0.917649	0.9706	1.18288	0.935416	IV - healthy, prepandemic adults
740	0.0115819	-0.0630517	0.596151	0.147802	0.951626	0.526559	0.241716	0.515423	0.568451	0.886611	1.34537	1.03342	1.09778	1.34341	1.03443	IV - healthy, prepandemic adults
741	0	-0.0917704	0.162081	0.124939	0.657784	0.537819	0.322219	0.537819	0.596597	0.872156	0.906607	0.55943	0.66597	0.860946	0.57096	IV - healthy, prepandemic adults
742	0	-0.0234811	0.411442	0.0636691	1.51153	0.0413927	-0.09691	0.153815	0.447158	0.70757	1.30103	0.986867	1.08072	1.9841	0.988768	IV - healthy, prepandemic adults
743	0.0813049	-0.0843209	0.149762	0.0917704	0.938343	0.415985	0.244914	0.367977	0.545944	0.636822	1.28103	0.950365	0.968483	1.27138	0.965672	IV - healthy, prepandemic adults
744	0.0917704	-0.0843209	0.274701	0.231949	0.554881	0.0606978	0	0.290035	0.230449	0.50515	1.43094	1.11394	1.1157	1.39427	1.12693	IV - healthy, prepandemic adults
745	-0.0118992	-0.0910805	0.0850108	0.289131	0.217128	-0.0367228	-0.136838	0.237978	0.22419	0.251342	1.34154	1.00765	1.01143	1.30535	1.01889	IV - healthy, prepandemic adults
746	0.0483047	-0.0543577	0.111974	0.0483047	0.756323	0.194575	0	0.229337	0.362548	0.817249	1.33984	1.04651	1.02566	1.32132	1.00376	IV - healthy, prepandemic adults
747	-0.0389181	-0.0669468	0.313264	0.11869	0.464532	0.201645	0	0.356547	0.31079	0.329675	1.21062	0.91235	0.952575	1.16446	0.904025	IV - healthy, prepandemic adults
748	-0.0314085	-0.10199	0.192606	0.0386294	0.722557	0.109144	-0.0104654	0.657784	0.263241	0.591595	1.11759	0.814284	0.904575	1.11531	0.835647	IV - healthy, prepandemic adults
749	0.0211893	-0.09691	0.243038	0.113943	0.832509	0.81766	0.61354	0.820014	0.820014	1.11632	1.23446	0.901181	0.962627	1.29412	0.908767	IV - healthy, prepandemic adults
750	0.0636691	-0.102662	0.306707	0.119186	0.85158	0.147446	-0.0488486	0.241716	0.30103	1.01185	1.17842	0.875994	0.879706	1.16233	0.88155	IV - healthy, prepandemic adults
751	0.0321847	-0.0859146	0.458153	0.141329	1.1493	0.243038	0.0808232	0.449969	0.30103	1.62089	1.08801	0.743059	0.882532	1.14186	0.760959	IV - healthy, prepandemic adults
752	0.115795	-0.0791812	0.753328	0.236089	1.07514	0.21388	0.0835461	0.338819	0.3953	1.42001	1.17692	0.719568	0.882443	1.28908	0.841538	IV - healthy, prepandemic adults
753	-0.0104654	-0.176091	0.295829	0.0395085	0.182931	0.477121	0.251342	0.624923	0.496256	0.833199	1.41664	1.06446	1.12629	1.37475	1.06539	IV - healthy, prepandemic adults
754	0.137173	-0.0125891	0.839747	0.353559	1.22752	0.459023	0.167136	0.527288	0.565076	1.13263	1.11754	0.751945	0.900884	1.08211	0.796349	IV - healthy, prepandemic adults
755	-0.0102192	-0.128318	0.0825349	-0.0314085	1.17944	0.833117	0.552842	0.940232	0.81766	1.19892	0.934124	0.572958	0.880919	0.951553	0.593942	IV - healthy, prepandemic adults
756	-0.0228629	-0.113943	0.241444	0.116506	0.722803	0.230992	-0.0188853	0.353208	0.29169	0.47403	1.30058	0.955247	1.01424	1.2701	0.989005	IV - healthy, prepandemic adults
757	0.0917704	-0.0263289	0.432309	0.149762	1.33599	0.445522	0.252725	0.53416	0.55055	0.993088	0.876531	0.477121	0.68854	0.885246	0.521404	IV - healthy, prepandemic adults
758	0.0917704	-0.0263289	0.274701	0.184524	1.62507	0.948994	0.276896	0.55565	0.584087	0.913241	1.06807	0.717015	1.13854	1.1522	0.831734	IV - healthy, prepandemic adults
759	0.0511525	0	0.69897	0.176091	1.73739	0.538391	0.308855	0.870297	0.647027	0.877685	0.937074	0.584015	0.805864	1.01538	0.657678	IV - healthy, prepandemic adults
760	0.185046	-0.0579919	0.551755	0.243038	1.06305	0.31079	0.112422	1.28801	0.544068	0.483652	1.37852	1.00998	1.0724	1.31932	1.00502	IV - healthy, prepandemic adults
761	0.0550476	-0.0630517	1.20118	0.312612	0.558903	0.550907	0.294956	0.958245	0.589826	0.631218	1.33266	0.961685	1.00384	1.2878	0.953169	IV - healthy, prepandemic adults
762	-0.0413927	-0.152091	0.61182	0.119975	1.45554	0.752048	0.4843	0.778151	0.770852	0.681241	1.08111	0.748188	0.872351	1.13269	0.789581	IV - healthy, prepandemic adults
763	-0.0211893	-0.146128	0.196295	0.0927541	0.715207	0.515751	0.247345	0.636044	0.536793	0.375132	1.08483	0.754785	0.85991	1.11774	0.778151	IV - healthy, prepandemic adults
764	0.106455	-0.109144	0.207125	0.124939	0.703769	0.39794	0.210853	0.511883	0.467978	0.714958	1.31101	0.972913	1.04231	1.27233	0.986668	IV - healthy, prepandemic adults
765	0	-0.117386	0.590478	0.212608	0.23976	0.179296	-0.09691	0.166331	0.20412	0.281286	1.23657	0.878046	0.949222	1.20083	0.865982	IV - healthy, prepandemic adults
766	0.0338583	-0.0118992	0.11304	0.195226	0.682218	0.30103	0.0115819	0.404926	0.312612	0.613642	1.36263	1.01223	1.08517	1.28738	1.00921	IV - healthy, prepandemic adults
767	0.547321	0.0222764	0.680288	0.15261	0.778151	0.356547	0.0889411	0.686961	0.377737	0.51491	1.02165	0.672098	0.803154	1.13283	0.683247	IV - healthy, prepandemic adults
768	0	-0.166331	0.409626	0.0377886	0.845098	0.659539	0.340182	0.641212	0.606138	0.710293	1.18258	0.847095	0.916878	1.16378	0.862747	IV - healthy, prepandemic adults
769	0.0338583	-0.0367228	0.270647	0.130768	0.651906	0.064458	-0.09691	0.440909	0.181844	0.404834	1.47546	1.11774	1.20022	1.59297	1.12803	IV - healthy, prepandemic adults
770	0.0292894	-0.10199	0.487105	0.0655015	0.59698	0.309985	0.0177288	0.291887	0.344065	0.458638	1.25345	0.887447	0.988374	1.19165	0.914213	IV - healthy, prepandemic adults
771	0.0942699	-0.0413927	0.384576	0.197489	0.472712	0.327359	0.118099	0.634729	0.439333	0.621955	1.27107	0.914989	0.966576	1.20812	0.920819	IV - healthy, prepandemic adults
772	-0.0483047	-0.102662	0.30103	0.0829742	0.477121	0.09691	-0.0871502	0.280827	0.119975	0.381853	1.37151	0.997927	1.03951	1.31326	1.00103	IV - healthy, prepandemic adults
773	0.138303	-0.0901766	0.243038	0.138303	0.375664	0.205546	-0.0234811	0.246291	0.198368	0.411442	1.36515	1.01169	1.05027	1.3074	0.990016	IV - healthy, prepandemic adults
774	0.0612697	-0.013364	0.153584	0.144244	0.481486	0.20676	-0.0564814	0.193396	0.226065	0.290306	1.44838	1.07343	1.11919	1.37638	1.07727	IV - healthy, prepandemic adults
775	0.0457575	-0.0791812	0.30103	0.0669468	0.229027	0.319779	0.131279	0.337753	0.325854	0.477121	1.34328	1	1.02388	1.28858	0.996207	IV - healthy, prepandemic adults
776	0.0483047	-0.100115	0.472842	0.149762	0.184524	0.502675	0.313995	0.405765	0.542184	0.454614	1.19883	0.868474	0.908312	1.15943	0.849082	IV - healthy, prepandemic adults
777	-0.0347621	-0.113943	0.46584	0.141329	0.289749	0.176091	-0.0457575	0.327359	0.30103	0.371068	1.39197	1.0277	1.09987	1.35663	1.05186	IV - healthy, prepandemic adults
778	0.257564	0.0579919	0.535113	0.221849	1.93281	0.348455	0.0621479	0.454258	0.218495	1.18925	0.874785	0.591595	0.784991	1.05436	0.656418	IV - healthy, prepandemic adults
779	0.153815	-0.0222764	0.69897	0.34733	2.15191	0.361326	0.140815	0.759266	0.407083	0.747858	0.490843	0.110215	0.647817	0.873127	0.246243	IV - healthy, prepandemic adults
780	-0.0228629	-0.113943	0.23501	0.107905	1.19852	0.200129	0.0684574	0.412522	0.290306	0.652034	1.40758	1.0346	1.126	1.35803	1.05186	IV - healthy, prepandemic adults
781	-0.0536849	-0.114955	0.258626	0.0655015	0.616952	0.172363	0.0217192	0.353418	0.312025	0.567298	1.40174	1.04523	1.09308	1.35195	1.03264	IV - healthy, prepandemic adults
782	-0.0917704	-0.176091	0.330993	0.0757207	0.915827	0.110215	-0.0850108	0.599641	0.355388	1.04576	1.43808	1.06268	1.16058	1.38542	1.0886	IV - healthy, prepandemic adults
783	0.142107	0	0.472426	0.328182	1	0.352183	0.09691	0.30103	0.452298	0.775125	1.34584	0.976729	1.09006	1.43415	0.964608	IV - healthy, prepandemic adults
784	0.0829742	-0.102662	0.277549	0.144492	0.43725	0.353418	0.0716932	0.495295	0.408935	1.08654	1.29589	0.905214	0.983511	1.30358	0.933904	IV - healthy, prepandemic adults
785	-0.09691	-0.154902	0.130334	0.0413927	0.230449	0.363178	0.187087	0.358325	0.828891	0.833817	1.31751	0.94597	0.983294	1.33491	0.958771	IV - healthy, prepandemic adults
786	0.0211893	-0.0835461	0.40654	0.161368	1.12057	0.101458	-0.0884219	0.198368	0.246291	0.544068	1.1383	0.771056	0.923704	1.15127	0.862827	IV - healthy, prepandemic adults
787	0.0669468	-0.0248236	0.407485	0.176091	1.32906	0.217484	-0.0338583	0.794139	0.361728	1.68507	1.19348	0.820392	0.899573	1.23291	0.859855	IV - healthy, prepandemic adults
788	-0.157608	-0.2156	0.0776049	0.0184834	0.206474	0.151268	-0.0377886	0.339948	0.210853	0.339948	1.43616	1.07004	1.13672	1.38292	1.07555	IV - healthy, prepandemic adults
789	-0.013364	-0.0413927	0.180456	0.124939	0.338819	0.161368	-0.0705811	0.39794	0.230449	0.525045	1.55003	1.17516	1.20761	1.46095	1.18258	IV - healthy, prepandemic adults
790	-0.077166	-0.218495	0.496865	0.0477728	0.708954	0.413004	0.131279	0.891767	0.422764	1.31486	1.31899	0.957448	1.0903	1.30392	0.954243	IV - healthy, prepandemic adults
791	-0.0579919	-0.124939	0.620656	0.130334	0.826075	0.140179	-0.0321847	0.57265	0.234083	0.798355	1.23637	0.847161	1.055	1.21041	0.873127	IV - healthy, prepandemic adults
792	0.0234811	-0.0511525	0.79005	0.176091	0.473081	0.0511525	-0.124939	0.621955	0.18799	0.471047	1.1877	0.818102	0.926214	1.19986	0.850876	IV - healthy, prepandemic adults
793	-0.0193052	-0.157608	0.156786	0.0532455	0.552086	0.181141	-0.143091	0.474574	0.178624	0.385575	1.01086	0.683298	0.853652	1.02562	0.715157	IV - healthy, prepandemic adults
794	0	-0.0248236	0.077166	0.0347621	1.0269	0.189056	-0.0636691	0.329675	0.259637	0.51491	1.42711	1.09782	1.15341	1.38589	1.06465	IV - healthy, prepandemic adults
795	0.0122345	0.0122345	0.0579919	0.0579919	0.42906	-0.0448123	-0.260412	0.0406179	0.0986098	0.745748	1.23257	0.871184	0.93027	1.19451	0.873127	IV - healthy, prepandemic adults
796	0	-0.102662	0.675489	0.119186	1.1715	0.248178	0.0347621	0.554287	0.273001	0.514658	1.15266	0.809866	0.91285	1.14377	0.824895	IV - healthy, prepandemic adults
797	-0.0234811	-0.16481	0.553755	0.13622	0.53416	0.122572	-0.157608	0.169751	0.169751	0.665622	1.18649	0.817946	0.975641	1.17257	0.827839	IV - healthy, prepandemic adults
798	-0.0211893	-0.0917704	0.257564	0.0757207	0.311249	0.277549	0.0434657	0.506576	0.364699	0.63506	1.26653	0.897127	1.00627	1.20511	0.910915	IV - healthy, prepandemic adults
799	-0.0536849	-0.156347	0.186075	0.0292894	0.750347	0.176091	0	0.346787	0.282547	0.613959	1.34523	0.963016	1.04059	1.29208	0.959139	IV - healthy, prepandemic adults
800	0.0211893	-0.09691	0.518514	0.113943	1.19728	0.342423	0.146128	0.514105	0.425969	0.803912	1.19527	0.858886	0.99436	1.18258	0.9109	IV - healthy, prepandemic adults
801	0.0395085	0.455932	0.923293	0.385351	1.90746	0.273707	0.049974	0.545579	0.387216	1.22983	0.504456	0.185697	0.642442	0.585082	0.217105	IV - healthy, prepandemic adults
802	0.146128	-0.09691	0.0314085	0.0606978	0.744293	0.328701	-0.0234811	0.420216	0.323306	0.433054	1.20412	0.83447	0.990544	1.18404	0.852668	IV - healthy, prepandemic adults
803	-0.0434657	-0.0434657	0.455932	0.154902	1.09108	0.422334	0.216019	0.606859	0.499076	1.01143	1.12883	0.756383	0.908842	1.05128	0.778151	IV - healthy, prepandemic adults
804	0.161851	-0.0142404	0.30103	0.207608	1.01649	0.278754	-0.0457575	0.326336	0.318063	0.666518	1.35641	0.965672	1.08565	1.30276	0.998259	IV - healthy, prepandemic adults
805	-0.111974	-0.228479	0.0193052	0	0.618998	0.0395085	-0.0669468	0.154902	0.196295	0.655504	1.42847	1.08836	1.09198	1.38299	1.08196	IV - healthy, prepandemic adults
806	0.0234811	-0.0248236	0.0457575	0.124939	0.312929	0.0861861	-0.0445821	0.0861861	0.158068	0.179608	1.28804	0.91457	0.925754	1.21181	0.891298	IV - healthy, prepandemic adults
807	0.011281	-0.132626	0.119186	0.101458	0.406988	0.221849	0.0234811	0.352183	0.341325	0.477121	1.45315	1.08912	1.1444	1.40843	1.08517	IV - healthy, prepandemic adults
808	0.0725507	-0.0636691	0.162727	0.104735	0.750999	0.621955	0.307763	0.595221	0.659203	0.945099	1.38523	0.991844	1.06896	1.3227	1.009	IV - healthy, prepandemic adults
809	-0.106455	-0.2156	0.489531	0.370666	1.87519	0.79194	0.453121	0.77581	0.995777	1.11502	1.22755	0.866573	0.980663	1.32422	0.875061	IV - healthy, prepandemic adults
810	0.0757207	-0.118099	0.448633	0.0927541	0.909505	0.317018	0.0314085	0.342423	0.327359	1.03941	1.16338	0.804353	0.919	1.17652	0.809409	IV - healthy, prepandemic adults
811	0.121422	-0.0142404	0.37787	0.207608	0.216208	0.413734	0.124939	0.346787	0.505652	0.28464	1.3296	0.948413	1.02694	1.26764	0.971276	IV - healthy, prepandemic adults
812	0.0434657	-0.102662	0.328701	0.15261	1.59399	0.288441	0.0791812	0.410174	0.336746	0.485316	1.25398	0.90309	0.985811	1.24657	0.881222	IV - healthy, prepandemic adults
813	0.0669468	-0.0511525	0.249877	0.191886	0.995147	0.376451	0.150386	0.451416	0.482085	0.680617	1.31091	0.948413	1.03342	1.3032	0.959995	IV - healthy, prepandemic adults
814	-0.0367228	-0.153228	0.187673	0.0945561	0.465222	0.179986	0.0550476	0.651906	0.334888	0.914672	1.39005	1.02325	1.11143	1.35459	1.03242	IV - healthy, prepandemic adults
815	0.0115819	-0.0630517	0.30686	0.103896	0.8501	0.275476	0.0241337	0.405322	0.410174	0.611268	1.34152	0.995037	1.1383	1.31272	1.02957	IV - healthy, prepandemic adults
816	-0.011281	-0.0859146	0.295426	0.107905	1.40588	0.383815	0.152288	0.482874	0.477121	0.673942	1.34162	0.972562	1.05954	1.27075	1	IV - healthy, prepandemic adults
817	0.0102192	-0.118099	0.909505	0.221849	1.62766	0.345842	0.115393	0.697078	0.447832	1.29052	1.03211	0.646427	0.83414	1.03863	0.730144	IV - healthy, prepandemic adults
818	0.0606978	0.0211893	0.521792	0.130334	2.15198	0.502675	0.280827	0.945379	0.571391	1.0607	0.439666	0.10491	0.382752	0.582031	0.139968	IV - healthy, prepandemic adults
819	0.106455	-0.0511525	0.540608	0.48902	1.3141	0.455932	0.279841	1.04792	0.624724	1.12104	1.15524	0.817069	0.931013	1.11603	0.80448	IV - healthy, prepandemic adults
820	0.110698	0.0401172	0.533944	0.256826	1.64186	0.17089	0.0299632	0.427903	0.277118	1.18631	1.13212	0.778151	0.926571	1.10171	0.784142	IV - healthy, prepandemic adults
821	0	-0.124939	0.393575	0.161368	1.52375	0.896251	0.551755	0.943556	0.896251	0.946636	1.12616	0.773456	0.9109	1.12929	0.779317	IV - healthy, prepandemic adults
822	0.00998422	-0.156347	0.612044	0.0989253	0.950863	0.458638	0.163857	0.571612	0.525585	0.684247	1.1651	0.790417	0.970521	1.19814	0.81082	IV - healthy, prepandemic adults
823	0.0550476	-0.0118992	0.20995	0.164192	1.97213	0	-0.101458	0.138303	0.221849	1.09255	1.18872	0.856144	1.08624	1.19331	0.860092	IV - healthy, prepandemic adults
824	-0.049974	-0.106455	0.521934	0.143422	1.84266	0.423876	0.129095	0.786424	0.488117	1.23192	0.968384	0.652185	0.89375	1.07454	0.668346	IV - healthy, prepandemic adults
825	0.0193052	-0.0871502	0.686961	0.189056	1.78807	0.572097	0.351109	0.679226	0.652139	1.46933	1.14301	0.78837	0.955619	1.17194	0.790386	IV - healthy, prepandemic adults
826	0.0187494	-0.169751	-0.189056	0.0595857	0.121734	-0.0157943	-0.104735	-0.124939	0.0843209	0.132626	1.06181	0.717719	0.815851	1.01875	0.738034	II − HCoV+ prepandemic adults
827	-0.0334238	-0.15261	0.37141	0.0737862	0.953348	0.0579919	0	0.149439	0.154902	0.663432	0.895448	0.604578	0.686678	0.888976	0.60957	II − HCoV+ prepandemic adults
828	0	-0.0579919	0.124939	0.138303	0.09691	0.0299632	-0.168404	0.0202034	0.41218	0.527507	0.957596	0.616952	0.722557	0.942873	0.69389	II − HCoV+ prepandemic adults
829	0.0193052	-0.0413927	0.162727	0.0555173	0.365147	0.119186	0	-0.0483047	0.119186	0.226396	1.26288	0.958607	0.998021	1.2693	0.971445	II − HCoV+ prepandemic adults
830	0.0184834	-0.0193052	0.0532455	0.0532455	0.519086	0.154902	-0.0180982	0.254287	0.273592	0.521992	0.536243	0.287242	0.618702	0.962705	0.420849	II − HCoV+ prepandemic adults
831	0.0511525	-0.0280287	0.221849	0.163857	1.85431	0.0310342	0.0310342	0.176091	0.28464	1.03103	1.03073	0.648685	0.756383	0.985875	0.725912	II − HCoV+ prepandemic adults
832	0.0469966	-0.129095	0.953553	0.0739801	1.42113	0.00877392	-0.0669468	0.190618	0.0879552	1.02914	1.08471	0.778151	0.799871	1.05632	0.789147	II − HCoV+ prepandemic adults
833	-0.0791812	-0.137173	0.09691	0	0.263241	0.0107239	-0.0579919	0.153815	0.0791812	0.255273	1.45906	1.12494	1.12854	1.34242	1.09884	II − HCoV+ prepandemic adults
834	0.0118992	-0.0791812	0.124939	0.124939	1.63094	0.0477728	-0.0102192	0.229854	0.427229	1.23104	1.19826	0.840644	0.900172	1.13033	0.876094	II − HCoV+ prepandemic adults
835	-0.0397094	-0.313867	0.066344	0.0805845	0.609377	0.05061	-0.104292	-0.0148916	0.0328812	0.779775	1.01169	0.69633	0.901442	1.01551	0.765917	II − HCoV+ prepandemic adults
836	-0.0649408	-0.158362	0.513735	0.167973	0.822095	0.0217192	-0.229337	0	0.0991315	0.56275	1.02146	0.690787	0.722634	0.954885	0.702431	II − HCoV+ prepandemic adults
837	0.0439055	-0.0488486	0.17916	0.173	1.14348	0.18234	-0.0606978	0.629498	0.275094	0.342994	0.956843	0.643986	0.792581	1.17177	0.695434	II − HCoV+ prepandemic adults
838	0.0705811	-0.0448123	0.444718	0.371611	1.21774	0.179986	0.0498464	0.39794	0.264307	1.27096	0.851814	0.51491	0.70757	0.943584	0.567133	II − HCoV+ prepandemic adults
839	0.127579	-0.232573	0.334159	0.0774122	0.42064	0.237544	-0.114639	0.143639	0.233504	0.817962	1.07398	0.741489	0.770852	1.03457	0.756962	II − HCoV+ prepandemic adults
840	0.042752	-0.0821868	0.30103	0.30103	2.07999	0.124939	-0.138949	-0.0104654	0.132626	1.09608	0.968243	0.629043	0.74938	0.982967	0.716431	II − HCoV+ prepandemic adults
841	0.100115	-0.116093	-0.063387	0.128941	2.10016	0.21046	0.00507953	0.0248236	0.225917	1.2933	0.748188	0.435177	0.589471	0.781584	0.674292	II − HCoV+ prepandemic adults
842	0.0939045	-0.0913301	0.3827	0.160851	1.59489	0.145277	0.0231679	0.0811598	0.185895	0.335334	0.872778	0.569124	0.75988	1.14122	0.642787	II − HCoV+ prepandemic adults
843	0.0791812	-0.0125891	0.0894004	0.0993846	0.21936	-0.103896	-0.166948	-0.0188853	-0.0700379	0.0602959	1.23992	0.912045	0.950203	1.20638	0.956248	II − HCoV+ prepandemic adults
844	0.064458	-0.0861861	0.0791812	0.100371	0.440909	0.108424	-0.110071	-0.0198948	0.0982045	0.788822	0.99366	0.705219	0.757748	1.01302	0.707694	II − HCoV+ prepandemic adults
845	-0.0163904	-0.0696359	0.0737862	0.112704	1.35039	0.0299632	-0.146128	-0.0321847	0.132626	0.71421	1.16185	0.818268	0.895137	1.10192	0.867525	II − HCoV+ prepandemic adults
846	0.00914338	-0.0488486	0.332224	0.147446	2.02172	0.0248236	-0.0843209	1.13033	0.131279	1.92496	1.03165	0.694712	0.772822	1.00369	0.735521	II − HCoV+ prepandemic adults
847	-0.0511525	-0.176091	-0.149762	-0.0377886	-0.0939045	0.0424038	-0.268845	0.00553249	0.0523881	-0.0595857	0.432309	0.0917704	0.331844	0.495871	0.171812	II − HCoV+ prepandemic adults
848	0.166948	0.118099	0.364082	0.39794	0.608793	0.460351	0.225779	0.563373	0.456918	0.666177	1.29105	0.965073	1.03688	1.23277	0.989005	II − HCoV+ prepandemic adults
849	-0.00567713	-0.123063	0.174207	-0.017259	0.418861	0.0165993	-0.253022	0.359022	-0.00567713	0.389971	0.989691	0.735954	1.03895	1.06186	0.758033	II − HCoV+ prepandemic adults
850	-0.0705811	-0.187087	-0.0705811	-0.0222764	0.0413927	-0.0248236	-0.255273	0.273001	0.163857	0.508155	1.18352	0.823159	0.924101	1.1353	0.867	II − HCoV+ prepandemic adults
851	0	-0.132626	-0.0884219	0.0222764	0.0222764	-0.0180982	-0.243038	0.0299632	0.266452	-0.0567276	1.27729	0.959346	1.00733	1.19123	0.953215	II − HCoV+ prepandemic adults
852	-0.0413927	-0.111974	-0.0636691	0.0377886	0.347773	0.00683942	-0.243038	-0.0669468	0.00683942	0.140179	1.22897	0.91948	0.977724	1.16252	0.91544	II − HCoV+ prepandemic adults
853	0.0222764	-0.0483047	0.13622	0.191068	1.44757	0.049974	-0.0942699	0.232314	0.143091	0.8991	1.16303	0.873988	0.90309	1.20812	0.920819	II − HCoV+ prepandemic adults
854	-0.0511525	-0.194575	0.077166	0.0564814	0.540608	0.0477728	-0.17107	0.137384	0.32318	0.722557	0.532022	0.275663	0.495219	0.983681	0.248721	II − HCoV+ prepandemic adults
855	-0.0234811	0	0.168404	0.0222764	0.670636	0.0217192	-0.0595857	0	0.0321847	0.343434	1.24107	0.987243	1.00342	1.22843	0.971666	II − HCoV+ prepandemic adults
856	0.0705811	0.0705811	0.158717	0.111974	0.99486	0	-0.0889411	0.0157943	0.0234811	0.541764	1.21165	0.920123	0.929419	1.1959	0.91169	II − HCoV+ prepandemic adults
857	-0.0211893	-0.0434657	0.124939	0.0757207	0.997927	0.176091	-0.0871502	0.012965	0.153584	0.666177	0.959883	0.672641	0.771717	0.990965	0.802975	II − HCoV+ prepandemic adults
858	-0.0222764	-0.0457575	0.146128	0.113943	0.72632	0.120294	-0.0286452	0.327902	0.153977	0.637532	1.23736	0.977724	1.00783	1.28494	0.949833	II − HCoV+ prepandemic adults
859	0.0193052	-0.0871502	0.389971	0.104735	0.0555173	-0.0211893	-0.118099	-0.0211893	-0.0434657	0.0927541	1.10604	0.775883	0.811868	1.05236	0.800201	II − HCoV+ prepandemic adults
860	0	-0.0202034	0.0286452	0.0555173	0.743937	0.0829742	0	0.15261	0.119186	0.758673	1.18564	0.966372	1.35764	1.1721	0.988786	II − HCoV+ prepandemic adults
861	0	-0.253257	-0.128318	0.0741017	0.792229	0.0476416	-0.247784	0	0.0905698	0.617517	0.719841	0.413687	0.717286	0.896357	0.40193	II − HCoV+ prepandemic adults
862	-0.0147233	-0.20995	-0.0457575	0.0142404	0.50515	0.0945561	-0.18799	-0.0630517	0.139368	0.295121	1.14502	0.862472	0.874026	1.1	0.835011	II − HCoV+ prepandemic adults
863	0.00663058	-0.09691	0.0321847	0.1009	0.131569	0.0894664	-0.260412	-0.0774815	0.654787	0.188221	0.14593	-0.226031	0.147908	0.208606	-0.0562116	II − HCoV+ prepandemic adults
864	-0.0248236	-0.109144	0.0457575	0.0669468	0.191886	0.0222764	-0.0234811	0.101458	0.13622	0.506576	1.21209	0.894972	0.918884	1.1541	0.870751	II − HCoV+ prepandemic adults
865	0.0228629	-0.170262	-0.0910805	-0.0118992	1.40005	0	-0.267172	0.60789	0.051587	1.32296	0.623905	0.251812	0.538119	0.703087	0.692021	II − HCoV+ prepandemic adults
866	0.142668	0.115795	0.735954	0.191886	2.20817	0.292256	0.198657	0.50515	0.380211	1.28691	0.908694	0.653839	0.944739	0.936331	0.752996	II − HCoV+ prepandemic adults
867	0.00827253	-0.238882	0.238239	0.0398715	1.03451	0.128318	-0.0579919	-0.0208501	0.148063	1.36584	1.25901	0.935619	0.99417	1.21602	0.962738	II − HCoV+ prepandemic adults
868	-0.0854302	-0.146128	-0.0157943	0.0299632	0.341717	0	0	0.0780832	0.0496878	0.124939	1.02206	0.709843	0.859705	1.00607	0.721613	II − HCoV+ prepandemic adults
869	-0.0684574	-0.0579919	0.0669468	0	0.205249	-0.110071	-0.246291	-0.269772	0.0312577	0.350016	0.686381	0.359022	0.352849	0.604057	0.300028	II − HCoV+ prepandemic adults
870	-0.00526424	-0.17089	-0.0269835	-0.00526424	0.976344	0.0548487	-0.13622	0.208276	0.31338	1.48017	0.990999	0.665413	0.847478	0.96403	0.705601	II − HCoV+ prepandemic adults
871	-0.0457575	-0.337242	-0.236572	-0.0555173	-0.180456	0.059314	-0.107634	0.059314	0.135404	0.232314	1.34796	1.04742	1.05632	1.29991	1.03834	II − HCoV+ prepandemic adults
872	0.0377886	-0.0523881	0.584434	0.119975	1.37358	0.160486	-0.00513964	0.237898	0.313619	0.670464	1.21748	0.913814	0.963788	1.17143	0.878522	II − HCoV+ prepandemic adults
873	-0.0685764	-0.233387	0.275919	0.0462452	1.14403	0.131279	-0.133539	0.401333	0.143688	0.553693	1.02764	0.716003	0.825148	1.02119	0.743734	II − HCoV+ prepandemic adults
874	-0.0511525	-0.0248236	-0.0122345	0.0347621	0.106455	0.0889411	-0.0713559	0.15818	0.104735	0.338819	0.87267	0.559132	0.702025	0.926706	0.630488	II − HCoV+ prepandemic adults
875	-0.0367228	-0.0630517	-0.0910805	0.0115819	0.0550476	-0.0588667	-0.170017	-0.00616031	-0.00616031	0.205647	0.775073	0.467194	0.70044	0.751592	0.523614	II − HCoV+ prepandemic adults
876	0.0843209	-0.0211893	1.32418	0.140179	1.66901	0.453953	0.309409	0.586266	0.842674	0.507961	1.24172	0.922295	1.05218	1.26139	0.953215	II − HCoV+ prepandemic adults
877	-0.0625555	-0.290565	0.378442	0	0.758284	0.165733	-0.0611367	0.522879	0.144244	0.776687	1.03173	0.710035	0.830858	0.963483	0.735238	II − HCoV+ prepandemic adults
878	-0.074246	-0.265314	0.359022	0.0357156	0.723104	0.0655015	-0.142107	0.272327	0.0866908	0.275017	0.882525	0.716003	1.43377	0.956168	0.883661	II − HCoV+ prepandemic adults
879	-0.0606978	-0.176091	0.0419645	0.0303826	0.774993	0.0293838	-0.19382	-0.0655015	0.245513	1.56514	0.683799	0.387443	0.555942	0.69897	0.430402	II − HCoV+ prepandemic adults
880	-0.0843209	-0.0843209	0.19552	0.0848215	0.846313	0.0606978	0	-0.0109954	0.130334	0.724276	1.2337	0.892568	0.957312	1.16041	0.901933	II − HCoV+ prepandemic adults
881	-0.00934003	-0.059314	0.17916	0.0268721	0.736142	0.0268721	-0.140619	-0.0286452	0.140815	0.340739	0.818698	0.530775	0.779477	1.20511	0.764663	II − HCoV+ prepandemic adults
882	0.0716932	0.0321847	0.408935	0.241444	1.17831	0.00914338	-0.0286452	0.052178	0.140815	0.754413	1.20557	0.905024	0.908868	1.15163	0.895265	II − HCoV+ prepandemic adults
883	0.155505	-0.0122345	0.167973	0.0511525	0.077166	0.112809	-0.179787	0.38751	0.0486919	0.605725	0.609099	0.259353	0.670222	0.624194	0.336447	II − HCoV+ prepandemic adults
884	0.0871502	-0.0248236	0.550907	0.191886	1.56733	0.0416986	-0.18631	0.0655015	0.0712539	0.330319	1.03184	0.739806	0.80002	1.09421	0.742028	II − HCoV+ prepandemic adults
885	-0.0347621	-0.0825349	0.468688	0.103541	1.85559	0.189397	-0.0489865	0.238882	0.306782	0.447158	1.19262	0.919554	0.942684	1.17239	0.874535	II − HCoV+ prepandemic adults
886	0.00975984	-0.0871502	0.201645	0.0889411	0.686961	0.0109954	-0.0859146	0.0424038	0.124939	0.372723	1.3409	1.05436	1.05827	1.30656	1.04742	II − HCoV+ prepandemic adults
887	0.0334238	-0.09691	0.146128	0.120574	0.843855	0.0177288	-0.162727	0.0347621	0.0821868	0.263241	0.955478	0.654448	0.822235	1.38276	1.00882	II − HCoV+ prepandemic adults
888	0	-0.0338583	0.20412	0.0791812	0.556303	-0.0746336	-0.0746336	0.0923143	0.127787	0.30103	1.30358	0.975477	0.971858	1.22541	0.970037	II − HCoV+ prepandemic adults
889	-0.101027	-0.122216	0.210223	0.00811789	1.24746	0.00755314	-0.0569049	0.124939	0.178624	0.779419	1.28289	0.954243	0.979797	1.2385	0.977724	II − HCoV+ prepandemic adults
890	-0.0271522	-0.156786	0.109875	0.0496878	0.332744	0.259372	0.150644	0.525519	0.339039	0.945324	1.22794	0.917742	0.943708	1.15337	0.931916	II − HCoV+ prepandemic adults
891	0.0157943	-0.0696359	0.324511	0.18142	1.14956	0.0871502	0.0234811	0.106455	0.167973	0.352183	1.25987	0.941744	0.998148	1.22553	0.967389	II − HCoV+ prepandemic adults
892	-0.0871502	-0.0871502	0	0.0193052	0.761381	0.138303	0.0669468	0.0511525	0.182082	0.583577	1.26542	0.956291	0.984	1.20412	0.951151	II − HCoV+ prepandemic adults
893	-0.0211893	-0.0669468	-0.0434657	0.0927541	1.04233	0.132626	-0.0157943	0.0713559	0.18631	0.689563	1.21447	0.887578	0.964284	1.17354	0.875569	II − HCoV+ prepandemic adults
894	-0.0193052	-0.0193052	0.18234	0.129634	1.15082	-0.0889411	-0.255273	-0.00811789	0.0529361	0.776809	1.14723	0.874026	0.858193	1.12687	1.14223	II − HCoV+ prepandemic adults
895	0.0989253	-0.077166	0.12996	0.186075	2.33126	0.427495	0.165775	0.324833	0.449772	1.91262	0.829304	0.529509	0.664208	0.91085	0.649485	II − HCoV+ prepandemic adults
896	0.0208501	-0.141877	0.0535193	0.178458	0.426858	0.214296	-0.0913301	0.108728	0.293477	0.563931	0.858537	0.541579	0.722634	0.853698	0.593286	II − HCoV+ prepandemic adults
897	-0.0167057	-0.144492	0.275724	0.0391521	0.946897	-0.131279	-0.185637	0.0532455	0.093117	0.18234	1.16413	0.855317	0.939704	1.14151	0.850805	II − HCoV+ prepandemic adults
898	-0.0813049	-0.0107239	0.262277	0.0861861	0.83282	-0.0107239	-0.0813049	-0.0217192	0.049974	0.179608	1.13375	0.837919	0.92394	1.12316	0.860092	II − HCoV+ prepandemic adults
899	0.0477728	-0.0536849	0.0477728	0.106894	0.19904	-0.0289637	-0.169142	-0.0289637	0.0401172	0.105235	0.997133	0.690895	0.879609	1.03617	0.73091	II − HCoV+ prepandemic adults
900	0.0211893	-0.124939	0.278754	0.0413927	0.342423	-0.00998422	-0.111974	0.0555173	0.0889411	0.207806	1.20472	0.963788	0.944483	1.17545	0.919659	II − HCoV+ prepandemic adults
901	1.6811	1.63988	1.87259	1.40389	1.40448	0.761365	0.905143	1.23467	1.80133	0.175405	1.45098	1.42502	1.42306	1.23686	0.0142404	III - SARS-CoV-2+ adults
902	1.44603	1.59157	2.42663	1.76938	1.6054	2.02214	1.99781	1.50048	1.279	0.572014	1.29185	1.15615	1.83301	1.74697	0.465616	III - SARS-CoV-2+ adults
903	-0.0556423	-0.379113	0.263741	0.385674	0.589511	0.244088	-0.0465761	0.308329	0.148226	-0.152804	0.646521	0.317642	0.401906	0.617712	0.243607	III - SARS-CoV-2+ adults
904	1.86698	1.83073	2.05377	1.60909	1.65147	0.752284	0.949954	1.22132	1.87808	0.328227	1.6734	1.62294	1.71131	1.38155	0.105195	III - SARS-CoV-2+ adults
905	0.465477	0.164447	0.533098	0.588049	0.00683942	0.867762	0.845098	1.35062	0.355012	-0.0921462	1.83741	1.70469	1.72028	1.23921	0.687644	III - SARS-CoV-2+ adults
906	1.15082	0.908951	2.50745	0.615996	1.04396	0.98913	0.931995	1.65764	0.524826	1.06889	1.59403	1.63304	1.65253	1.24496	0.832689	III - SARS-CoV-2+ adults
907	0.688794	0.426254	1.68456	0.147758	0.60206	0.965337	1.0365	1.03732	0.763018	0.38465	1.74324	1.63474	1.96588	1.03131	0.254118	III - SARS-CoV-2+ adults
908	2.17113	2.16422	2.31546	1.97535	1.64766	0.736187	0.764117	1.04707	1.87262	0.332704	1.49522	1.40418	1.59543	1.33072	0.244356	III - SARS-CoV-2+ adults
909	2.46209	2.37016	2.3435	2.37598	0.659743	1.2496	1.05824	1.59581	1.02547	0.0725507	2.09013	1.96569	1.97076	1.44351	0.662356	III - SARS-CoV-2+ adults
910	2.63327	2.57162	2.7025	2.61696	2.06604	1.71812	1.77197	2.45259	2.19567	2.07721	2.63218	2.54772	2.55292	2.41501	0.93717	III - SARS-CoV-2+ adults
911	2.37018	2.4098	2.8394	2.24428	1.75861	3.04993	2.83289	1.69258	1.5407	1.10712	1.92973	1.69321	2.03975	2.08965	1.10738	III - SARS-CoV-2+ adults
912	2.76338	2.62539	2.72319	1.97387	1.99599	1.78357	1.66349	1.90828	1.3414	0.841863	1.97112	1.8424	2.14148	1.14846	0.772654	III - SARS-CoV-2+ adults
913	0.546757	0.115393	0.937125	1.41497	1.32758	0.104735	-0.18406	0.0658173	0.104735	0.458294	1.09785	0.720718	0.841731	1.06929	1.38773	III - SARS-CoV-2+ adults
914	0.80002	0.475078	1.98431	1.96246	0.532557	2.26842	2.06388	1.39794	2.03022	0.150386	1.90712	1.547	2.12511	1.43165	0.547321	III - SARS-CoV-2+ adults
915	2.69289	2.57531	2.71821	2.64688	1.99508	2.49731	2.36435	1.63885	2.43094	0.731694	1.55728	1.43912	1.76221	2.49034	0.811104	III - SARS-CoV-2+ adults
916	2.69308	2.69446	2.90091	2.8143	1.13801	1.88882	1.90881	1.63149	1.92073	0.913555	2.42422	2.25136	1.97788	1.54381	0.829858	III - SARS-CoV-2+ adults
917	2.09616	1.86993	2.365	1.88109	0.865301	1.27051	1.06339	1.89546	1.04977	1.19033	2.15136	1.89209	2.53483	1.79074	0.922128	III - SARS-CoV-2+ adults
918	2.59566	2.52402	2.81659	2.24705	1.81872	1.88895	2.09707	1.92621	2.48352	1.47576	1.92546	1.68976	1.7341	1.17562	0.959745	III - SARS-CoV-2+ adults
919	1.86716	1.68237	1.71572	1.14894	1.32269	2.08582	1.93912	1.53861	0.896251	0.78837	1.08239	0.863146	0.986683	0.645013	0.0429535	III - SARS-CoV-2+ adults
920	2.68624	2.70748	2.88814	2.77368	1.06279	1.87578	1.91062	1.6145	1.86525	0.896251	2.34097	2.16868	1.89829	1.44109	0.584331	III - SARS-CoV-2+ adults
921	2.29667	2.22821	2.49165	2.82037	1.65462	2.41628	2.29193	3.01256	2.29628	0.853116	1.9344	1.9053	1.99083	1.22256	0.00848811	III - SARS-CoV-2+ adults
922	2.6916	2.57424	2.82473	2.52398	0.319998	2.29274	2.18414	2.20715	1.64836	0.11557	2.27765	2.24948	1.92984	1.80106	0.583577	III - SARS-CoV-2+ adults
923	2.33846	2.30907	2.35993	2.6608	1.82577	3.47089	3.55145	2.09607	2.71566	0.961667	2.31182	2.23504	2.57712	2.84115	1.22548	III - SARS-CoV-2+ adults
924	2.25267	2.1038	2.39299	1.99564	0.838567	1.45878	1.14249	1.37275	2.02366	0.304189	2.07849	1.57683	1.5008	2.1296	0.303686	III - SARS-CoV-2+ adults
925	1.79919	1.69872	2.09838	1.98764	1.18086	1.09108	0.958124	1.21779	0.948189	0.11942	1.86543	1.66548	1.51462	1.01096	0.238882	III - SARS-CoV-2+ adults
926	2.60263	2.52812	2.6443	2.67869	1.89355	2.33563	2.14613	1.81046	1.92276	1.82274	2.42581	2.35733	1.82505	1.80853	0.739947	III - SARS-CoV-2+ adults
927	-0.0269048	-0.311907	1.07053	0.391446	0.466244	0.40193	0.0523881	0.751753	-0.00673338	0.184182	1.16647	0.746173	0.8029	0.324035	-0.260735	III - SARS-CoV-2+ adults
928	2.81142	2.71744	2.77527	2.57371	1.36136	2.02182	2.18146	2.06178	2.26566	1.18628	2.27059	2.1276	2.4896	2.37263	0.767686	III - SARS-CoV-2+ adults
929	1.79171	1.41006	2.4305	2.25657	1.17538	1.68994	1.33817	2.2099	1.85871	0.966477	1.46679	1.24341	1.22443	1.27126	0.194442	III - SARS-CoV-2+ adults
930	1.89928	1.94328	1.95668	1.77762	1.10199	1.39916	1.36416	1.45007	1.41478	0.0199711	2.0311	2.0313	1.96561	2.09942	0.43909	III - SARS-CoV-2+ adults
931	1.54765	1.33608	2.00251	1.31099	0.869572	0.62422	0.503523	1.72252	0.391207	0.0390241	2.02107	1.81889	1.22647	1.40905	0.360929	III - SARS-CoV-2+ adults
932	2.76356	2.71336	2.76013	2.58674	0.948639	1.93912	2.15582	2.62814	2.64574	0.885361	2.64717	2.54172	2.16329	1.72564	0.704722	III - SARS-CoV-2+ adults
933	2.43435	2.40559	2.60399	2.2833	0.703364	1.06468	1.07918	2.50977	0.863503	0.994704	1.6223	1.47207	2.33679	1.20357	0.690015	III - SARS-CoV-2+ adults
934	1.97165	1.89276	2.26416	2.14644	0.887617	1.11394	1.37061	3.57278	2.7442	1.42427	2.95504	2.70847	1.61172	2.35836	0.790637	III - SARS-CoV-2+ adults
935	2.87124	2.748	2.7449	2.64414	1.02209	1.42294	1.3659	1.89127	1.73507	0.518026	1.63451	1.48356	1.90234	1.45759	0.542997	III - SARS-CoV-2+ adults
936	2.38686	2.33141	2.84248	2.53012	1.3466	2.36533	2.17242	1.84544	1.95984	0.916454	1.29189	1.29679	1.8412	1.19227	0.282547	III - SARS-CoV-2+ adults
937	2.2633	2.17598	2.77173	2.4517	1.83802	3.17073	2.76567	2.43758	2.53012	1.328	2.12825	1.84047	2.16378	1.66397	0.941608	III - SARS-CoV-2+ adults
938	2.45179	2.37577	2.56921	2.73246	1.53403	2.37341	2.2296	2.76732	2.18786	1.03779	1.9201	1.86757	1.80252	0.963834	0.356888	III - SARS-CoV-2+ adults
939	2.60799	2.4512	2.67861	2.64902	0.658965	1.70714	1.46982	2.15114	1.49101	0.877947	1.77293	1.62007	2.2863	1.38344	0.692439	III - SARS-CoV-2+ adults
940	2.46188	2.31235	2.53689	2.15547	1.43311	1.99664	1.86711	1.95226	0.973582	1.0579	1.73067	1.44716	1.4562	1.17918	0.943777	III - SARS-CoV-2+ adults
941	2.05284	1.93004	2.63314	2.65167	1.12272	1.40083	1.19866	2.3516	1.64869	0.64015	1.86476	1.70297	2.50692	1.50113	0.659766	III - SARS-CoV-2+ adults
942	1.418	1.41421	2.1615	1.31939	1.01741	2.18036	2.02102	3.12449	1.53631	0.952308	1.26762	1.05387	0.930911	0.518212	0.181582	III - SARS-CoV-2+ adults
943	1.80655	2.06506	2.9048	1.7151	1.71645	2.59835	2.16996	2.2658	3.06115	0.809866	1.93888	1.68042	1.59005	1.73473	1.01245	III - SARS-CoV-2+ adults
944	2.60192	2.54987	2.67783	2.60686	1.07595	1.91173	1.75967	1.94642	1.97609	0.422074	1.82681	1.6159	2.35396	2.4952	0.660956	III - SARS-CoV-2+ adults
945	2.21455	2.13602	2.47776	2.08143	0.91733	2.09146	1.98558	2.84736	1.82282	0.931667	1.44697	1.30168	0.944839	0.495895	0.198193	III - SARS-CoV-2+ adults
946	1.94179	1.99477	2.09858	2.19339	0.766014	1.24325	1.13768	1.3047	1.4336	0.554199	1.59017	1.4075	1.73627	1.0941	0.546065	III - SARS-CoV-2+ adults
947	2.20507	1.98812	2.43561	1.83929	1.15682	1.79066	1.55332	1.88064	0.886057	0.832509	2.25517	1.96506	2.60774	1.64205	0.611494	III - SARS-CoV-2+ adults
948	2.47635	2.48392	2.87461	2.65826	1.63532	2.01572	1.88583	2.28392	1.40167	0.669007	2.68283	2.41165	2.04683	2.03433	0.910039	III - SARS-CoV-2+ adults
949	2.47111	2.42228	2.66493	2.24376	1.6268	1.90452	2.03464	1.86039	2.37943	1.54803	1.77882	1.50483	1.81073	1.30305	1.08253	III - SARS-CoV-2+ adults
950	2.82247	2.79603	2.91915	2.64538	1.4717	1.47433	1.47668	1.535	1.99496	0.320626	2.24409	2.09584	1.55606	1.84913	0.60952	III - SARS-CoV-2+ adults
951	2.73779	2.68567	2.75928	2.63747	0.987531	2.09087	1.95919	1.96178	1.71777	1.13422	1.97535	1.88351	2.10848	1.44605	1.12629	III - SARS-CoV-2+ adults
952	2.36702	2.34172	2.43136	2.62737	1.83378	3.19276	3.27293	2.11715	2.24879	0.906095	2.3075	2.25373	2.58612	2.82033	1.1567	III - SARS-CoV-2+ adults
953	2.36126	2.2757	2.77993	1.68499	0.60656	1.79414	1.72093	2.02976	2.3363	0.481622	2.55683	2.36687	2.14152	1.81083	0.225483	III - SARS-CoV-2+ adults
954	0.952732	0.588272	1.61805	1.51631	1.8022	1.08419	0.753651	0.951178	1.45378	0.287064	0.791767	0.457313	1.11923	0.987655	0.779072	III - SARS-CoV-2+ adults
955	1.50037	1.2266	1.59384	1.28668	1.66323	1.48523	1.38413	1.53369	1.12541	0.964608	1.85049	1.47476	1.53116	1.12548	0.71391	III - SARS-CoV-2+ adults
956	2.26284	2.21899	2.1401	2.28228	1.29366	0.895474	0.767475	1.05806	1.05249	0.102056	2.16296	1.9375	1.38362	1.84661	0.123315	III - SARS-CoV-2+ adults
957	2.25437	2.14031	2.39847	2.31667	1.34781	1.66068	1.42959	1.4633	1.01995	0.198657	1.19887	0.957152	1.41307	0.81041	0.175576	III - SARS-CoV-2+ adults
958	2.36751	2.30708	2.22674	2.18912	-0.0579919	1.14411	1.04299	1.84601	0.794324	-0.220673	1.60346	1.49922	1.38208	1.40436	-0.0522079	III - SARS-CoV-2+ adults
959	0.694275	0.469268	1.85564	0.473997	1.19765	1.49751	1.45881	1.77362	0.800701	0.197441	1.397	1.12728	1.27814	1.01044	0.52082	III - SARS-CoV-2+ adults
960	2.0506	2.0257	2.79111	2.62997	1.1549	1.11651	1.02119	2.17397	1.3146	0.53197	1.64545	1.54501	2.54099	1.29661	0.743847	III - SARS-CoV-2+ adults
961	1.63309	1.29291	2.47064	2.09639	1.58063	1.45806	1.03373	1.60539	1.30519	1.44835	1.78434	1.46742	1.05761	1.19584	1.20976	III - SARS-CoV-2+ adults
962	1.86524	1.57645	1.79239	1.23618	1.50471	1.18371	0.90139	1.25338	0.827288	0.830308	1.4321	1.06842	0.936624	0.979607	0.577471	III - SARS-CoV-2+ adults
963	0.564989	0.0658173	1.05829	1.01015	0.519709	0.823575	0.287457	0.975255	0.684016	0.700304	1.31074	0.963338	1.07745	1.23469	0.887965	III - SARS-CoV-2+ adults
964	2.72071	2.61398	2.88163	2.54877	1.96619	1.49136	1.46765	1.56855	2.21391	1.1227	2.01542	1.788	2	1.37047	0.581667	III - SARS-CoV-2+ adults
965	1.75344	1.48365	1.69381	1.19916	1.03049	1.55217	1.3843	2.11787	0.873743	0.842269	2.1249	1.69804	1.56144	1.18174	0.948168	III - SARS-CoV-2+ adults
966	1.88029	1.79723	2.09063	1.82555	0.739556	0.957749	1.09654	0.837848	0.591685	0.412241	1.4901	1.10515	1.19528	0.980854	0.211012	III - SARS-CoV-2+ adults
967	1.55132	1.16481	1.56397	1.35881	0.981807	0.764961	0.53604	1.53474	0.590779	0.613055	1.26166	0.841638	1.15769	1.05775	0.663806	III - SARS-CoV-2+ adults
968	1.15212	0.717855	1.8605	0.822095	0.997581	0.440209	0.102662	0.68921	0.227601	0.447158	1.19866	0.929419	1.24428	1.17319	0.847161	III - SARS-CoV-2+ adults
969	1.92382	1.58844	2.13653	1.49465	0.733339	1.61875	1.37677	1.57606	1.00814	0.85668	1.95971	1.60969	1.38084	1.08752	0.71678	III - SARS-CoV-2+ adults
970	1.81835	1.59208	2.03842	2.10566	1.696	1.42433	1.258	1.26828	1.05676	0.637452	0.65683	0.319319	0.323034	0.711701	0.0271522	III - SARS-CoV-2+ adults
971	2.17635	1.93564	2.19376	2.28978	1.70582	1.75628	1.51643	1.69113	1.27995	1.04347	1.93772	1.56544	1.53188	1.47372	0.90647	III - SARS-CoV-2+ adults
972	1.58845	1.3279	1.70081	0.826213	1.56293	1.21581	0.950719	1.22905	0.551893	0.55849	2.21805	1.69269	0.79727	0.715157	0.306493	III - SARS-CoV-2+ adults
973	0.109144	-0.0669468	0.567082	0.852422	2.37632	0.30103	0.0202034	0.406134	0.330993	0.6173	1.11495	0.893106	0.888026	1.06695	1.01296	III - SARS-CoV-2+ adults
974	2.24364	2.01622	2.73622	2.69986	1.43721	2.08372	1.84539	2.13763	1.22432	0.941417	1.44862	1.12995	1.02037	1.49345	0.463223	III - SARS-CoV-2+ adults
975	1.91475	1.63019	1.26924	1.34358	0.441649	1.71862	1.46591	1.36615	0.968208	0.912566	1.37501	1.12245	1.19073	1.07188	0.759128	III - SARS-CoV-2+ adults
976	1.91327	1.68124	1.99659	1.46223	1.6511	1.26051	1.05671	1.01822	0.567906	0.755683	1.04285	0.75276	0.654284	0.6282	0.102662	III - SARS-CoV-2+ adults
977	1.16268	0.802834	1.59996	1.74491	0.316007	1.66276	1.57937	1.40639	1.64845	0.487524	1.49053	1.26717	1.189	1.11235	0.710198	III - SARS-CoV-2+ adults
978	1.70615	1.4747	2.39642	1.13698	1.70257	0.815557	0.775847	1.03189	0.470172	0.558594	1.3356	1.02296	1.30658	1.16435	0.761283	III - SARS-CoV-2+ adults
979	1.93099	1.75264	1.83752	1.43903	1.28138	1.48495	1.16543	1.47481	0.642105	0.714482	1.28258	1.0868	1.11982	0.842896	0.556516	III - SARS-CoV-2+ adults
980	1.40156	1.09163	1.83503	1.37343	0.890278	1.62195	1.30103	1.31702	0.746894	1.56771	1.06679	0.817896	1.00054	0.968483	0.709694	III - SARS-CoV-2+ adults
981	1.08543	0.631708	1.24033	0.156786	0.143422	0.856234	0.552447	1.14894	0.483652	0.490086	1.01687	0.69116	1.0347	0.945069	0.582266	III - SARS-CoV-2+ adults
982	1.53395	1.19221	1.98711	1.72096	2.37324	1.40518	1.14342	1.30541	0.722252	1.05713	0.589933	0.34185	0.492781	0.543528	0.338399	III - SARS-CoV-2+ adults
983	0.759324	0.327823	1.30496	1.36207	1.50044	0.481622	0.198141	0.932601	0.505574	1.12426	0.989733	0.731039	0.968003	0.911133	0.581276	III - SARS-CoV-2+ adults
984	1.88864	1.63548	2.07455	1.89693	1.00705	1.43765	1.18132	1.3577	0.669007	0.468258	1.33768	1.06111	1.59396	0.843747	0.667656	III - SARS-CoV-2+ adults
985	2.45068	2.21808	1.94793	1.87149	1.28788	1.52458	1.12687	2.52442	1.56229	1.09442	1.54117	1.2843	1.62981	1.16102	0.730144	III - SARS-CoV-2+ adults
986	2.40334	2.10677	2.38001	2.3938	0.345842	1.65878	1.40901	2.13153	0.83189	1.06675	2.12035	1.81624	1.7456	1.20593	0.963788	III - SARS-CoV-2+ adults
987	0.606755	0.286632	1.12399	0.412789	0.719259	0.433656	0.154902	0.60427	0.314125	0.234083	1.24331	0.683247	0.899456	1.06901	0.647817	III - SARS-CoV-2+ adults
988	0.227244	-0.0280287	0.764363	0.425969	0.0511525	0.680487	0.405119	0.850238	0.464887	0.69897	1.81856	1.22185	1.10266	0.916	0.730727	III - SARS-CoV-2+ adults
989	1.72782	1.32222	2.12129	1.37942	1.29724	1.10818	0.927224	0.875888	0.850384	0.30719	1.16373	0.844553	0.966759	0.864782	0.596308	III - SARS-CoV-2+ adults
990	1.24126	0.761761	1.95531	1.65091	1.23689	0.718153	0.462881	0.835997	0.778151	0.672991	1.42362	1.04004	0.949833	1.00588	0.70873	III - SARS-CoV-2+ adults
991	1.58995	1.28959	1.47914	1.59483	1.10449	1.26657	1.02294	1.05066	0.70044	0.433268	1.4031	1.12904	0.967892	0.69797	0.463601	III - SARS-CoV-2+ adults
992	1.42575	1.05174	1.36134	1.02077	0.560224	1.48399	1.12257	1.06315	0.629498	0.642594	2.00052	1.47539	1.31175	1.05618	0.756962	III - SARS-CoV-2+ adults
993	1.26803	0.931284	0.831261	1.33904	0.378442	1.29152	1.0657	1.05308	0.980003	1.07065	0.949578	0.60345	0.796325	0.900997	0.477121	III - SARS-CoV-2+ adults
994	2.72779	2.61664	2.72292	2.65041	1.30619	1.84653	1.62066	2.78193	1.26355	1.13033	1.85117	1.88474	1.55494	1.19092	0.811499	III - SARS-CoV-2+ adults
995	1.42289	0.971719	2.22923	1.24787	0.271741	0.809185	0.535113	1.18653	1.43085	0.483961	1.44143	1.11469	1.40673	1.09652	0.768391	III - SARS-CoV-2+ adults
996	1.67281	1.33708	2.003	2.04592	1.08745	1.23195	0.890125	1.0483	1.10451	0.432309	2.69167	2.3506	1.5044	1.6304	0.641092	III - SARS-CoV-2+ adults
997	0.48902	0.124939	1.18327	1.25928	0.449093	0.812913	0.518514	0.942834	1.10608	0.409369	1.54646	1.27795	1.21261	1.2154	0.976519	III - SARS-CoV-2+ adults
998	1.59311	1.20688	1.65459	1.87695	1.69702	1.26049	0.998108	0.60206	0.562551	0.943624	1.29142	0.964672	0.929419	1.04139	0.835294	III - SARS-CoV-2+ adults
999	1.09621	0.61066	1.96483	2.24827	1.2971	1.39794	1.08232	1.12823	0.95529	0.85838	2.94913	2.69403	1.52246	1.38079	0.881901	III - SARS-CoV-2+ adults
1000	1.61278	1.28667	1.595	1.49151	1.55604	0.374368	0.0952681	0.603764	0.817927	0.768485	0.623632	0.384878	0.963307	0.527678	0.216996	III - SARS-CoV-2+ adults
1001	2.32493	2.12117	2.26269	1.99656	1.50295	0.930006	0.647068	1.09431	0.400925	0.322932	1.66263	1.36122	1.15525	0.713967	0.39794	III - SARS-CoV-2+ adults
1002	1.18262	0.846506	1.76479	0.613025	1.96625	0.677607	0.296665	0.956168	0.322219	0.569374	1.20838	1.00455	0.595019	0.43399	0.101458	III - SARS-CoV-2+ adults
1003	1.86332	1.69949	1.88345	1.56468	1.5545	0.867667	0.607616	0.893192	0.249644	0.749915	1.12834	0.806682	0.878266	0.717855	0.413734	III - SARS-CoV-2+ adults
1004	1.5153	1.02286	1.90309	1.12728	0.488703	0.668421	0.389667	2.19585	0.516273	0.87995	1.23716	0.855911	1.05285	1.18536	0.890125	III - SARS-CoV-2+ adults
1005	2.13665	1.93606	2.07745	1.9827	1.64357	0.932172	0.682218	1.62143	0.409522	1.11439	0.924809	0.660979	0.867321	0.739349	0.491721	III - SARS-CoV-2+ adults
1006	2.16275	1.86492	2.05233	1.70799	1.90966	1.61472	1.32838	1.80686	0.729705	0.708987	1.45964	1.15428	1.60822	0.833984	0.670271	III - SARS-CoV-2+ adults
1007	1.01143	0.572097	1.78549	1.16896	0.473892	0.702574	0.458638	1.03476	0.564271	0.872642	1.16338	0.862345	1.02273	0.988838	0.775985	III - SARS-CoV-2+ adults
1008	1.62374	1.34523	1.76075	0.980977	1.8448	1.4327	1.14613	1.91569	0.842505	1.35218	1.00272	0.712417	0.810596	0.667835	0.319741	III - SARS-CoV-2+ adults
1009	1.793	1.33637	1.87582	1.62594	1.37347	1.21496	0.84112	1.14481	0.617937	0.859381	2.08421	1.52575	0.964015	0.883011	0.721403	III - SARS-CoV-2+ adults
1010	1.50032	1.08591	2.19417	0.90309	1.64304	0.717671	0.450249	1.21059	0.447158	1.00173	1.36405	0.978037	1.99982	0.980533	0.768121	III - SARS-CoV-2+ adults
1011	1.53124	1.1202	1.82912	1.75516	1.25436	0.815135	0.473892	0.867926	0.606859	1.15836	1.48165	1.02413	1.14701	1.27217	0.727774	III - SARS-CoV-2+ adults
1012	1.77952	1.49776	1.84386	1.1878	1.42684	1.15394	0.894386	0.888188	0.178383	0.458338	2.10323	1.91298	0.94012	0.598636	0.372179	III - SARS-CoV-2+ adults
1013	1.8262	1.49519	1.7089	1.2486	0.931916	1.29618	1.02983	1.08873	0.766743	0.708515	1.22991	0.953215	0.971355	0.846416	0.69339	III - SARS-CoV-2+ adults
1014	1.2062	0.823073	1.19675	1.6802	1.14493	1.11237	0.835294	1.31702	0.835294	0.685182	1.17434	0.859073	0.845845	0.8965	0.668633	III - SARS-CoV-2+ adults
1015	0.771202	0.542292	1.71648	1.40124	0.468769	0.456918	0.21987	0.630705	0.449969	-0.0413927	1.771	1.34723	1.3869	1.33184	0	III - SARS-CoV-2+ adults
1016	-0.0170333	-0.0927541	0.979478	0.585027	2.11459	0.180456	-0.0871502	0.468258	0.435729	1.21947	0.541031	0.161733	0.758284	0.855563	0.336606	III - SARS-CoV-2+ adults
1017	0.0921462	-0.160579	0.418	0.209027	1.5377	0.242163	-0.0519178	0.379191	0.319003	0.796125	0.826809	0.554808	0.689007	1.11703	0.538273	III - SARS-CoV-2+ adults
1018	1.79453	1.57971	1.47315	1.52943	1.79249	1.63985	1.43379	0.936026	0.499354	0.542184	0.960816	0.656981	0.761884	0.577987	0.347426	III - SARS-CoV-2+ adults
1019	1.59462	1.40162	1.54935	1.0793	1.06919	0.594706	0.382098	1.28703	0.0575866	0.926358	0.99049	0.751757	0.958921	0.51989	0.118622	III - SARS-CoV-2+ adults
1020	2.10535	1.90017	1.84591	1.78829	1.51013	1.57017	1.43046	1.02629	0.844601	0.421604	0.442967	0.211134	0.55893	0.726885	0.00544009	III - SARS-CoV-2+ adults
1021	1.93778	1.76173	1.64874	1.83084	0.344136	1.32222	1.16782	1.17118	0.719411	1.00726	0.854294	0.570619	1.07417	0.466441	0.173151	III - SARS-CoV-2+ adults
1022	1.78795	1.59941	1.63027	1.72124	1.46091	1.265	1.06634	1.27898	0.863381	0.963054	1.38447	1.05436	1.16408	0.419505	0.20412	III - SARS-CoV-2+ adults
1023	1.10418	0.693792	1.42741	1.34154	0.928851	0.486925	0.197375	1.05628	0.303994	0.0174907	1.54559	1.10249	1.28191	0.734861	0.509306	III - SARS-CoV-2+ adults
1024	1.78547	1.44837	2.08699	1.92082	1.53048	1.32849	0.952452	1.10488	0.496776	1.05151	0.711304	0.417851	1.81283	0.928893	0.31075	III - SARS-CoV-2+ adults
1025	1.34775	1.0811	1.62566	1.33169	0.24698	0.531609	0.292121	1.10659	0.893618	0.166432	1.77123	1.56523	0.972149	1.38628	0.255766	III - SARS-CoV-2+ adults
1026	2.33818	2.19439	2.18224	2.18201	1.03023	0.912181	0.808263	1.71252	0.570004	0.503057	1.79949	1.62216	1.30095	0.990604	0.287094	III - SARS-CoV-2+ adults
1027	1.41346	1.13395	1.57077	1.39558	0.945119	1.0035	0.782154	0.943634	0.51558	0.303218	0.750976	0.464765	0.444608	0.257639	-0.139253	III - SARS-CoV-2+ adults
1028	1.99278	1.77847	1.96171	1.75562	1.01777	0.944632	0.743937	1.43789	0.454614	0.898127	1.29405	1.09038	0.80801	0.667327	0.345612	III - SARS-CoV-2+ adults
1029	1.21122	0.785132	1.51961	0.884607	1.76426	0.859821	0.531772	1.02332	0.516847	1.20287	0.967654	0.659395	1.20171	0.972904	0.617541	III - SARS-CoV-2+ adults
1030	1.25787	0.918937	1.25592	1.40952	-0.0367228	1.02068	0.719655	1.31279	0.740363	0.643693	0.92269	0.621365	1.01694	0.522385	0.0725507	III - SARS-CoV-2+ adults
1031	1.9329	1.74696	2.13333	1.97008	2.23373	1.20944	1.00398	1.79588	0.665729	1.16607	0.744135	0.439699	0.696543	0.501945	0.226396	III - SARS-CoV-2+ adults
1032	2.27035	2.12129	1.98317	2.06794	1.31791	0.761761	0.591889	2.07038	1.78868	0.896506	1.14062	0.806978	0.905478	0.798935	0.216709	III - SARS-CoV-2+ adults
1033	0.853736	0.484967	1.25111	1.40024	0.520156	0.819964	0.461441	1.03547	0.421324	0.467781	0.173	-0.0540498	0.863829	0.342842	-0.0566739	III - SARS-CoV-2+ adults
1034	1.73129	1.41905	1.7624	2.06581	1.93844	1.39567	1.1885	1.18481	0.378635	0.913199	1.08743	0.861525	0.930634	1.26847	0.519766	III - SARS-CoV-2+ adults
1035	2.62877	2.56068	2.78287	2.65943	1.5757	2.00799	1.98308	3.10265	2.8196	1.10672	2.56775	2.32149	2.11532	1.413	0.886822	III - SARS-CoV-2+ adults
1036	2.45437	2.25181	2.68163	2.52751	1.20477	1.39531	1.2173	2.08357	1.73294	1.02988	1.80323	1.67012	1.42364	1.2649	0.56806	III - SARS-CoV-2+ adults
1037	1.61995	1.37525	2.27332	1.29856	0.648803	1.95134	1.59195	2.04462	0.662758	1.3483	1.37261	1.13918	1.90347	1.1781	0.851088	III - SARS-CoV-2+ adults
1038	1.45379	0.836422	1.98192	0.294297	1.76007	1.00803	0.963788	1.03342	0.800717	1.35692	1.30948	0.872331	1.7877	0.90908	0.490523	III - SARS-CoV-2+ adults
1039	2.61694	2.63341	2.83385	2.8016	1.22063	1.77295	1.81698	1.69612	1.84052	1.06108	2.34221	2.21906	2.02372	1.7355	0.406265	III - SARS-CoV-2+ adults
1040	2.70036	2.60223	2.85506	2.46734	0.30103	2.21567	2.14423	2.06422	1.47349	0.273001	2.30444	2.2437	1.8691	1.79573	0.716003	III - SARS-CoV-2+ adults
1041	2.78314	2.70643	2.77076	2.7472	0.701083	2.10102	1.89167	1.95068	1.58021	1.0153	1.98093	1.87559	2.11531	1.45467	0.695999	III - SARS-CoV-2+ adults
1042	2.63765	2.55751	2.7704	2.59124	1.56404	2.06793	2.1085	2.64849	2.57769	1.14506	2.36033	2.17656	1.87766	1.16258	0.819188	III - SARS-CoV-2+ adults
1043	1.85271	1.52873	2.23727	2.36842	1.58653	1.34128	1.13796	1.70991	0.883785	0.635367	1.91212	1.6295	1.66303	1.21423	0.872114	III - SARS-CoV-2+ adults
1044	2.36115	2.34317	2.46183	1.72582	2.00395	1.95534	1.92799	2.11381	1.5341	0.598689	2.00573	1.93052	2.09933	2.51817	0.517605	III - SARS-CoV-2+ adults
1045	2.42346	2.29865	2.77028	2.69354	0.738122	1.89286	1.57103	2.10569	2.43523	0.528828	2.12634	1.94686	2.16982	1.24424	0.769504	III - SARS-CoV-2+ adults
1046	1.29003	1.10747	2.48056	2.41584	0.658745	1.69354	1.57456	2.26806	1.54218	0.671818	2.61497	2.51257	2.11297	1.17756	0.746612	III - SARS-CoV-2+ adults
1047	2.78664	2.57826	2.49217	1.61278	1.11171	1.44263	1.19214	2.30856	0.868474	0.660927	2.08862	1.67711	1.82974	1.25142	0.79588	III - SARS-CoV-2+ adults
1048	0.589095	0.158717	2.07296	0.260913	1.25598	1.58838	1.09968	2.05262	0.639486	0.819544	1.07639	0.662395	0.790502	0.935275	0.690537	III - SARS-CoV-2+ adults
1049	1.80049	1.506	2.49078	2.80601	1.80689	2.07542	1.97424	2.06665	2.43319	1.13199	1.90283	1.59387	1.90997	1.46973	0.825997	III - SARS-CoV-2+ adults
1050	0.135255	-0.13622	0.292597	1.19141	0.44835	0.316007	-0.0234811	0.289448	0.586548	0.30103	2.90209	2.30604	1.67433	1.96088	1.08613	III - SARS-CoV-2+ adults
1051	2.19106	2.12143	2.32213	2.78244	0.839669	2.36119	2.11888	2.31248	3.30045	0.825148	2.32111	1.94623	1.8399	1.40063	0.784538	III - SARS-CoV-2+ adults
1052	1.09055	0.653213	1.90714	1.3132	0.265032	0.595327	0.314191	1.26409	1.14517	0.228479	1.38969	1.10534	1.104	1.22844	1.01671	III - SARS-CoV-2+ adults
1053	2.63635	2.52016	2.72244	2.63078	1.55954	2.2926	2.21809	2.33298	2.32979	1.15906	2.44564	2.3157	2.59024	2.27476	0.822168	III - SARS-CoV-2+ adults
1054	2.24809	2.16485	2.38641	2.82406	0.762357	2.23964	2.0295	2.22037	3.32589	0.534063	2.34501	2.04188	1.85746	1.3752	0.697194	III - SARS-CoV-2+ adults
1055	2.45332	2.26554	2.28282	2.09931	1.52154	1.91485	1.73974	1.61258	1.30863	0.438558	1.55291	1.27116	1.43721	1.12001	0.729639	III - SARS-CoV-2+ adults
1056	2.15564	1.78533	2.56351	2.41322	0.473487	1.09546	0.787106	1.63557	1.22455	0.697157	2.11588	1.69897	2.05401	1.35806	0.975506	III - SARS-CoV-2+ adults
1057	1.22489	0.710552	2.27128	0.782046	0.925953	2.04827	1.92322	1.53692	0.565076	0.5428	2.46521	2.26371	2.82217	1.32585	0.915679	III - SARS-CoV-2+ adults
1058	2.61821	2.40086	2.50944	2.40673	2.19151	1.87148	1.69612	1.6521	1.73239	2.02546	1.92069	1.49994	1.35863	2.17493	0.987179	III - SARS-CoV-2+ adults
1059	-0.0636691	-0.513119	0.26369	0.613025	0.58121	0.211885	-0.160697	0.73173	1.05145	0.634405	0.00256222	-0.319402	-0.124816	0.931809	-0.372281	III - SARS-CoV-2+ adults
1060	0.987531	0.751395	1.95315	0.920163	0.87122	1.95851	1.79069	1.34384	0.624194	0.346787	2.2464	2.12885	2.41559	1.34593	0.374912	III - SARS-CoV-2+ adults
1061	1.74414	1.59682	2.68642	1.77364	0.933487	2.65557	2.42095	1.97566	1.31945	1.04402	2.66985	2.59257	2.79985	1.72994	1.46011	III - SARS-CoV-2+ adults
1062	0.737464	0.321715	1.7762	0.551569	0.530231	0.66819	0.393344	1.00114	0.424538	0.770464	1.86001	1.5631	0.978006	0.993518	0.780824	III - SARS-CoV-2+ adults
1063	1.63066	1.64807	2.27721	1.81756	1.08092	2.17262	2.08039	1.60172	0.818829	0.38634	2.11343	2.06476	2.28438	1.43087	0.687747	III - SARS-CoV-2+ adults
1064	1.66412	1.80941	2.20514	1.92336	0.966924	0.48509	0.286307	1.12203	0.333559	1.48176	0.933487	0.730782	1.27875	0.548389	0.0334238	III - SARS-CoV-2+ adults
1065	1.02975	0.704125	1.63241	1.20371	0.724154	0.367977	0.0749648	0.463265	0.249287	-0.0259357	1.25115	0.768829	0.819188	0.377689	-0.158027	III - SARS-CoV-2+ adults
1066	1.93387	1.8143	2.64671	1.42325	0.500602	2.39189	2.15248	1.66624	0.423953	0.132908	2.49589	2.34298	2.59314	1.19193	0.626154	III - SARS-CoV-2+ adults
1067	0.720368	0.402305	1.64065	1.51958	0.391755	0.500602	0.288796	0.51558	0.48902	0.106455	1.80506	1.4446	1.56585	1.39569	0.400995	III - SARS-CoV-2+ adults
1068	0.231394	-0.130334	0.812501	0.503135	1.60884	0.393784	0.0927541	0.696204	0.0395085	1.40722	1.24064	0.981318	0.962627	1.15154	0.90309	III - SARS-CoV-2+ adults
1069	1.25612	1.11365	1.96138	1.72942	0.662426	0.862973	0.736475	0.892313	0.547702	0.216709	2.14248	1.73772	1.72237	1.52255	0.283118	III - SARS-CoV-2+ adults
1070	1.65718	1.59341	2.05522	1.929	0.767394	1.08482	1.01342	1.05285	0.692104	0.39964	2.15449	1.85123	1.71581	1.49658	0.169899	III - SARS-CoV-2+ adults
1071	2.0957	2.04454	2.22005	2.18776	0.798251	1.27051	1.22309	1.21686	0.962211	0.51029	2.23649	1.99123	1.89026	1.53278	0.270361	III - SARS-CoV-2+ adults
1072	2.37849	2.27088	2.69209	1.55571	1.05092	1.38021	1.4919	1.82682	1.90756	1.24017	1.31443	0.997399	2.01865	1.41397	0.892427	III - SARS-CoV-2+ adults
1073	2.0607	1.9183	1.84625	1.66241	1.41775	1.98531	1.80632	1.71087	2.05922	0.817461	1.62931	1.49059	2.11078	1.05214	0.458489	III - SARS-CoV-2+ adults
1074	2.19556	2.05092	2.38713	2.01397	1.25409	1.32178	1.11216	1.74304	1.73969	1.05463	0.989237	0.723632	1.16996	1.08437	-0.243326	III - SARS-CoV-2+ adults
1075	1.81325	1.81677	1.91741	1.91188	0.394969	1.07918	0.996512	0.936514	1.11126	0.296665	1.80937	1.60407	1.54636	1.10107	0.0760423	III - SARS-CoV-2+ adults
1076	2.01803	1.9839	2.15709	1.76582	1.29667	1.42466	1.39433	1.60579	0.88785	0.785575	1.82831	1.73486	1.4204	1.1994	0.942961	VI - SARS-CoV-2+ adults
1077	0.805425	0.621715	1.46516	0.825113	0.741823	0.80242	0.710788	1.05348	0.571026	0.376451	1.24941	0.925881	1.06652	1.02966	0.770598	VI - SARS-CoV-2+ adults
1078	0.92524	0.506411	1.7162	0.280345	1.10053	0.662395	0.53685	1.35954	0.363178	1.02119	1.05653	0.86216	0.826549	0.916133	0.643693	VI - SARS-CoV-2+ adults
1079	0.92316	0.770255	1.52347	0.345612	0.440398	0.60206	0.61066	1.12189	0.187521	0.625312	1.34523	0.955103	1.30025	1.25527	0.784566	VI - SARS-CoV-2+ adults
1080	2.01157	1.95376	2.2244	1.55811	0.681241	0.990593	0.77295	1.73952	0.666785	1.31138	1.26285	1.08458	1.58602	1.09167	0.865301	VI - SARS-CoV-2+ adults
1081	1.86134	1.57815	1.64298	1.28897	2.10494	0.951502	0.780874	1.44067	0.554478	0.744071	1.35272	0.933656	1.26258	1.18327	0.79588	VI - SARS-CoV-2+ adults
1082	2.29595	2.20353	2.10276	1.81465	0.470781	1.55488	1.47995	2.0908	0.672641	2.11954	1	0.747079	1.04811	0.984849	0.718383	VI - SARS-CoV-2+ adults
1083	0.533142	0.362548	1.31815	1.54488	1.83953	0.30103	0.2156	0.372386	0.425969	1.00921	1.27057	1.0452	1	1.16665	0.887036	VI - SARS-CoV-2+ adults
1084	2.16208	1.93498	1.7712	2.33817	0.884607	0	-0.321233	-0.0202034	0	-0.166331	1.40577	0.973548	1.1237	1.45898	0.868431	VI - SARS-CoV-2+ adults
1085	1.40369	1.01624	1.93522	1.4479	0.650909	0.727985	0.549672	1.3709	0.955119	0.393176	1.43515	1.04029	1.11022	1.25393	0.658541	VI - SARS-CoV-2+ adults
1086	0.978992	0.658541	2.37045	1.60085	0.932248	1.20706	0.90309	1.37387	1.87657	0.659461	1.47607	1.14613	1.16705	1.43833	0.770182	VI - SARS-CoV-2+ adults
1087	2.43752	2.33225	2.2714	2.4433	2.00626	1.60769	1.58423	2.81032	2.77794	2.2814	3.0489	2.90993	2.01348	2.68756	0.8119	VI - SARS-CoV-2+ adults
1088	0.734686	0.448633	1.61203	0.636822	0.893947	1.64224	1.46607	1.82816	0.330101	0.578022	1.32451	0.894972	1.68855	1.27193	0.804165	VI - SARS-CoV-2+ adults
1089	2.20312	2.14208	2.56492	1.677	1.35122	1.5034	1.61193	1.04012	0.771089	0.93352	1.15922	0.794104	0.794104	0.944281	0.559002	VI - SARS-CoV-2+ adults
1090	2.85969	2.69905	2.80869	2.36618	0.839315	1.44634	1.36618	1.79825	1.25812	0.349635	2.56758	2.39088	2.44234	1.94343	0.8119	VI - SARS-CoV-2+ adults
1091	2.54536	2.42677	2.7256	2.08106	0.702431	1.70581	1.51384	2.07496	1.63731	1.61558	2.78459	2.42227	2.87088	2.10148	0.88155	VI - SARS-CoV-2+ adults
1092	2.27192	2.04866	2.33063	1.89447	0.391691	1.06622	1.04448	1.27289	0.501945	0.155753	1.2277	0.971971	0.946417	1.03714	0.863535	VI - SARS-CoV-2+ adults
1093	2.20738	1.95727	2.48003	2.35557	1.55986	2.15061	2.14593	2.26322	1.26981	1.0733	2.3113	2.11814	2.62024	0.965022	0.664552	VI - SARS-CoV-2+ adults
1094	1.09006	0.79814	1.91439	1.10883	0.314966	1.02752	0.714126	1.40837	0.758785	0.195926	1.81453	1.62105	2.07433	1.56211	0.71575	VI - SARS-CoV-2+ adults
1095	2.43998	2.38163	2.31196	2.41043	1.40032	0.956915	0.981517	1.06901	0.848531	1.44995	1.18167	1.0184	0.947712	1.06098	0.665287	VI - SARS-CoV-2+ adults
1096	2.14502	1.98829	2.19679	1.95528	0.770326	0.932545	0.85158	1.59862	0.828456	0.719796	2.15455	2.08216	1.46516	1.62261	0.69682	VI - SARS-CoV-2+ adults
1097	2.40129	2.47472	2.5467	2.35884	0.370666	1.36963	1.21807	1.60566	1.80993	0.260601	2.6902	2.6979	2.36024	2.26155	0.82084	VI - SARS-CoV-2+ adults
1098	2.45196	2.44094	2.34621	2.43436	0.428974	1.71096	1.91863	1.34242	1.32044	0.37501	1.72306	1.58609	1.39922	1.30583	0.772756	VI - SARS-CoV-2+ adults
1099	2.26861	2.18763	2.55267	2.44459	1.28226	2.02144	2.33094	2.20189	1.07808	0.967207	2.09309	2.17416	2.18178	0.995322	0.730859	VI - SARS-CoV-2+ adults
1100	2.13171	2.09778	2.33107	2.10969	1.3328	1.34593	1.48759	2.11585	1.03428	1.37304	2.27797	2.20868	1.47522	1.06286	0.786379	VI - SARS-CoV-2+ adults
1101	2.47723	2.41977	2.49017	2.38949	1.11886	0.844008	0.814668	1.0557	0.408478	0.323306	1.57535	1.40967	1.51944	1.12722	0.743812	VI - SARS-CoV-2+ adults
1102	2.37018	2.46819	2.68813	2.26734	2.00155	2.02669	1.97355	2.37565	1.86341	0.721113	2.35607	2.33879	1.89316	1.87935	0.531151	VI - SARS-CoV-2+ adults
1103	2.48601	2.23178	2.76406	2.83845	0.599883	1.75077	1.55186	1.6596	1.29447	0.380211	2.76755	2.68637	1.57436	1.47512	0.637973	VI - SARS-CoV-2+ adults
1104	2.1788	2.0316	2.32509	2.46726	1.54523	0.790216	0.736453	2.39755	1.60738	0.598991	1.56716	1.4384	2.32922	2.32955	0.754078	VI - SARS-CoV-2+ adults
1105	2.33776	2.22514	2.17926	2.24952	1.67669	1.01925	0.966142	1.40654	1.17609	0.897111	1.4849	1.23175	1.14296	1.29361	0.860592	VI - SARS-CoV-2+ adults
1106	2.09403	1.66394	2.26576	2.055	0.690196	0.80618	0.989005	1.09778	0.393575	0.284431	1.35943	1.08625	1.35655	0.888877	0.356547	VI - SARS-CoV-2+ adults
1107	1.54095	1.36557	1.60672	1.12887	1.19414	0.857893	0.730144	1.09081	0.43099	0.559656	1.25992	0.947971	1.06735	1.03108	0.69897	VI - SARS-CoV-2+ adults
1108	1.81089	1.49911	2.77657	1.46793	0.387721	1.22563	0.981517	1.84755	0.807309	0.932601	0.846573	0.587604	1.44224	0.922676	0.410174	VI - SARS-CoV-2+ adults
1109	0.372093	0.355388	1.35878	0.436693	1.13496	1.45718	1.23824	1.69444	0.340902	0.861488	1.35418	0.930863	1.60978	1.30551	0.96592	VI - SARS-CoV-2+ adults
1110	2.53406	2.34081	2.73792	1.39976	0.60206	2.43829	2.24317	1.45963	0.495763	0.374459	2.44081	2.24364	2.32438	1.52209	0.722035	VI - SARS-CoV-2+ adults
1111	1.04318	0.695004	0.900615	0.555204	1.42436	1.17252	0.683458	1.09843	0.374459	1.56531	1.24539	0.801343	0.934243	1.18155	0.517346	VI - SARS-CoV-2+ adults
1112	1.67949	1.29681	2.0112	2.29003	1.89718	1.35384	1.20412	1.70195	1.58292	0.849356	1.28976	0.942311	0.945324	1.34434	0.603382	VI - SARS-CoV-2+ adults
1113	1.37178	1.01397	1.60185	1.13891	0.391207	1.75587	1.55792	1.57	0.894657	0.593627	2.11533	1.64725	1.40171	1.21579	0.586743	VI - SARS-CoV-2+ adults
1114	1.31662	0.831771	1.42419	1.56275	0.676694	0.651601	0.452298	2.07737	0.560305	0.836746	1.23312	0.941653	0.985277	1.20386	0.539912	VI - SARS-CoV-2+ adults
1115	1.14851	0.950515	1.16194	0.786424	0.697296	1.70329	1.48885	1.21371	0.654932	0.686381	1.08985	0.785649	1.14566	0.884888	0.310646	VI - SARS-CoV-2+ adults
1116	1.9621	1.73526	2.12571	2.33381	1.21228	1.32968	1.18392	1.33579	1.2964	0.270361	2.47046	2.09723	1.56175	1.25691	0.61182	VI - SARS-CoV-2+ adults
1117	1.89461	1.69831	1.9105	2.37277	1.43709	1.96104	1.81147	1.7312	1.50552	0.863162	1.68674	1.36812	1.34543	1.66031	0.587777	VI - SARS-CoV-2+ adults
1118	2.26015	2.07731	2.21531	2.55078	0.180736	1.21846	1.0614	2.50002	1.01889	1.89681	2.00519	1.65432	1.27919	1.41497	0.479896	VI - SARS-CoV-2+ adults
1119	0.550907	0.18142	1.29414	1.40274	0.931307	0.870768	0.536889	1.07799	0.587582	0.173712	2.47995	1.88251	1.27378	1.57575	0.658398	VI - SARS-CoV-2+ adults
1120	2.1687	1.98051	2.24065	2.3404	1.52965	1.10743	1.02583	1.02385	1.45015	0.440604	1.94525	1.75832	0.916326	0.421822	-0.0983941	VI - SARS-CoV-2+ adults
1121	1.874	1.59843	2.28008	0.802774	1.08338	1.24073	1.02803	1.34679	0.716313	0.640518	1.4725	1.27912	1.26343	1.08856	0.415503	VI - SARS-CoV-2+ adults
1122	1.12252	0.67244	2.09121	0.353966	2.14011	0.44876	0.261878	1.87226	0.38886	0.933801	1.88712	1.57493	1.03118	1.25527	0.544068	VI - SARS-CoV-2+ adults
1123	2.28569	2.06766	2.52691	2.54777	0.872572	0.891921	0.717566	1.73427	1.7974	0.336835	2.65303	2.51892	1.62184	1.83313	0.545871	VI - SARS-CoV-2+ adults
1124	1.47788	1.20412	2.2426	2.43878	1.31527	1.0076	0.816826	1.80378	0.754078	0.82263	1.17885	0.799194	0.87259	1.0643	0.486265	VI - SARS-CoV-2+ adults
1125	0.971666	0.515967	1.34587	0.681876	1.384	1.13393	0.756962	2.10262	0.63614	0.825678	1.25053	0.947902	1.18697	0.998108	0.492578	VI - SARS-CoV-2+ adults
1126	1.78044	1.65398	1.77669	1.96592	1.4378	0.679593	0.463078	1.23667	0.470491	0.724648	1.3632	1.03799	0.962458	1.53525	0.355188	VI - SARS-CoV-2+ adults
1127	1.82115	1.67724	1.85062	0.980003	0.595496	1.03831	0.909675	1.86477	0.305829	1.21499	1.63696	1.31131	1.23045	0.89163	0.30702	VI - SARS-CoV-2+ adults
1128	1.23715	1.03514	1.57863	1.08596	0.108233	1.2364	1.1259	1.26258	0.373433	-0.233535	2.24097	2.09652	1.40559	1.03178	0.53595	VI - SARS-CoV-2+ adults
1129	0.214937	-0.199572	1.79752	1.2727	1.52641	0.0445821	-0.39941	0.988101	0.227678	0.961998	0.864191	0.452871	0.892282	0.788597	0.193625	VI - SARS-CoV-2+ adults
1130	1.5336	1.2467	1.56646	0.498055	0.932248	0.706269	0.551367	0.995561	0.30103	1.81053	1.55686	1.07495	1.20032	1.13775	0.598256	VI - SARS-CoV-2+ adults
1131	1.46523	1.1913	1.83427	1.09751	1.34514	0.708368	0.662167	1.37395	0.467978	0.703023	1.29162	0.929419	1.10389	1.54672	0.584923	VI - SARS-CoV-2+ adults
1132	2.01949	1.84042	1.90982	0.91833	1.69335	0.961082	0.670665	1.4478	0.436503	1.27794	1.84439	1.59486	1.33368	1.04656	0.442782	VI - SARS-CoV-2+ adults
1133	0.363677	-0.064458	1.39433	0.75771	0.795281	1.1001	0.723412	1.39976	2.23546	0.176091	1.72664	1.14203	1.49357	1.4447	0.614731	VI - SARS-CoV-2+ adults
1134	1.96915	1.76209	2.75783	2.39367	0.803262	1.45685	1.41978	1.88642	1.23313	0.317843	1.86664	1.71324	2.31944	1.75057	1.00285	VI - SARS-CoV-2+ adults
1135	0.780775	0.134699	1.29826	0.0230653	0.739644	1.00298	0.58682	1.36669	0.89933	0.414589	1.82675	1.59945	1.72479	1.08031	0.536243	VI - SARS-CoV-2+ adults
1136	0.556303	0.536558	1.68215	1.06371	2.02898	0.653213	0.337459	1.81541	1.52618	0.897627	2.09068	1.83165	1.69961	1.3557	0.647288	VI - SARS-CoV-2+ adults
1137	0.758091	0.318759	2.13646	1.44326	1.84016	1.08464	0.618247	1.19474	0.585246	0.628712	1.66087	1.27799	1.38976	1.24469	0.748188	VI - SARS-CoV-2+ adults
1138	1.40186	1.02546	1.1473	2.09382	0.506173	2.26116	2.00848	2.56057	1.79059	1.78452	1.89776	1.75736	1.37287	2.27629	0.6047	VI - SARS-CoV-2+ adults
1139	1.716	1.44438	2.51743	0.497325	0.883256	2.0239	1.73911	1.7997	1.15661	0.406988	2.65579	2.44924	2.13381	1.2421	0.565543	VI - SARS-CoV-2+ adults
1140	2.34223	1.95591	2.2917	1.23143	1.7131	2.0185	1.85988	1.6438	1.52114	0.734282	2.57468	2.55104	2.69135	1.39346	0.687689	VI - SARS-CoV-2+ adults
1141	1.83675	1.31352	2.38994	2.53185	0.439333	2.67511	2.57924	2.29732	1.34193	0.327359	2.58433	2.30262	2.55176	1.17962	0.863687	VI - SARS-CoV-2+ adults
1142	2.37377	2.34474	2.44757	2.37632	1.57486	1.11651	2.04139	0.540875	1.68815	1.33347	2.92772	2.84843	1.56648	1.3453	0.628102	VI - SARS-CoV-2+ adults
1143	0.391207	0.0321847	2.23718	1.3246	0.852198	0.94939	0.838849	1.49433	1.27875	0.324797	2.53085	2.27303	2.29931	1.60833	0.652089	VI - SARS-CoV-2+ adults
1144	1.05918	0.220108	0.390935	1.99317	1.93912	0.569875	0.200659	1.24402	0.535113	0.290565	1.32546	0.862472	1.19392	1.68931	0.682532	VI - SARS-CoV-2+ adults
1145	1.37011	0.960848	2.34201	2.07277	0.0998949	0.5272	0.102662	1.51895	1.68768	0.194977	1.45185	1.03505	1.27409	1.36091	0.691351	VI - SARS-CoV-2+ adults
1146	1.8564	1.61054	1.81916	0.942961	1.88638	0.895072	0.71763	2.01759	1.75994	1.04618	1.85797	1.6603	2.52739	1.52079	0.493512	VI - SARS-CoV-2+ adults
1147	2.37645	2.12595	2.82147	2.46095	0.932147	2.11846	2.00852	2.21466	1.56797	0.513218	2.52302	2.51254	1.95697	1.88799	0.64015	VI - SARS-CoV-2+ adults
1148	0	-0.184524	0.0693265	0.986427	0.616435	0.455932	-0.08167	0.325164	0.790386	1.48915	1.39263	0.945539	1.07398	1.32772	0.779442	VI - SARS-CoV-2+ adults
1149	1.86527	1.18302	2.1936	0.370111	1.40477	2.07264	1.91894	1.86095	1.31392	1.44636	1.91654	1.66129	1.5317	1.4167	0.808281	VI - SARS-CoV-2+ adults
1150	1.5345	1.25034	1.62744	1.9913	0.780598	1.66658	1.45601	1.02849	1.74076	0.163646	1.77074	1.45001	1.54995	2.29942	0.716003	VI - SARS-CoV-2+ adults
1151	0.59802	-0.0889411	0.685908	0.858671	1.8789	0.494323	0.124939	0.618207	0.307561	0.574908	1.30763	0.870366	1.05887	1.18304	0.710035	VI - SARS-CoV-2+ adults
1152	0.50515	0.185637	2.37755	2.51227	2.09334	0.504033	0.208559	0.799435	0.697779	0.00590886	2.05011	1.87982	1.84198	1.39994	0.842705	VI - SARS-CoV-2+ adults
1153	2.27934	2.24738	2.67797	2.34512	0.890501	1.2537	0.933839	1.96945	2.06062	0.229337	2.89493	2.73712	1.90223	1.46848	0.633009	VI - SARS-CoV-2+ adults
1154	2.54911	2.30593	2.02291	1.88342	1.41602	0.899304	0.661181	0.992087	1.85295	0.88224	2.07796	1.93903	1.99533	1.74556	0.723929	VI - SARS-CoV-2+ adults
1155	1.76686	1.72395	2.51611	2.49103	0.198657	2.23108	1.98727	2.02576	0.865301	0.267606	1.94354	1.8487	2.56652	1.31627	0.6072	VI - SARS-CoV-2+ adults
1156	2.55846	2.45456	2.59454	2.2943	0.700576	1.26951	1.35603	1.85085	0.22617	0.572097	2.55873	2.37652	1.5148	1.44473	0.763194	VI - SARS-CoV-2+ adults
1157	2.69836	2.53139	2.67622	2.40742	0.20036	2.17514	2.03905	2.53148	2.30967	0.275946	2.60657	2.57813	1.96365	1.92382	0.641707	VI - SARS-CoV-2+ adults
1158	0.049218	-0.0268721	2.30376	0.41162	1.70961	1.39671	1.10641	1.51384	0.871985	1.09424	1.62325	1.07691	1.34181	1.21994	0.760846	VI - SARS-CoV-2+ adults
1159	1.66005	1.23454	2.6736	1.96513	2.29753	2.24078	1.68206	2.12286	1.39264	0.598757	1.67287	1.39064	1.88969	1.85834	0.666414	VI - SARS-CoV-2+ adults
1160	2.30972	2.16944	2.816	1.93651	0.546543	1.64908	1.32525	2.04446	1.11049	0.0917704	1.52418	1.29336	1.33143	1.12057	0.459895	VI - SARS-CoV-2+ adults
1161	2.14119	2.21169	1.9367	1.57524	1.5982	2.33205	1.83799	2.7223	2.35537	1.15104	1.96128	1.62869	1.26021	1.46678	0.754078	VI - SARS-CoV-2+ adults
1162	2.53951	2.40164	2.6172	2.30617	1.75298	1.44716	1.74124	2.16402	1	1.01657	2.26153	2.30315	1.98651	0.641124	0.583799	VI - SARS-CoV-2+ adults
1163	0.836826	0.210223	2.01092	0.229967	2.12441	1.58644	1.33196	1.76319	0.531073	1.55936	1.28666	0.942599	1.36945	0.996539	0.425969	VI - SARS-CoV-2+ adults
1164	2.48025	2.42499	2.74502	2.33432	1.43797	2.41799	2.32133	1.84635	2.40725	0.779012	2.01603	1.75427	1.66455	1.21325	0.515874	VI - SARS-CoV-2+ adults
1165	1.61032	1.23499	2.09511	1.74008	0.943777	1.43466	1.02422	1.84235	1.52562	1.5111	0.843165	0.587473	0.936964	0.385384	-0.276957	VI - SARS-CoV-2+ adults
1166	0.78348	0.581473	2.21229	2.5324	1.71878	2.6471	2.23153	2.13194	1.94667	1.73816	1.3623	1.11898	1.39899	1.35655	0.726999	VI - SARS-CoV-2+ adults
1167	2.40384	2.36779	2.6247	2.31806	0.889302	2.29646	2.25955	2.0798	0.975575	0.227244	1.50099	1.56652	1.77001	1.30678	0.492028	VI - SARS-CoV-2+ adults
1168	-0.049218	-0.168404	0.0713559	0.0713559	1.62066	2.00013	1.52661	1.48473	1.78651	1.81564	1.11485	0.831472	0.869549	1.06628	1.87537	VI - SARS-CoV-2+ adults
1169	1.11337	0.716579	1.91582	0.859821	0.901214	0.656218	0.467978	1.23323	0.759668	0.822209	1.51001	1.21101	0.837823	1.19261	0.559656	VI - SARS-CoV-2+ adults
1170	1.33415	1.02931	2.25586	1.247	0.457568	0.700491	0.489638	1.31305	0.662426	0.469434	1.1245	0.900185	1.24617	1.4523	0.671481	VI - SARS-CoV-2+ adults
1171	1.69595	1.51927	1.57135	2.11291	2.06012	1.6103	1.47334	2.25244	0.879922	1.13922	1.51546	1.0607	1.10834	1.09819	0.566459	VI - SARS-CoV-2+ adults
1172	2.12434	1.95018	1.98856	1.74351	0.138303	0.793023	0.359244	0.988274	0.545591	0.248094	1.36709	1.04952	1.11133	0.864788	0.345234	VI - SARS-CoV-2+ adults
1173	0.680352	0.339948	1.27722	0.588272	1.07168	0.357568	0.0291884	0.549016	0.0226246	0.19945	1.35552	1.15318	0.865301	0.640978	-0.0614525	VI - SARS-CoV-2+ adults
1174	1.30463	0.837273	1.41844	1.34814	0.79588	0.676694	0.263241	0.835514	0.68921	0.349493	1.73038	1.10551	0.991992	1.16395	0.540474	VI - SARS-CoV-2+ adults
1175	2.46253	2.25434	2.27409	2.24417	1.55162	1.8701	1.68797	1.8532	1.69936	0.529734	1.94633	1.46427	1.70482	1.62866	0.686381	VI - SARS-CoV-2+ adults
1176	1.70619	1.49424	2.03661	1.68561	1.72065	0.857332	0.53939	1.91652	0.653213	0.967314	1.2894	0.683819	1.0086	1.25527	0.623249	VI - SARS-CoV-2+ adults
1177	1.73923	1.45702	1.98549	1.76795	1.86205	0.771032	0.412522	1.87977	0.688246	1.02869	1.34362	0.940879	1.07311	1.33029	0.726999	VI - SARS-CoV-2+ adults
1178	1.60805	1.36521	1.08517	1.8756	0.613959	0.662167	0.441793	0.682371	0.644069	0.185046	1.149	0.839288	1.08295	1.3392	0.542623	VI - SARS-CoV-2+ adults
1179	1.70508	1.37566	1.73706	1.81954	1.4934	1.225	0.877685	1.62074	1.49094	0.96436	1.8047	1.35979	1.33296	1.45151	0.729082	VI - SARS-CoV-2+ adults
1180	2.1583	1.99773	1.67729	2.36994	2.0514	1.61345	1.44081	1.80998	1.16602	0.980571	1.19427	0.860722	1.0514	1.61292	0.607592	VI - SARS-CoV-2+ adults
1181	1.95984	1.70662	2.42837	2.14174	0.823909	1.81325	1.51818	1.75051	1.48802	0.865548	1.80557	1.5811	1.25092	1.25589	0.646981	VI - SARS-CoV-2+ adults
1182	2.44633	2.09589	2.15229	1.74009	0.760318	1.41768	1.20548	1.1797	0.639735	0.458638	1.16645	0.758284	1.10572	1.09818	0.511068	VI - SARS-CoV-2+ adults
1183	1.13224	0.858558	1.38021	1.43245	1.34209	0.66945	0.313264	1.41497	0.552842	0.592653	1.30546	0.894657	1.46431	1.27463	0.626419	VI - SARS-CoV-2+ adults
1184	1.88712	1.72245	1.89096	1.59599	1.49857	0.830375	0.64673	0.891166	0.441957	0.367977	1.4166	1.13695	1.27031	1.12955	0.613816	VI - SARS-CoV-2+ adults
1185	1.80242	1.4642	1.65088	1.68574	0.874062	1.55493	1.14298	1.04089	0.733817	0.657467	1.24343	0.764215	1.35713	1.11112	0.490624	VI - SARS-CoV-2+ adults
1186	1.27796	1.01761	1.69852	1.90607	1.69657	0.468769	0.211807	1.04026	0.479184	0.339593	1.21198	0.811032	1.14821	1.20473	0.55576	VI - SARS-CoV-2+ adults
1187	1.81809	1.45332	1.30363	1.34792	1.17377	1.63674	1.32144	1.13033	0.816241	1.14729	1.79447	1.53688	1.23531	1.10022	0.598581	VI - SARS-CoV-2+ adults
1188	2.70108	2.53163	2.49671	2.20585	1.60853	1.30337	1.09691	1.06728	0.7196	0.82625	1.47887	1.07088	1.22812	1.53725	0.730684	VI - SARS-CoV-2+ adults
1189	1.94647	1.60206	1.64986	1.16252	2.00283	1.64682	1.61418	1.88642	0.856379	0.532486	1.42413	1.09921	1.32147	1.40438	0.513891	VI - SARS-CoV-2+ adults
1190	2.03135	1.74465	1.82114	1.70055	1.80371	0.81217	0.50515	1.2606	0.647817	0.6163	1.31947	0.987693	1.25456	1.14476	0.914125	VI - SARS-CoV-2+ adults
1191	1.65357	1.38288	1.50339	0.700576	1.84187	1.46759	1.48495	1.98419	0.5209	0.51491	1.45804	1.10596	1.25559	1.21015	0.569436	VI - SARS-CoV-2+ adults
1192	2.36301	2.24615	2.5225	1.15836	1.20898	1.09486	0.961281	1.10851	0.192797	0.260913	0.847811	0.59243	1.15154	0.76917	0.561143	VI - SARS-CoV-2+ adults
1193	2.2636	2.03731	2.37511	1.63778	1.09741	1.35086	1.14308	1.34474	0.371611	0.419535	1.18392	0.91833	1.24352	1.0773	0.908694	VI - SARS-CoV-2+ adults
1194	1.17526	0.782268	1.4568	0.887296	1.66384	0.639849	0.428429	1.33336	0.502675	0.764787	1.46376	1.1552	1.03959	1.21927	1.0692	VI - SARS-CoV-2+ adults
1195	0.573463	0.329856	1.01176	0.265558	1.78964	0.518102	0.333699	0.969066	0.258278	0.716264	1.2887	0.971276	0.954243	1.10037	0.832509	VI - SARS-CoV-2+ adults
1196	0.555008	0.165626	1.1853	0.289238	1.8166	0.803262	0.544068	1.5272	0.330993	0.655504	1.37967	1.03186	0.984158	1.24507	0.751417	VI - SARS-CoV-2+ adults
1197	1.26503	1.02493	1.56391	1.31272	0.526809	0.730228	0.414474	0.847867	0.648141	0.326214	1.24457	0.881752	1.08509	1.11714	0.931862	VI - SARS-CoV-2+ adults
1198	0.702431	0.471292	1.28421	0.456366	0.836324	0.964566	0.686249	0.858946	0.39344	0.177581	1.39134	0.873635	1.08273	1.17276	0.462643	VI - SARS-CoV-2+ adults
1199	1.01567	0.812231	1.34121	0.623671	0.417014	0.98945	0.879669	1.47363	0.779596	0.376577	1.31578	0.993637	1.11273	1.12177	0.824303	VI - SARS-CoV-2+ adults
1200	1.13988	0.950608	1.6913	1.1089	0.332438	0.953003	0.927449	1.54247	1.02066	0.502357	1.32666	1.08761	1.17153	1.23145	0.915679	VI - SARS-CoV-2+ adults
1201	1.25871	0.949913	1.27383	0.805695	0.666785	1.31747	1.07763	1.4765	1.06446	0.364417	1.32078	0.854475	0.937852	1.26685	0.755451	VI - SARS-CoV-2+ adults
1202	1.4133	1.22401	1.90607	1.77452	1.44326	0.817497	0.993208	1.57503	0.459288	0.745775	1.43162	1.28408	1.01336	1.13334	0.82016	VI - SARS-CoV-2+ adults
1203	1.65298	1.34911	1.81405	2.10605	1.11394	0.793608	0.904269	1.43519	0.519086	0.675699	1.76354	1.50723	1.14708	1.06561	0.922686	VI - SARS-CoV-2+ adults
1204	1.57622	1.18888	1.72258	1.68373	1.44394	0.970037	1.01498	1.51828	0.479654	0.697443	1.27422	0.879609	0.861125	1.0201	0.628389	VI - SARS-CoV-2+ adults
1205	1.51792	1.26072	1.94201	1.88623	1.47679	0.875061	1.03967	1.48584	0.713819	0.808534	1.3198	1.03476	1.06195	1.28368	0.768391	VI - SARS-CoV-2+ adults
1206	1.77278	1.59634	2.15922	1.27107	1.72291	0.813568	0.851138	1.32746	0.564271	0.904153	1.06379	0.780307	1.08562	1.06935	0.616405	VI - SARS-CoV-2+ adults
1207	1.93431	1.72215	2.39351	1.79031	1.93785	0.632023	0.650909	1.05253	0.470172	0.669007	0.954778	0.606859	0.91733	0.647817	0.191886	VI - SARS-CoV-2+ adults
1208	1.41418	1.30103	2.22395	1.22984	0.480554	1.4758	1.18132	1.852	0.853477	0.622936	1.06183	0.799871	0.763044	0.904017	0.607592	VI - SARS-CoV-2+ adults
1209	1.53933	1.17377	2.3158	1.80564	0.220108	1.37999	1.09798	1.30636	0.638058	0.484212	1.26706	0.947882	0.930611	0.944206	0.706215	VI - SARS-CoV-2+ adults
1210	1.61278	1.31477	1.81766	1.1853	1.07136	1.38739	1.14845	1.54407	0.534661	0.441302	1.28114	0.897889	0.914821	1.13597	0.60206	VI - SARS-CoV-2+ adults
1211	0.90309	0.292597	1.32893	0.116506	0.802511	0.901731	0.550228	1.38828	0.375664	0.994537	1.24841	0.895366	0.932682	1.11651	0.573288	VI - SARS-CoV-2+ adults
1212	1.67826	1.56259	2.02557	1.06593	0.393647	0.855317	0.573463	1.47755	0.535468	1.12366	1.39998	1.12481	1.3755	1.22894	0.645769	VI - SARS-CoV-2+ adults
1213	2.23935	2.09938	1.97543	1.97224	0.514446	0.974972	0.70927	1.53046	0.641474	1.24254	1.25113	1.07475	0.96928	1.03995	0.723676	VI - SARS-CoV-2+ adults
1214	0.810521	0.523654	1.0442	0.201202	0.293205	0.649282	0.477121	1.08113	0.220673	0.560521	1.25242	0.660531	1.1633	1.18785	0.645769	VI - SARS-CoV-2+ adults
1215	0.253257	-0.00914338	1.44457	0.131672	1.55981	0.338278	0.0190232	0.791973	0.391409	0.199231	1.30266	0.855643	1.30706	1.15209	0.672991	VI - SARS-CoV-2+ adults
1216	0.149762	-0.0448123	1.06328	0.0986098	1.16633	0.29243	0.24182	0.661646	0.206244	0.251471	1.25348	0.942467	1.02953	1.04285	0.796523	VI - SARS-CoV-2+ adults
1217	1.18162	0.929419	1.86241	1.00498	1.51953	0.871573	0.756383	1.20484	0.847573	1.03981	1.13627	0.773995	1.0206	1.34016	0.703905	VI - SARS-CoV-2+ adults
1218	1.62927	1.33487	1.46266	1.4224	1.65949	1.33152	1.05203	1.24141	0.930192	0.778151	1.40532	1.08147	1.09387	1.32614	0.800543	VI - SARS-CoV-2+ adults
1219	1.69591	1.27594	1.21074	0.917146	1.54991	1.16468	0.909823	1.63473	0.456535	1.84768	2.02889	1.82841	1.08952	1.26561	0.702098	VI - SARS-CoV-2+ adults
1220	1.72201	1.37456	2.46286	1.52883	1.70536	1.11622	0.785492	1.29306	0.478763	0.305937	2.45916	2.14024	1.67392	1.20104	0.645867	VI - SARS-CoV-2+ adults
1221	2.34552	2.04472	2.02039	1.48812	1.80982	1.73095	1.44416	1.57566	0.467741	1.26566	1.69953	1.389	1.50565	0.972614	0.361028	VI - SARS-CoV-2+ adults
1222	2.3538	2.10618	2.42825	1.90115	1.74916	1.79605	1.61954	2.24392	0.774691	1.37282	1.32089	1.01374	1.26313	0.937375	0.499294	VI - SARS-CoV-2+ adults
1223	2.14491	1.92216	2.14276	2.03605	1.84122	1.08609	0.827237	1.92028	0.442359	1.28544	1.05799	0.672318	0.989005	1.08326	0.545543	VI - SARS-CoV-2+ adults
1224	1.59955	1.40358	1.33244	0.968842	0.859185	1.0649	0.884888	1.29351	1.11643	1.03725	1.14915	0.613704	0.841033	1.02074	0.541362	VI - SARS-CoV-2+ adults
1225	2.17908	1.86414	1.79696	1.90812	1.65355	1.28813	1.03655	1.2666	0.694712	0.81858	1.25127	0.832772	1.19564	1.12112	0.672193	VI - SARS-CoV-2+ adults
1226	1.61357	1.34242	1.65214	1.4078	0.917914	0.595221	0.346108	1.07634	0.369911	0.28018	1.23853	0.682011	1.03971	0.942799	0.408889	VI - SARS-CoV-2+ adults
1227	1.35218	1.00616	1.24348	1.23499	1.48379	0.733465	0.399097	0.869232	0.604946	0.777185	1.32405	0.734177	1.19528	1.13848	0.561631	VI - SARS-CoV-2+ adults
1228	2.39984	2.25988	2.37469	2.64573	1.24613	2.12764	1.96074	2.55489	2.12517	0.889968	2.16782	2.11246	1.56119	1.43528	0.304235	VI - SARS-CoV-2+ adults
1229	2.37383	2.1635	2.39304	2.51945	1.05115	1.7422	1.4927	2.29147	1.70158	0.486925	2.01074	1.962	1.46544	1.28743	0.202007	VI - SARS-CoV-2+ adults
1230	1.74979	1.63416	1.82136	1.58643	0.964113	1.73493	1.54363	2.17026	0.990759	0.358068	1.72517	1.533	1.82909	1.20412	0.55735	VI - SARS-CoV-2+ adults
1231	1.77515	1.61461	1.63207	1.62609	0.976935	1.68494	1.48412	2.26639	0.907246	0.208276	1.76672	1.53048	1.82949	1.20888	0.536707	VI - SARS-CoV-2+ adults
1232	2.16286	1.83844	2.2228	2.24151	1.74956	0.827513	0.504395	0.997884	0.929419	0.659203	2.03311	1.52836	1.87728	1.26506	0.689969	VI - SARS-CoV-2+ adults
1233	2.07037	1.90753	2.55112	1.6851	0.206054	1.74761	1.38382	1.37703	0.681241	0.382467	1.55401	1.1153	1.36604	1.22489	0.657108	VI - SARS-CoV-2+ adults
1234	2.12356	1.92363	2.51771	1.80811	0.196295	1.79409	1.49726	1.40525	0.870652	0.367977	1.57546	1.1443	1.31138	1.20667	0.60206	VI - SARS-CoV-2+ adults
1235	2.215	2.03246	1.7014	1.81144	0.827369	1.52594	1.34121	1.01896	0.738537	0.541195	1.22916	0.795353	1.03698	1.24914	0.419338	VI - SARS-CoV-2+ adults
1236	2.23691	2.02243	1.66339	1.38917	0.779356	1.74668	1.54146	1.05456	0.584185	0.598543	1.2265	0.88224	1.12159	1.08299	0.39794	VI - SARS-CoV-2+ adults
1237	2.14398	1.85381	2.15995	2.52807	1.54519	0.809185	0.724406	1.65014	0.747202	1	1.80602	1.62423	1.26098	1.27024	0.503856	VI - SARS-CoV-2+ adults
1238	1.82896	1.50975	1.56995	1.9345	1.55784	0.99249	0.986772	1.20952	0.930148	0.808114	1.42051	1.06807	1.19623	1.42001	0.7836	VI - SARS-CoV-2+ adults
1239	1.88199	1.59087	2.08587	1.80076	1.70285	0.915966	1.00281	1.47078	0.737428	0.942467	1.43831	1.1198	1.68674	1.14613	0.706065	VI - SARS-CoV-2+ adults
1240	1.59543	1.31971	1.64285	1.23964	1.59174	0.919416	0.683279	1.76439	0.723482	0.680365	1.37923	1.04299	1.05505	1.39606	0.724054	VI - SARS-CoV-2+ adults
1241	2.03259	1.82769	1.61827	2.76055	0.44261	1.70029	1.50838	2.17214	2.25875	0.376656	2.54484	2.35649	1.32953	1.94147	0.720397	VI - SARS-CoV-2+ adults
1242	1.53983	1.24155	1.92675	0.969416	1.48968	0.709189	0.466656	0.989535	0.622263	0.685315	1.35231	0.944483	1.26513	1.4216	0.759416	VI - SARS-CoV-2+ adults
1243	1.91402	1.73884	2.17403	1.29003	1.33937	1.01703	0.765562	1.87819	0.755875	0.603608	1.64522	1.26777	1.54818	1.15674	0.526207	VI - SARS-CoV-2+ adults
1244	1.97922	1.74819	2.03391	1.26024	1.41121	1.08425	0.763639	1.42612	0.801954	0.663289	1.72769	1.25807	1.37321	1.08337	0.562431	VI - SARS-CoV-2+ adults
1245	2.04887	1.76665	1.58392	2.42011	0.761381	1.47909	1.20781	1.14859	1.16913	0.169461	1.55379	1.26149	1.34549	1.41562	0.577402	VI - SARS-CoV-2+ adults
1246	0.444452	0.163317	0.382565	0.405428	0.00934003	0.309303	-0.0347621	0.377418	0.529509	0.0321847	1.59363	1.09288	1.24684	1.63734	0.907246	VI - SARS-CoV-2+ adults
1247	1.82688	1.6086	2.13949	1.42848	0.41318	1.26568	0.998021	1.18906	0.720535	0.189056	1.39162	1.00241	1.64998	1.26587	0.759668	VI - SARS-CoV-2+ adults
1248	1.11998	0.846974	2.03245	1.68858	1.66362	0.887898	0.639735	1.45996	0.337459	0.992885	2.70664	2.21123	1.61634	1.23635	0.762731	VI - SARS-CoV-2+ adults
1249	0.947034	0.621715	1.04792	1.83569	1.60606	0.690675	0.450915	1.12684	0.539008	0.943682	2.37305	1.83847	1.2385	1.44386	0.69633	VI - SARS-CoV-2+ adults
1250	2.22268	2.03628	2.10778	1.90596	1.43957	1.83763	1.60746	1.30936	1.15797	0.651653	1.9083	1.67196	1.11394	1.13846	0.18327	VI - SARS-CoV-2+ adults
1251	2.2806	2.03948	2.12046	2.21145	1.49281	1.84542	1.53433	1.30246	1.32574	0.675489	2.08297	1.71104	1.40469	1.53436	0.494397	VI - SARS-CoV-2+ adults
1252	1.63306	1.35199	2.32116	0.67716	1.75928	1.11035	0.883256	1.19892	0.847308	0.457738	1.15396	0.817475	0.904684	1.01093	0.48416	VI - SARS-CoV-2+ adults
1253	1.64818	1.34751	2.16303	0.58567	1.91704	1.01395	0.797649	1.09903	0.669639	0.273592	1.31405	1.0121	1.14478	1.1352	0.546757	VI - SARS-CoV-2+ adults
1254	1.67751	1.3675	2.21897	1.31903	1.70997	1.03846	0.692488	1.14382	0.914989	0.651422	1.09878	0.856985	0.894412	0.76547	0.616653	VI - SARS-CoV-2+ adults
1255	1.43468	1.2013	2.08316	0.760318	1.59489	0.561943	0.468521	0.672641	0.512538	0.256218	0.992762	0.782911	1.02646	0.745875	0.57427	VI - SARS-CoV-2+ adults
1256	1.90196	1.73962	1.74599	2.36351	1.36844	1.45069	1.11869	0.862472	0.988686	0.904638	1.45152	1.33799	1.12634	1.37205	0.529974	VI - SARS-CoV-2+ adults
1257	2.69172	2.36889	2.4306	1.93803	1.38745	1.41471	1.06129	1.41051	0.429348	0.346108	1.87924	1.43333	1.98125	1.27969	0.657134	VI - SARS-CoV-2+ adults
1258	0.162727	-0.111974	0.377737	0.499562	0.0193052	0.251056	-0.049974	0.251056	0.752216	0.188501	1.63914	1.1581	1.29245	1.67729	0.928307	VI - SARS-CoV-2+ adults
1259	1.82775	1.45682	2.03223	1.472	1.91752	0.549548	0.961685	1.43119	0.464059	0.582316	1.37941	1.08024	1.05791	1.21826	0.812913	VI - SARS-CoV-2+ adults
1260	1.68023	1.51114	1.29577	1.73948	2.0067	1.0904	0.93923	1.18579	0.813189	0.849688	1.49544	1.06391	0.963557	1.30023	0.542552	VI - SARS-CoV-2+ adults
1261	1.71945	1.57243	1.42409	1.59887	1.9979	1.07744	0.931862	1.25709	0.626636	0.856836	1.64878	1.3015	1.01848	1.12328	0.554726	VI - SARS-CoV-2+ adults
1262	1.74265	1.47875	1.66215	1.41091	1.40516	0.924887	0.628389	1.24812	0.786584	0.382335	1.24567	0.861928	1.0046	1.14481	0.435112	VI - SARS-CoV-2+ adults
1263	1.58365	1.28556	2.11381	1.61384	1.4079	0.763226	0.528708	1.35218	0.440398	0.183847	1.61651	1.18785	1.29265	1.30611	0.706567	VI - SARS-CoV-2+ adults
1264	2.21759	1.93429	2.18172	1.6913	1.12764	0.945379	0.814933	0.974246	0.704203	1.16723	1.25011	0.934284	1.01364	1.10022	0.898445	VI - SARS-CoV-2+ adults
1265	1.88816	1.52624	2.02241	1.36312	0.765917	1.02727	0.754745	0.834044	0.563173	0.926571	1.31141	0.871309	0.956571	1.24702	0.701763	VI - SARS-CoV-2+ adults
1266	1.47886	1.27717	2.44178	2.29632	0.80242	1.56764	1.24949	1.92508	0.590268	0.687444	2.73076	2.65117	1.44139	1.16943	0.605586	VI - SARS-CoV-2+ adults
1267	1.52244	1.25406	1.42813	2.12764	0.982271	1.19777	0.91457	1.10914	0.858193	0.666785	1.60274	1.35626	1.08099	1.17537	0.58121	VI - SARS-CoV-2+ adults
1268	2.25113	2.10989	2.00895	2.42284	0.678594	0.702525	0.437707	0.848484	0.433342	0	1.68829	1.19695	1.16949	1.31477	0.690618	VI - SARS-CoV-2+ adults
1269	1.93884	1.75703	1.76794	2.13499	0.326584	0.737246	0.475492	0.824396	0.505455	-0.00490733	1.40094	1.03981	1.14654	1.36298	0.635484	VI - SARS-CoV-2+ adults
1270	1.93176	1.69704	1.99876	2.4057	0.975906	1.397	1.00986	1.73521	0.877402	0.82625	1.90816	1.40758	0.984488	1.3386	0.361396	VI - SARS-CoV-2+ adults
1271	1.45343	1.19703	1.87816	1.75432	0.471726	0.619319	0.386041	1.42457	0.420803	1.09925	1.80793	1.23852	1.32364	1.25423	0.577016	VI - SARS-CoV-2+ adults
1272	1.59744	1.20307	1.75573	1.59702	1.37882	0.710833	0.552575	1.44644	1.15975	1.29902	2.48292	2.27016	1.16709	1.34364	0.91948	VI - SARS-CoV-2+ adults
1273	1.95801	1.79819	1.84901	1.90956	1.617	1.29834	0.923349	1.96017	0.533484	0.658065	1.60006	0.971199	1.11311	0.937016	0.299217	VI - SARS-CoV-2+ adults
1274	1.84755	1.61351	1.61606	1.71456	1.55526	1.16926	0.721477	1.78872	0.495219	0.518234	1.57408	0.838149	1.08897	0.906786	0.343434	VI - SARS-CoV-2+ adults
1275	1.63467	1.2239	1.9867	0.90309	1.35722	0.781356	0.470639	1.15263	0.21011	0.460731	1.46636	1.01719	1.38385	1.09226	0.653655	VI - SARS-CoV-2+ adults
1276	1.57059	1.25928	2.00305	0.882503	1.60566	0.776445	0.475415	1.0086	0.290689	0.246672	1.5679	1.19105	1.37555	1.16021	0.631652	VI - SARS-CoV-2+ adults
1277	1.66047	1.35118	1.92169	0.609484	1.29991	0.978172	0.728592	1.20145	0.525426	0.585792	1.34658	0.933332	1.2015	1.15964	1.08334	VI - SARS-CoV-2+ adults
1278	1.78056	1.29373	1.43986	1.96926	1.34733	0.81176	0.461881	1.03361	0.733502	0.546202	1.17831	0.695616	0.900997	1.17631	0.171614	VI - SARS-CoV-2+ adults
1279	1.70772	1.45647	2.1214	1.67865	0.482261	0.665729	0.424538	1.38963	0.685034	0.320584	1.53913	1.29416	1.20601	1.32318	0.625408	VI - SARS-CoV-2+ adults
1280	1.99881	1.73271	1.81108	2.22566	1.52441	0.839635	0.540955	1.16062	0.464266	0.621955	1.44658	1.07649	1.26346	1.25972	0.642355	VI - SARS-CoV-2+ adults
1281	1.67111	1.54848	2.08002	1.56862	1.05322	1.79828	1.44302	1.25552	0.599839	1.1755	1.34855	0.979861	1.172	1.28373	0.722737	VI - SARS-CoV-2+ adults
1282	1.54407	1.41288	1.88215	1.55818	0.784885	1.90585	1.64826	1.63859	0.742679	1.20465	1.37896	0.783115	1.10345	1.28111	0.692938	VI - SARS-CoV-2+ adults
1283	1.57031	1.25139	1.40756	1.4707	0.799341	0.786424	0.623779	0.573288	0.442359	0.532787	1.39833	1.03187	0.890573	1.11204	0.672518	VI - SARS-CoV-2+ adults
1284	1.40029	1.10189	1.716	0.85446	0.780598	0.407755	0.148338	0.716599	0.182252	0.0687158	1.52196	1.1412	1.42368	1.40967	0.997708	VI - SARS-CoV-2+ adults
1285	1.80993	1.58441	1.4405	1.18981	1.25972	0.941865	0.68989	0.919619	1.2278	0.543354	1.4014	1.13735	1.04689	1.04139	0.450249	VI - SARS-CoV-2+ adults
1286	1.92557	1.70969	1.7526	1.24348	1.37337	1.14513	0.829822	1.08093	1.24184	0.63249	1.36538	1.11094	0.96911	0.967017	0.38344	VI - SARS-CoV-2+ adults
1287	2.12794	1.92863	2.30827	2.18927	0.61497	1.27273	1.08133	1.44438	1.26437	0.896579	1.37983	1.0293	1.5943	1.16849	0.649173	VI - SARS-CoV-2+ adults
1288	2.20018	1.95263	2.29324	2.22069	0.431959	1.51672	1.29054	1.41497	1.31463	0.681858	1.32919	1.00087	1.52737	1.1807	0.440909	VI - SARS-CoV-2+ adults
1289	1.13672	0.79472	1.63816	0.525045	0.784142	0.918474	0.619455	1.37496	0.370356	1.21799	1.5704	1.19919	0.911578	1.00584	0.438441	VI - SARS-CoV-2+ adults
1290	0.140179	-0.0550476	0.20926	0.470172	0.109144	0.00796893	-0.109144	0.136838	0.170696	0.0157943	0.719243	0.510403	0.720708	1.11894	0.524413	V - prepandemic children
1291	0.0104654	-0.0813049	0.311495	0.165367	0.0774122	0.0202034	0.0202034	0.596859	0.433656	0.0757207	0.482784	0.250305	0.329166	0.99484	0.195049	V - prepandemic children
1292	0.169142	-0.0669468	0.535113	0.393784	0.529039	0.23976	0.011281	0.393344	0.495763	0.517126	0.416977	0.0877969	0.612031	0.777756	0.456051	V - prepandemic children
1293	0.0280287	-0.121734	0.338014	0.198046	0.329059	0.296482	0.216386	0.41218	0.845098	0.248178	0.993065	0.756854	0.753075	1.00214	0.72322	V - prepandemic children
1294	0.0292894	0.0292894	0.247345	0.30103	1.27179	0.238383	0.0312577	0.803335	0.624174	0.53186	0.682883	0.39991	1.38206	0.787106	0.380828	V - prepandemic children
1295	0.0457575	-0.141329	0.335792	0.199572	0.658541	0.0543577	-0.154902	0.924279	0.259275	1.52157	0.326101	0.0983316	0.271575	0.523235	0.0643966	V - prepandemic children
1296	0.106455	0	0.469003	0.38818	0.522879	0.463548	0.224513	0.385744	0.50515	0.554443	0.603808	0.295744	0.568391	0.958117	0.409005	V - prepandemic children
1297	0.191886	-0.0248236	0.362776	0.550907	0.504395	0.0997029	-0.148939	0.0464574	0.176091	-0.0142404	0.815135	0.633949	0.759848	0.939757	0.573203	V - prepandemic children
1298	0.244549	0.20676	1.57134	0.520755	1.23107	0.163857	0.0511525	0.432702	0.483112	0.528274	0.464117	0.245775	0.365223	0.868348	0.234723	V - prepandemic children
1299	0.0901766	-0.113943	0.0901766	0.272258	0.141329	0.0467434	-0.166331	0.280827	0.31079	0.0808232	0.608864	0.350656	0.535494	0.940831	0.416728	V - prepandemic children
1300	0.274701	0.00843317	0.155753	0.778151	0.474273	0.0401172	-0.148939	0.241032	0.328182	-0.0599979	1.09776	0.863613	0.878578	1.14156	0.812098	V - prepandemic children
1301	-0.0555173	-0.142668	0.0934217	0.193125	1.62737	0.103219	0.049974	0.226065	0.412522	0.369487	0.826075	0.61354	0.709996	0.912298	0.567363	V - prepandemic children
1302	0.0705811	-0.0543577	0.349335	0.260913	1.44026	0.183917	0	0.327823	0.338819	1.30142	0.995037	0.806796	0.774019	0.961313	0.764787	V - prepandemic children
1303	0.0357156	-0.0389181	0.713611	0.241262	0.226784	0.30103	0.124939	0.830069	0.463111	1.42129	1.09061	0.883851	0.921513	1.10721	0.85248	V - prepandemic children
1304	0.0889411	-0.0636691	1.40886	0.225779	0.505766	0.17107	-0.0310342	0.666324	0.360424	1.41063	0.783502	0.579972	0.76107	1.06396	0.535263	V - prepandemic children
1305	0.0306688	-0.135663	0.143091	0.11961	0.408405	0	-0.138303	0	0.21388	0.0808232	1.40369	1.18955	1.12494	1.45653	1.13566	V - prepandemic children
1306	0.0413927	-0.0457575	0.0606978	0.249198	-0.0222764	0.10701	-0.169751	0.927914	0.216709	0.0651182	0.60587	0.387484	0.523643	0.88202	0.32882	V - prepandemic children
1307	0.0222764	-0.0746336	0.30103	0.183644	0.770464	-0.109144	-0.0696359	0.339488	0.258832	1.08451	0.41608	0.22226	0.468809	0.779521	0.277778	V - prepandemic children
1308	0.104735	0.00975984	0.31079	0.21388	1.70466	0.00796893	-0.176091	0.093681	0.316824	0.96831	0.688794	0.464756	0.539472	0.751846	0.433896	V - prepandemic children
1309	0.0330003	-0.0234811	0.110412	0.15261	0.0636691	0.00998422	-0.0536849	0.253022	0.280345	-0.0102192	0.475903	0.182132	0.687881	0.931347	0.189271	V - prepandemic children
1310	0.157123	0.0321847	0.322749	0.228479	1.7615	0.333559	0.20412	0.558975	0.539912	1.09652	1.21727	0.99024	1.04576	1.18833	0.911623	V - prepandemic children
1311	0.0627908	0.0280287	0.773299	0.281286	1.16567	0.465383	0.146128	0.757396	0.563481	0.929419	0.807309	0.615424	0.679731	0.955046	0.577875	V - prepandemic children
1312	0.243038	0.10551	0.380211	0.380211	1.34488	0.103896	0.075251	0.147802	0.276896	0.0945561	1.22234	0.991226	1.02531	1.19944	0.91683	V - prepandemic children
1313	0.0104654	-0.107634	0.165367	0.179608	0.351004	0.317736	0.0986098	0.571183	0.512538	0.522879	0.789733	0.550724	0.676694	1.09972	0.469225	V - prepandemic children
1314	-0.09691	-0.142668	1.40071	0.10721	0.260071	0.251812	0.0687158	0.535113	0.364417	0.262112	0.93609	0.753059	1.36073	0.982271	0.709805	V - prepandemic children
1315	0.0825349	-0.077166	0.11472	0.530884	0.12996	-0.0457575	-0.154902	0.236789	0.513551	-0.0835461	0.556008	0.311495	0.611879	1.14003	0.332931	V - prepandemic children
1316	0.169751	-0.0193052	1.30385	0.345842	1.40245	0.274158	0.0170333	0.357935	0.38739	0.60206	0.740363	0.495082	0.720435	0.885361	0.465383	V - prepandemic children
1317	0	-0.09691	0.130334	0.431364	1.03141	0.20676	0	0.172546	0.976048	0.857038	0.890529	0.662426	0.683458	0.854785	0.568408	V - prepandemic children
1318	0.176091	-0.0222764	0.356981	0.197281	1.63699	0.16481	0.00827253	0.292597	0.923483	1.02198	0.445296	0.197566	0.408615	0.765287	0.176758	V - prepandemic children
1319	0.0696359	-0.0716932	0.271741	0.218056	1.33984	0.928472	0.700576	0.806682	0.84967	1.45201	0.164487	-0.246889	-0.039129	0.19996	-0.14417	V - prepandemic children
1320	0.363821	0.0791812	0.433147	1.29422	1.33176	0.511399	0.261521	0.491565	0.617517	0.552086	0.674017	0.442726	0.704229	0.769617	0.393954	V - prepandemic children
1321	0.176091	0	0.567549	0.330188	0.407485	0.391207	0.20412	0.407195	0.513423	0.363178	0.563128	0.346967	0.626485	1.03614	0.316888	V - prepandemic children
1322	0.0757207	-0.0669468	0.169142	0.268845	0.345234	0.417123	0.307979	0.51296	0.506461	0.58052	0.731117	0.534119	0.651443	1.11026	0.444121	V - prepandemic children
1323	0.0555173	-0.111974	0.576655	0.0725507	0.635301	0.461182	0.147802	0.643986	0.457104	1.06728	1.24838	0.99417	1.07433	1.22445	0.870209	V - prepandemic children
1324	0.0118992	-0.0791812	0.249877	0.142668	0.51558	0.366626	0.129634	0.366626	0.477121	0.527574	1.05662	0.77998	0.896163	1.37837	0.731783	V - prepandemic children
1325	0.228479	-0.0927541	0.153228	0.377418	2.41214	0.165367	-0.0564814	0.238474	0.606014	1.32323	0.307215	-0.025662	0.607367	0.941601	0.969401	V - prepandemic children
1326	0.459536	0.311249	0.48734	0.455932	0.532087	0.293343	0.0636691	0.860075	0.408478	1.65338	0.390882	0.168682	0.442503	0.804353	0.0898524	V - prepandemic children
1327	0.101458	-0.0234811	0.259065	0.23976	0.692058	0.731155	0.537658	0.656909	0.763044	0.796325	0.591633	0.376497	0.678857	0.895092	0.36159	V - prepandemic children
1328	0.119186	0.0434657	1.12864	0.402488	1.66276	0.62288	0.39794	0.809319	0.60206	1.52342	0.890595	0.647087	0.709783	1.10314	0.965451	V - prepandemic children
1329	1.83362	1.6733	0.18234	0.362548	1.02566	2.10037	2.03777	0.517605	0.695964	0.701955	0.363956	0.112504	0.349058	0.581745	0.128427	V - prepandemic children
1330	0.13622	0	0.374459	0.168404	1.31453	0.429514	0.275368	0.594881	0.520022	0.675568	0.898127	0.680418	0.870829	0.968058	0.623249	V - prepandemic children
1331	0.101458	-0.0612697	0.205546	0.183644	0.246291	0.0184834	-0.0829742	0.31037	0.0696359	0.143422	0.738537	0.423876	0.534417	0.93138	0.354404	V - prepandemic children
1332	0.149762	-0.0263289	0.0917704	0.246672	0.149762	-0.01524	-0.244914	-0.0558578	0.269996	-0.064458	1.22324	0.959518	1.05881	1.17493	0.838849	V - prepandemic children
1333	0.0286452	-0.0413927	0.104735	0.112422	1.71372	0.0949755	0.0791812	0.221849	0.310575	0.537119	0.923379	0.697457	0.740019	0.990455	0.616909	V - prepandemic children
1334	0.0949755	-0.0299632	0.166331	0.191886	1.34417	0.225779	0.0193052	0.32503	0.32503	0.992031	0.935576	0.701493	0.895648	0.993201	0.628637	V - prepandemic children
1335	0.0457575	-0.141329	0.124939	0.159701	0.167973	0.0157943	-0.109144	0.124939	0.267606	-0.0989253	0.737218	0.500965	0.547664	0.802719	0.44945	V - prepandemic children
1336	0.0791812	-0.0457575	1.5422	0.176091	1.50277	0.112704	-0.0163904	0.212089	0.271928	0.346787	0.0486735	-0.198127	0.12471	0.341174	-0.200539	V - prepandemic children
1337	-0.0211893	-0.118099	0.0395085	0.0579919	0.0843209	0.0102192	-0.146128	0.140179	0.257564	0.0202034	1.32222	1.07379	0.999195	1.36033	0.980256	V - prepandemic children
1338	0.217484	0.0606978	0.681241	0.380211	2.31133	0.340182	0.108233	0.468849	0.434087	1.39498	0.726143	0.491693	0.880273	0.909034	0.50898	V - prepandemic children
1339	0.0347621	-0.0684574	0.0821868	0.199572	0.415669	0.196295	0.0713559	0.293205	0.372386	0.502232	0.720733	0.500602	0.741458	1.05965	0.49485	V - prepandemic children
1340	0.0945561	-0.0118992	0.276896	0.404926	1.48564	0.206244	0.137528	0.575731	0.416281	2.07605	0.89171	0.673529	0.709328	1.23221	0.5983	V - prepandemic children
1341	0.0884219	0.0137883	0.365971	0.550031	0.58052	0.182931	-0.0359126	0.249877	0.287019	0.359022	0.587726	0.328353	0.538391	0.58918	0.277862	V - prepandemic children
1342	0.0234811	-0.176091	0.124939	0.151268	0.0871502	-0.0741017	-0.127787	0.0986098	0.256218	0.0248236	0.989603	0.74752	0.795693	1.12001	0.732221	V - prepandemic children
1343	0.0829742	0.0434657	0.785704	0.160579	0.13622	0.0306688	-0.0330003	0.262277	0.30103	0.11961	0.809063	0.605605	0.789858	0.838952	0.555114	V - prepandemic children
1344	0.413452	0.0377886	0.259637	0.442907	0.225779	0.152861	-0.0280287	0.243038	0.369911	0.0389181	1.2436	0.940879	0.826369	1.07463	0.723903	V - prepandemic children
1345	0.130768	-0.0367228	0.289131	0.217128	1.23662	0.391837	0.21163	0.784833	0.536793	2.96258	0.733012	0.519525	0.664208	1.25509	0.523546	V - prepandemic children
1346	-0.0202034	-0.138303	1.03233	0.329675	1.06241	0.0306688	-0.0330003	0.20676	0.295701	0.290306	0.722611	0.505529	0.705601	1.02594	0.487128	V - prepandemic children
1347	-0.00975984	-0.121734	0.0949755	0.0949755	0.473892	0.50779	0.30103	0.557478	0.574737	0.733569	0.994298	0.788261	0.842392	1.0776	0.716548	V - prepandemic children
1348	0.107905	-0.0347621	0.53604	0.215115	2.36688	0.198368	-0.0612697	0.33403	0.33403	1.16529	0.369746	0.154902	0.556991	0.940516	0.181844	V - prepandemic children
1349	0.106455	-0.0248236	0.276206	2.06091	0.346787	0.594235	0.285236	0.571958	0.985009	0.492361	1.09167	0.858838	0.80448	1.11227	0.772688	V - prepandemic children
1350	0.0338583	-0.0367228	0.22419	0.121994	1.5847	0.172712	-0.0102192	0.158923	0.290811	0.863461	1.00262	0.752553	0.835594	0.942885	0.706795	V - prepandemic children
1351	-0.0330003	-0.0564814	0.311495	0.150644	0.165367	0.09691	-0.103219	0.16481	0.366782	0.0621479	0.844585	0.616185	0.770304	1.53599	0.538391	V - prepandemic children
1352	0.0555173	-0.0413927	0.347773	0.182622	0.439333	0.648192	0.424093	0.671141	0.718015	0.661454	0.792804	0.598855	0.776017	1.2075	0.570612	V - prepandemic children
1353	0	-0.0917704	0.455932	0.845098	0.60206	0.0474246	-0.0532455	1.11201	0.275223	0.103541	0.706612	0.462309	0.620918	0.810336	0.446055	V - prepandemic children
1354	0.0511525	-0.259637	0.290035	0.20412	0.588272	0.110071	-0.0927541	0.352183	0.529509	0.842705	0.928201	0.703087	0.787697	1.00575	0.639676	V - prepandemic children
1355	-0.077166	-0.253257	-0.0314085	0.0655015	0.0386294	0.157123	-0.0469966	0.201327	0.358325	0.201327	1.39084	1.13681	1.05089	1.26046	1.03386	V - prepandemic children
1356	0.127787	0.0222764	0.15261	0.328701	0.168404	0.09691	0.0211893	0.210853	0.290035	0.443263	0.743014	0.499773	0.660895	1.31867	0.437077	V - prepandemic children
1357	0.0705811	-0.0263289	0.70907	0.184524	0.231949	0	-0.109144	0.633094	0.186684	0.705357	0.801489	0.480725	0.680109	1.03693	0.845873	V - prepandemic children
1358	0.0655015	-0.128318	0.0825349	0.151861	0.366532	-0.0474246	-0.10067	0.190815	0.0561159	0.315753	0.762307	0.535282	0.748043	1.03507	0.450623	V - prepandemic children
1359	0.0457575	-0.121734	0.966924	0.139179	1.54379	0.192936	0.0486919	0.315508	0.266574	0.609359	0.749486	0.445669	0.81471	1.11334	0.323826	V - prepandemic children
1360	0.107905	0.0321847	0.247784	0.266268	1	0.616952	0.399955	1.2658	0.570652	1.69735	0.450532	0.218843	0.441596	0.511115	0.157391	V - prepandemic children
1361	0.0239122	-0.111492	0.0819041	0.200003	0.687344	0.81132	0.622263	1.16914	0.814501	1.32809	0.40743	0.140135	0.42057	0.650115	0.0611367	V - prepandemic children
1362	-0.0413927	-0.111974	0.162727	0.0555173	1.09135	0.0917704	-0.0263289	0.281434	0.216709	0.149762	1.28005	1.027	0.983294	1.38021	0.93564	V - prepandemic children
1363	0.113943	-0.0705811	1.66978	0.267172	1.22917	0.197134	0.00914338	1.06509	0.30103	1.75213	0.789858	0.564918	0.870289	0.967487	0.591247	V - prepandemic children
1364	0.197489	-0.0413927	0.3953	0.338819	1.11293	0.438663	0.356253	0.48442	0.536644	0.894729	0.457377	0.238882	0.823909	0.805357	0.374693	V - prepandemic children
1365	0	-0.0669468	0.569875	0.109144	1.38535	0.507856	0.342423	0.645422	0.485721	0.617	0.881727	0.50515	0.922206	0.873437	0.452093	V - prepandemic children
1366	0.111974	0	0.325854	0.216709	0.167491	0.377737	0.141877	0.483652	0.296067	0.882887	0.482874	0.194713	0.870237	0.849683	0.149659	V - prepandemic children
1367	0.146128	0.0314085	0.389166	0.628389	1.01284	0.46584	0.30103	0.558155	0.55351	1.05851	0.0827029	-0.181744	0.141468	0.386817	-0.165002	V - prepandemic children
1368	0.20926	-0.0669468	0.503856	0.406134	2.0815	-0.0187494	0.0730209	0.135513	1.03467	0.330585	0.178857	-0.109938	0.271612	0.623712	-0.0361518	V - prepandemic children
1369	-0.00975984	-0.148063	0.179296	0.110215	2.20772	0.280046	0.0952681	0.313151	0.284324	1.25618	1.02119	0.770033	0.91733	1.0942	0.755027	V - prepandemic children
1370	0.180456	0.012965	0.229674	0.3953	1.09849	0.141329	0.0398715	0.247784	0.270768	0.16481	0.280896	-0.0710957	0.941425	0.72334	0.362108	V - prepandemic children
1371	0.0377886	-0.111974	0.460351	0.189056	0.248642	-0.0511525	-0.0334238	0.202105	0.221849	0.553164	0.463111	0.234083	0.766271	1.0598	0.166331	V - prepandemic children
1372	0.0193052	-0.228479	0.0808232	0.0555173	1.31031	0.0442037	-0.0321847	0.410174	0.176091	0.521325	0.409342	0.175378	0.892807	0.933303	0.341839	V - prepandemic children
1373	0.221849	0.0579919	0.30103	0.30103	0.321233	0.00843317	-0.0448123	0	0.206244	0.0848215	1.14036	0.882568	0.888655	1.20161	0.82257	V - prepandemic children
1374	-0.0527064	-0.221849	0	0.0993846	-0.0669468	-0.191886	-0.381341	0.232435	0.00560388	-0.312459	0.413504	0.176091	0.717074	0.617907	-0.138853	V - prepandemic children
1375	0.213291	-0.0217192	0.244549	0.351004	1.05092	0.576253	0.374607	0.895508	0.545021	0.960873	0.865598	0.568113	0.758103	0.996722	0.454788	V - prepandemic children
1376	0.263241	0.124939	0.477121	0.511883	2.03096	0.219997	0.0913301	0.39236	0.396088	0.879352	1.06383	0.795052	0.924525	1.13339	0.701033	V - prepandemic children
1377	0.101458	-0.0234811	0.23976	0.168404	0.465539	0.688312	0.472712	1.10058	0.66333	0.657577	0.985426	0.770852	0.838849	1.01536	0.673021	V - prepandemic children
1378	0.0829742	-0.0483047	0.43725	0.212608	0.384004	0.423747	0.663912	0.449683	0.388985	0.318404	1.10067	0.587662	0.882137	0.926074	0.389038	V - prepandemic children
1379	0.176091	-0.0202034	0.270361	0.31079	1.09849	0.704256	0.513924	1.0438	0.686381	1.14295	0.759025	0.517528	0.709478	0.935116	0.435827	V - prepandemic children
1380	0.0211893	-0.124939	0.122216	0.176091	1.39445	0.0202034	-0.176091	0.200659	0.0639823	1.26136	0.842483	0.6173	0.769551	1.03234	0.813194	V - prepandemic children
1381	0.124939	0.0109954	1.01746	0.312025	0.0901766	0.124939	0.0202034	0.814501	0.503856	0.109144	0.396114	0.130221	0.771006	0.86997	0.179118	V - prepandemic children
1382	0.0716932	-0.0595857	0.372723	0.434241	1.36221	0.279036	0.124939	0.425969	0.337028	0.659717	0.0265485	-0.278008	0.109421	0.164319	-0.336	V - prepandemic children
1383	0.138303	0.0511525	0.327359	0.885785	1.10975	0.381853	0.225779	0.490086	1.12296	0.549672	0.674551	0.450271	0.66856	1.06837	0.396061	V - prepandemic children
1384	0.236789	0.09691	0.278754	0.322219	0.993436	0.814363	0.710154	1.10514	0.820116	1.16975	0.92709	0.692607	0.790477	1.05343	0.563912	V - prepandemic children
1385	0.634029	0.0669468	0.508155	0.207125	1.75946	0.555204	0.373581	0.666177	0.633009	0.901854	0.654941	0.430951	0.724486	1.23965	0.349452	V - prepandemic children
1386	0.0606978	-0.09691	0.168792	0.113943	0.900367	0	-0.264818	0.212303	0.169751	1.51275	0.0999365	-0.231057	-0.0757026	0.271175	-0.293503	V - prepandemic children
1387	0.22419	0.0338583	0.535602	0.323893	0.813815	0.512837	0.30103	0.573203	0.50515	0.632023	0.881096	0.640518	0.736937	1.15297	0.588445	V - prepandemic children
1388	0.049974	-0.0942699	0.514321	0.135404	0.311495	0.0720027	-0.241262	0.11776	0.0720027	-0.132117	0.859022	0.645526	0.756009	1.0469	0.547321	V - prepandemic children
1389	0.164192	0.0115819	0.81201	0.22419	0.237978	0.515326	0.30103	0.451416	0.484545	0.975353	0.918167	0.677686	0.834172	1.04225	0.675699	V - prepandemic children
1390	0.147802	-0.0118992	0.323893	0.481016	0.237978	0	-0.0511525	0.159701	0.176091	-0.0377886	0.943495	0.720986	0.952792	1.03503	0.623249	V - prepandemic children
1391	0.11961	0	0.681682	0.135404	1.91767	0.266268	0.0901766	0.238239	0.359544	0.849844	0.307798	0.0317785	0.493118	0.827193	0.0918786	V - prepandemic children
1392	0.0871502	-0.0511525	0.236089	0.243038	1.53006	0.050491	-0.130929	0.140999	0.109805	1.26313	-0.0439573	-0.295785	-0.00285051	0.0339496	-0.335657	V - prepandemic children
1393	0.277549	-0.0234811	0.572505	0.13622	0.15261	0.0595857	-0.012965	1.20492	0.224396	0.782388	0.464887	0.223294	0.775732	0.752475	0.271067	V - prepandemic children
1394	-0.0564814	-0.165626	0.172546	0.135404	0.331699	0.367977	0.18406	0.557641	0.583577	0.977724	0.983401	0.732059	0.932601	1.13367	0.674785	V - prepandemic children
1395	-0.0193052	-0.131279	0.169751	0.156786	0.778151	-0.0347621	-0.159701	0	0.0474246	-0.0927541	0.823909	0.591992	0.726999	1.0657	0.537819	V - prepandemic children
1396	0.659461	0.194575	0.582755	0.314966	0.546757	0.532733	0.348209	0.231704	0.231704	0.0954838	0.517019	0.313171	0.572536	0.948484	0.266081	V - prepandemic children
1397	-0.0314085	-0.10199	0.0741017	0.0825349	0.0825349	-0.0413927	-0.111974	0.428429	0.201645	0.0725507	0.555548	0.355188	0.495573	0.659203	0.146451	V - prepandemic children
1398	-0.0202034	-0.166331	0.09691	0.0889411	0.381853	0.43725	0.212608	0.428817	0.527426	0.53416	0.958989	0.765234	0.975457	1.18272	0.640842	V - prepandemic children
1399	0.0362122	-0.0395085	0.240332	0.0532455	0.906616	0.0202034	-0.118099	0.2156	0.30103	0.675604	0.852947	0.664362	0.812202	0.999075	0.585581	V - prepandemic children
1400	0.138303	-0.0705811	0.255273	0.146128	0.217484	0.660052	0.433656	1.10079	0.64826	0.53252	0.944049	0.670368	0.876015	1.28051	0.627546	V - prepandemic children
1401	0.00998422	-0.10199	0.12996	0.179445	0.631349	0.428135	0.255273	0.717671	0.465383	0.346353	0.365541	0.137881	0.567491	0.648898	0.105177	V - prepandemic children
1402	0.22419	0.0945561	0.758134	0.276896	1.13937	1.37882	0.914425	1.19781	0.548814	0.873946	0.693991	0.375308	0.557675	0.828386	0.358881	V - prepandemic children
1403	0.0377886	-0.166331	0.51491	0.176091	0.176091	-0.0889411	-0.0696359	0.136838	0.170696	0.0599979	0.931047	0.695258	0.891383	1.22305	0.622368	V - prepandemic children
1404	0.0306688	-0.0330003	0.694712	0.0947863	0.30103	0.463333	0.185046	0.720159	0.520156	0.467978	0.956843	0.73715	0.894944	1.01272	0.650596	V - prepandemic children
1405	0.0457575	-0.141329	0.159701	0.0871502	0.142668	0.477121	0.249877	1.05436	0.68258	1.05294	0.607249	0.371246	0.467267	0.951916	0.287242	V - prepandemic children
1406	0.0109954	-0.143907	0.30103	0.228479	1.74978	0.587337	0.477121	0.545445	0.639044	2.17827	0.994409	0.757467	0.927036	1.08503	0.674028	V - prepandemic children
1407	0.0413927	-0.0705811	0.146128	0.284431	0.711807	0.620158	0.414262	0.668346	0.685837	0.891383	0.89869	0.645359	0.894245	0.941207	0.543066	V - prepandemic children
1408	0.0202034	-0.0211893	0.930634	0.367977	0.734686	0.178814	0.0538754	0.875607	0.317117	0.604104	0.890342	0.651214	0.893565	0.93923	0.586532	V - prepandemic children
1409	-0.0636691	-0.196295	0.162727	0	0.648803	0.545445	0.363821	0.606859	0.625541	0.589826	1.21074	0.959745	1.06163	1.19965	0.833763	V - prepandemic children
1410	0.0413927	-0.124939	0.18327	0.20412	0.498311	0.380211	0.20412	0.645913	0.498311	0.511883	1.0202	0.78837	0.807309	1.01424	0.69897	V - prepandemic children
1411	0.113943	-0.0457575	0.454845	0.161368	0.255273	0.621365	0.435729	1.60891	0.69897	1.34421	1.06823	0.768051	0.85844	1.09108	0.703933	V - prepandemic children
1412	0.20676	0.0861861	0.193396	0.20676	0.351004	0.283301	0.0413927	0.326336	0.292256	0.401401	1.1724	0.91833	0.936258	1.15297	0.838149	V - prepandemic children
1413	0.09691	0	0.268149	0.273001	0.73706	0.30103	0.0457575	0.415503	0.334198	0.719173	0.197971	-0.0488486	0.288984	0.528127	0.014283	V - prepandemic children
1414	0.0102192	-0.0917704	0.6173	0.140179	1.16208	0.44835	0.208276	0.433216	0.454258	0.610333	0.32257	0.0453893	0.558546	0.639925	0.146916	V - prepandemic children
1415	0.146128	-0.0177288	0.365488	0.260071	1.42619	0.363677	-0.0474246	0.308454	0.637973	0.412663	0.850238	0.532787	0.917128	0.859569	0.53604	V - prepandemic children
1416	-0.00975984	-0.09691	0.447158	0.967964	1.54489	0.498311	0.230449	0.784142	0.603866	1.08398	1.30511	0.79005	0.667972	0.9721	0.587337	V - prepandemic children
1417	0.0184834	-0.144244	0.156786	0.0854302	0.470781	0.450469	0.154902	0.466656	0.461327	1.05663	0.709189	0.449858	0.6072	0.842134	0.543082	V - prepandemic children
1418	0.0927541	-0.0434657	0.279841	0.881901	2.18075	0.469697	0.137633	0.443992	0.422273	1.45909	0.394934	0.115477	0.59196	0.717058	0.218843	V - prepandemic children
1419	0.318404	0.115984	0.309804	0.273592	0.562657	0.191886	0.0871502	0.292912	0.316824	0.407485	1.08563	0.920819	1.01853	1.4523	0.798987	V - prepandemic children
1420	0.159701	0.124939	0.263241	0.236089	0.900064	0.0791812	0.00782534	0.360008	0.140451	0.11697	1.34372	1.00284	1.09089	1.27988	0.942211	V - prepandemic children
1421	0.0268721	-0.140619	0.208716	0.083777	1.0958	0.811674	0.550907	0.67244	0.711651	1.34606	0.18327	-0.178814	0.0866564	0.268149	-0.0879552	V - prepandemic children
1422	0	-0.09691	0.217484	0.130334	0.431364	0.0550476	-0.136838	0.147802	0.251342	0.448832	0.811719	0.609747	0.693507	0.831024	0.649752	V - prepandemic children
1423	-0.0125891	0.0357156	0.241262	0.20412	1.20721	0.348027	0.12803	0.493358	0.481238	0.786346	0.986523	0.775125	0.87986	1.06798	0.846818	V - prepandemic children
1424	-0.0413927	-0.166331	0.189056	0.0377886	0.653213	0.0377886	-0.0776049	0.389971	0.209027	1.56713	0.719106	0.529091	0.676306	0.811211	0.680934	V - prepandemic children
1425	-0.0705811	-0.110698	0.0606978	0.113943	0.09691	0	-0.0696359	0.0599979	0.159701	0.346787	0.851469	0.633352	0.816356	0.930885	0.752446	V - prepandemic children
1426	0	-0.121734	0.110215	0.20412	0.467361	-0.0555173	-0.142668	0.170262	0.305351	0.292256	0.180639	-0.0612697	0.623793	0.607737	0.0244425	V - prepandemic children
1427	-0.0391521	-0.0821868	0.042752	0	1.38332	0.166331	0.0694214	0.166331	0.258478	1.17221	0.965737	0.743528	0.918416	1.19306	0.740816	V - prepandemic children
1428	0.0825349	-0.10199	0.29595	0.172712	0.997975	0.445713	0.21163	0.407924	0.411855	0.41575	0.55076	0.345842	0.559308	0.644738	0.466771	V - prepandemic children
1429	0.0202034	-0.0104654	0.182931	0.140179	0.176091	0.148939	-0.147446	0.0255541	0.109875	0.248642	0.546817	0.317599	0.619209	0.727903	0.47551	V - prepandemic children
1430	0.0434657	0.0829742	0.809382	0.176091	0.675489	0.50007	0.407924	1.16656	0.607081	0.438414	1.05839	0.819383	0.928171	1.17432	0.742284	V - prepandemic children
1431	0.110412	-0.0483047	0.328701	0.226396	1.32977	0.275476	0.109144	0.987411	0.696481	1.20721	0.328182	-0.15557	0.401968	0.988965	0.363282	V - prepandemic children
1432	0.0321847	0.0321847	0.502357	0.187087	1.3675	0.065393	-0.0579919	0.146128	0.0511525	1.06726	1.17402	0.983401	0.909823	1.16668	0.93124	V - prepandemic children
1433	0.0952681	-0.0808232	0.440077	0.162215	0.549882	0.200129	0.0104654	0.56906	0.711499	0.404249	0.251812	0.0357156	0.653901	0.969815	0.138303	V - prepandemic children
1434	0.0202034	-0.0917704	0.529039	0.182931	1.45448	0.191068	-0.0234811	0.402488	0.312311	0.800428	0.254912	0.0352604	0.228921	0.401383	0.08597	V - prepandemic children
1435	0.0725507	-0.111974	0.189056	0.176091	1.07422	0.352183	0.130334	0.335792	0.383217	1.02394	0.493125	0.283057	0.551274	0.718853	0.358655	V - prepandemic children
1436	-0.0197441	-0.09691	0.117639	0.124939	1.2276	0	-0.207125	0.357146	0.214296	1.0933	0.349258	0.0916316	0.407739	0.464804	0.476149	V - prepandemic children
1437	0	-0.0606978	0.345842	0.218056	0.590095	0.0871502	-0.130334	0.14842	0.276206	0.0871502	0.900822	0.651197	0.852785	0.919732	0.720159	V - prepandemic children
1438	0.246672	0.149762	0.260913	0.313619	1.02962	0.170487	0.176091	0.46584	0.433216	0.218495	1.06181	0.832133	1.01936	1.13784	0.794857	V - prepandemic children
1439	0.0532455	0.00934003	0.18234	0.281725	0.0448123	0.340376	0.245172	0.482085	0.394934	0.2097	1.05614	0.771587	0.881955	1.04922	0.717671	V - prepandemic children
1440	0.232914	0.110698	0.241032	0.30103	1.02451	0.0681158	0.00811789	0.516273	0.194802	0.309148	1.1089	0.904445	0.982271	1.17173	0.822822	V - prepandemic children
1441	0.0406179	0.00843317	0.499256	0.19552	0.515146	0.228882	0.00877392	0.173127	0.403226	0.167136	1.18709	0.978075	1.12909	1.26263	0.925867	V - prepandemic children
1442	-0.0330003	0.0104654	0.158068	0.103219	1.86636	0.0377886	0	0.112422	0.134699	1.19791	1.22339	1.02649	0.998597	1.22464	0.947971	V - prepandemic children
1443	0.0177288	0.0177288	0.253257	0.11115	1.98321	-0.131279	0	0.115393	0.251056	1.13796	0.809668	0.640578	0.988645	1.05209	0.538022	V - prepandemic children
1444	0.0184834	0.0362122	0.108094	0.150156	0.609084	0.148169	-0.0245429	0.180838	0.161533	0.144762	0.481594	0.313002	0.371813	0.647784	0.220498	V - prepandemic children
1445	-0.0180982	-0.0467434	0.223618	0.0421977	0.836143	0.0587057	-0.0483047	0.183644	0.144492	1.49173	1.06819	0.905796	1.00966	1.12548	0.855822	V - prepandemic children
1446	0.0202034	-0.0104654	0.169142	0.182931	1.88622	0	0	0.14732	0.141329	1.20931	1.0607	0.84754	0.90309	1.53749	0.800428	V - prepandemic children
1447	0.282547	0.163857	0.71321	0.41218	0.71321	0.412445	0.229967	0.296913	0.727511	0.248852	1.04868	0.851543	1.01538	1.1436	0.761858	V - prepandemic children
1448	0.0197441	0.00998422	0.290811	0.172712	1.75499	0.372093	0.249877	0.522879	0.346787	0.681241	1.15754	0.946818	1.08285	1.24951	0.89379	V - prepandemic children
1449	0.228479	0.0474246	0.16481	0.275223	0.560458	0.812283	0.716633	0.637452	0.747016	0.474381	0.725496	0.529073	0.692199	0.866173	0.468233	V - prepandemic children
1450	0.00975984	-0.0636691	0.104735	0.119975	0.0889411	-0.075251	-0.0636691	0.119975	0.225779	0.442907	1.12742	0.961304	1.00706	1.18687	0.885843	V - prepandemic children
1451	0.318289	0.172161	0.465222	0.366297	0.822733	0.121422	0.0464574	0.241032	0.591424	0.18988	0.103053	-0.0567564	0.0866437	0.347344	-0.302269	V - prepandemic children
1452	0.0579919	-0.0669468	0.393784	0.154902	1.40613	-0.0636691	-0.166331	-0.111974	-0.0523881	-0.0413927	1.07817	0.845959	1.03754	1.27171	0.784142	V - prepandemic children
1453	0.0627908	-0.0299632	0.85599	0.281286	1.2873	0.327902	0.185235	0.515423	0.323537	1.29871	0.996849	0.785072	1.2746	1.09292	0.7567	V - prepandemic children
1454	0.0543577	-0.0299632	0.305829	0.238882	1.7009	-0.10199	-0.0102192	0.12996	0.0477728	1.40871	1.02289	0.760777	0.813306	1.05735	0.727637	V - prepandemic children
1455	0.109144	0.0669468	0.6072	0.311249	0.490694	0.372912	0.30103	0.437751	0.459392	0.900913	1.2888	1.06695	1.05008	1.33986	1.025	V - prepandemic children
1456	0.00998422	0.0477728	0.172712	0.172712	0.12996	0.255273	0.216019	0.396006	0.329059	0.20412	0.896104	0.692453	0.93803	1.08072	0.641769	V - prepandemic children
1457	0.206474	0.0696359	0.659461	0.362548	1.00563	0.746743	0.559656	1.0842	0.722557	0.831914	0.388439	0.22835	0.646998	0.677667	0.168913	V - prepandemic children
1458	0.259637	0.119975	0.606967	0.248642	0.922395	0.202105	-0.0334238	0.112704	0.254378	0.527678	0.93609	0.751441	0.930761	1.09855	0.692522	V - prepandemic children
1459	0.0457575	0.0627908	0.255273	0.152967	1.60781	0.477121	0.369385	0.642105	0.606967	1.03598	1.21748	0.89933	1.0729	1.19081	0.778151	healthy, pandemic adults
1460	0.172363	0.0523881	0.735271	0.509306	1.60234	0.309303	-0.0170333	0.321423	0.430125	0.643832	1.24204	0.965672	1.20358	1.2634	0.857332	healthy, pandemic adults
1461	0.0202034	0.0395085	0.473661	0.182931	1.38193	0.12996	0.0292894	0.366532	0.144683	0.860686	1.28468	0.932738	1.20471	1.41642	0.85838	healthy, pandemic adults
1462	0.124939	0.0321847	0.408935	0.473393	1.35686	0.251812	0.0713559	0.30489	0.430789	0.886289	1.27589	0.960233	1.08443	1.25728	0.916454	healthy, pandemic adults
1463	0.200915	0.121734	0.575731	0.371611	1.96337	0.367977	0.210853	0.528274	0.439333	0.972935	1.20613	0.916941	1.04864	1.16961	0.791353	healthy, pandemic adults
1464	0.13622	0.0222764	0.566344	0.198368	1.43474	0.394147	0.156786	0.774993	0.50456	1.03795	1.1834	0.868163	0.940879	1.13004	0.764787	healthy, pandemic adults
1465	0.107905	0.0716932	0.46584	0.228479	0.413257	0.49485	0.318759	0.564271	0.640978	1.13962	1.23754	0.93044	1.0406	1.11059	0.868056	healthy, pandemic adults
1466	0.184524	0.0483047	0.200915	0.337753	0.688629	0.181844	0.10721	0.220108	0.372912	0.549003	1.33898	1.01118	1.10217	1.48584	0.98852	healthy, pandemic adults
1467	0.39794	0.314394	1.21831	0.69897	1.78377	0.408664	0.309985	0.48902	0.630513	1.38954	0.951278	0.470172	0.783534	1.07048	0.464126	healthy, pandemic adults
1468	0.208884	0.149762	0.939813	0.477121	1.70025	0.163857	-0.0184834	0.762804	0.486076	0.881052	1.14167	0.837047	0.954243	1.13717	0.713611	healthy, pandemic adults
1469	0.0757207	-0.0434657	0.109144	0.285236	1.25065	0.246672	0.0558578	0.216709	0.422764	0.24182	1.27578	0.941548	0.977724	1.27748	0.828708	healthy, pandemic adults
1470	0.140179	0.0395085	0.519766	0.406134	0.558594	0.18089	-0.0538754	0.395035	0.462398	1.04532	1.38091	0.967944	0.990714	1.23339	0.905173	healthy, pandemic adults
1471	0.134699	-0.0636691	0.449969	0.389971	1.37939	0.212608	0.101458	0.43725	0.402488	0.469434	1.26897	0.957939	0.983834	1.23727	0.815476	healthy, pandemic adults
1472	0.344496	0.119186	0.961796	0.640324	0.354715	0.406058	0.133057	0.59587	0.622077	0.324942	1.21444	0.90309	0.935275	1.19409	0.83788	healthy, pandemic adults
1473	0.101027	0	0.169142	0.311249	0.664552	0.241909	0.0658173	0.276671	0.542939	1.09215	1.15649	0.769918	0.945316	1.21469	0.757268	healthy, pandemic adults
1474	0.265314	0.0636691	0.934764	0.70125	1.63875	0.468521	0.137528	0.456783	0.665342	1.1243	1.80361	1.33187	1.57173	1.75256	1.49189	healthy, pandemic adults
1475	0.21388	0	0.674611	0.460351	0.560667	0.32308	0.0430346	0.680487	0.706149	1.17002	1.58717	1.17039	1.28074	1.45252	1.00749	healthy, pandemic adults
1476	1.04922	0.720159	1.53403	0.908485	1.59384	0.454513	0.229337	1.29724	0.461094	0.597314	1.65466	1.34928	1.13354	1.31859	0.942008	healthy, pandemic adults
1477	0.361217	0.0550476	0.164192	0.386041	0.885117	0.052178	-0.0286452	0.0913301	0.262401	0.599744	1.31087	0.996366	0.986212	1.33537	0.90759	healthy, pandemic adults
1478	0.121994	0.075251	0.20995	0.217128	0.60789	0.119975	0	0.104735	0.280827	0.62606	1.30898	0.996207	1.01576	1.27576	0.915881	healthy, pandemic adults
1479	0.227244	0.0859146	0.20242	0.439333	0.346108	0.218056	0.0362122	0.229337	0.430664	0.194575	1.37588	1.03951	1.10021	1.25181	0.920819	healthy, pandemic adults
1480	0.09691	-0.0109954	0.113943	0.255273	1.06446	0.0741017	-0.10199	0.235763	0.280345	0.275017	1.40699	1.11919	1.10055	1.28235	0.961796	healthy, pandemic adults
1481	0.210853	0.0791812	0.579784	0.521792	1.46427	0.144683	0.0292894	0.172712	0.320774	0.311014	1.09962	0.716406	0.885743	1.25643	0.708288	healthy, pandemic adults
1482	0.160579	0.0636691	0.506576	0.513638	1.41673	0.169751	0.0274382	0.271741	0.38646	0.85046	1.14468	0.676162	0.92584	1.34858	0.748549	healthy, pandemic adults
1483	0.196295	-0.0211893	0.251812	0.385351	0.448633	0.435112	0.134082	1.04055	0.573415	0.54801	1.35491	0.940366	1.0873	1.37437	0.927002	healthy, pandemic adults
1484	0.252725	0.0829742	0.55055	0.506576	0.461609	0.09691	0.0555173	0.541239	0.373581	0.453457	1.31588	0.995254	1.10514	1.29866	0.908951	healthy, pandemic adults
1485	0.260913	-0.0263289	0.176091	0.360616	1.53522	0.0621479	-0.0927541	0.0621479	0.394586	1.14253	1.29281	0.989005	1.03141	1.31876	0.90759	healthy, pandemic adults
1486	0	-0.0757207	0.193125	0.158362	0.761928	0.134199	-0.161368	0.15565	0.469568	0.319357	1.37442	0.976683	1.08409	1.35042	0.952044	healthy, pandemic adults
1487	0.154902	-0.0434657	0.257564	0.372386	0.109144	0.064458	-0.0362122	0.361728	0.296665	0.193125	1.34604	1.07343	1.09416	1.28591	0.93609	healthy, pandemic adults
1488	0.257564	0.0927541	0.268845	0.452298	1.00103	0.239976	-0.162081	0.991371	0.493424	0.275368	1.28407	0.942799	1.01005	1.27337	0.866978	healthy, pandemic adults
1489	0.289448	0.011281	0.344496	0.627042	0.553755	0.410777	0.230449	0.694605	0.618048	0.667453	1.33646	1.04238	1.01703	1.28892	0.863323	healthy, pandemic adults
1490	0.176091	0.09691	0.243038	0.487845	1.99946	0.207806	-0.0413927	0.347773	0.442907	0.794298	1.41078	1.04139	1.04408	1.45692	0.967207	healthy, pandemic adults
1491	0.221849	0	0.282547	0.434924	1.39842	0.143422	-0.0193052	0.129634	0.276761	0.625044	1.37718	1.0054	1.01512	1.3899	0.952227	healthy, pandemic adults
1492	0.157123	-0.0228629	0.172363	0.372723	0.558155	0.212089	-0.109144	0.093681	0.437868	0.466263	1.22558	0.89171	0.970571	1.18547	0.819771	healthy, pandemic adults
1493	0.23976	0.0434657	0.312311	0.469434	1.41409	0.499687	0.064458	0.287802	0.579784	0.740363	1.29667	0.906335	1.01452	1.33806	0.920123	healthy, pandemic adults
1494	0.332438	0.0211893	0.643453	0.582631	0.176091	0.376751	0.0457575	0.712543	0.550907	2.14834	1.14223	0.82016	0.913979	1.18814	0.763194	healthy, pandemic adults
1495	0.0606978	-0.0222764	0.217484	0.20412	0.176091	0.381853	0.176091	0.320335	0.508836	0.508836	1.24353	0.928396	0.992995	1.26198	0.948413	healthy, pandemic adults
1496	0.263241	0.0457575	0.619789	0.508155	0.477121	0.30103	-0.0669468	0.220295	0.492361	0.660052	0.926768	0.582925	0.745102	0.895537	0.50139	healthy, pandemic adults
1497	0.277549	-0.0483047	0.868923	0.513638	0.770464	0.253605	0.0147233	0.176091	0.435229	0.486992	1.32042	0.928307	1.04821	1.36378	0.888692	healthy, pandemic adults
1498	0.30103	0.0550476	0.43612	0.558903	1.32445	0.355616	-0.0669468	0.345234	0.507084	0.692721	1.20713	0.79588	1.14699	1.3176	0.892404	healthy, pandemic adults
1499	0.470172	0.0202034	0.354474	0.541104	0.363522	0.438319	0.0321847	0.564271	0.55195	0.353418	1.41365	1.10596	1.12693	1.36765	0.988418	healthy, pandemic adults
1500	0.425969	-0.0917704	0.311249	0.463111	0.734686	0.518158	0.195226	0.318289	0.51098	0.518158	1.35042	1.05203	1.07918	1.28134	0.935187	healthy, pandemic adults
1501	0.200915	0.0595857	0.441649	0.366148	1.45797	0.30103	0.140179	0.522879	0.295829	1.38021	0.978267	0.734686	0.81766	1.029	0.661181	healthy, pandemic adults
1502	1.24481	0.837649	1.92082	1.6257	1.25065	1.00382	0.647498	1.40352	0.70405	0.575731	1.51238	1.12252	1.34388	1.32337	0.770033	healthy, pandemic adults
1503	0.146128	-0.0222764	0.327359	0.236789	1.33945	0.278754	-0.0457575	0.473487	0.366423	0.653213	0.760777	0.485554	0.633534	0.795766	0.361851	healthy, pandemic adults
1504	0.18406	0	0.619789	0.30103	0.972614	0.365147	0.189056	1.26234	0.463757	1.56953	1.06372	0.762688	0.897016	1.10012	0.646609	healthy, pandemic adults
1505	0.461609	0.0829742	0.692058	0.323306	1.60548	0.658715	0.178458	0.7116	0.511335	0.977349	1.33995	1.02735	1.13033	1.233	0.880814	healthy, pandemic adults
1506	0.276761	-0.0606978	0.420028	0.328468	1.97673	0.225779	0.0286452	0.248642	0.356547	1.23277	1.12835	0.844008	0.937852	1.08922	0.655745	healthy, pandemic adults
1507	0.176091	0.0669468	0.30103	0.21455	1.53006	0.416423	0.143422	0.638272	0.470781	2.3061	1.16575	0.826456	0.990965	1.13737	0.716494	healthy, pandemic adults
1508	0.127787	0.0434657	0.252725	0.45364	0.420216	0.363178	0.0901766	0.574031	0.567298	0.68883	1.33112	1.0047	1.08232	1.22317	0.900723	healthy, pandemic adults
1509	0.115393	0.0184834	0.286632	0.194575	1.68788	0.627366	0.139879	0.565848	0.440909	1.53782	0.881147	0.597279	0.924732	1.04995	0.485493	healthy, pandemic adults
1510	0.254174	0.0555173	0.480399	0.21388	1.6619	0.318404	0.190618	0.54785	0.273592	1.66964	0.85824	0.604389	0.825307	0.992463	0.560434	healthy, pandemic adults
1511	0.416825	0.236089	0.978992	0.346787	1.08912	0.437969	0.343782	0.98476	0.658176	0.641406	1.35902	1.0616	1.31427	1.27107	0.941417	healthy, pandemic adults
1512	0.0861861	0.049974	0.854084	0.244549	0.451674	0.30103	0.21388	0.808334	0.560667	1.42843	1.34146	1.06024	1.13926	1.24575	0.948318	healthy, pandemic adults
1513	0.0395085	0.0579919	0.30103	0.234083	1.91683	0.133057	0.0538754	0.321047	0.421852	1.44891	1.44158	1.14613	1.22309	1.4693	1.05799	healthy, pandemic adults
1514	0.113943	0	0.230449	0.380211	1.39401	0.412522	0.295701	0.563307	0.473576	0.548584	1.04792	0.73706	0.799484	0.935759	0.615424	healthy, pandemic adults
1515	1.62428	1.42243	2.54435	2.39967	1.01808	1.46818	1.26192	1.83499	1.34787	0.927997	1.33227	1.02503	1.97493	1.39171	0.819098	healthy, pandemic adults
1516	0.103219	0.049974	0.625262	0.412522	1.83885	0.291046	0.315589	0.39794	0.405765	1.21388	1.22653	0.929852	0.937569	1.3076	0.819098	healthy, pandemic adults
1517	0.0202034	-0.0434657	0.444937	0.349879	1.67887	0.149762	0.184524	0.771717	0.477121	1.0749	1.29599	1.04892	1.13403	1.39861	0.90309	healthy, pandemic adults
1518	1.74941	1.54797	1.67573	1.70148	1.25907	1.14301	0.966142	1.27242	0.633468	0.732394	1.27066	1.35256	1.08012	1.0735	0.70122	healthy, pandemic adults
1519	0.103219	-0.0107239	0.256448	0.20676	0.948318	0.30103	0.169142	0.433656	0.433656	1.59476	1.32542	1.01517	1.15365	1.40635	0.889613	healthy, pandemic adults
1520	0.083777	0.0268721	0.838447	0.202963	1.79963	-0.00895484	-0.0774122	0.359022	0.129348	0.731408	1.24942	0.969174	0.980256	1.16743	0.838149	healthy, pandemic adults
1521	0.0606978	0.113943	0.973128	0.30103	1.75511	0.337242	0.0362122	0.907785	0.394147	0.98852	1.09953	0.841322	0.922395	1.09953	0.771521	healthy, pandemic adults
1522	0.664043	0.291046	0.827839	0.296067	1.42547	0.206244	0.0848215	0.652265	0.24182	0.626884	1.38589	1.09782	1.24304	1.3445	0.974099	healthy, pandemic adults
1523	0.106455	0.0564814	0.39794	0.346787	1.4463	0.243038	0.116506	0.355879	0.775358	1.20724	1.1181	0.831087	0.822095	1.04358	0.717855	healthy, pandemic adults
1524	0.09691	0.0211893	0.284431	0.278754	2.14114	0.163857	0	0.49485	0.32308	1.31963	1.22076	0.909823	1.01748	1.19826	0.823521	healthy, pandemic adults
1525	0.10067	0.0184834	0.441046	0.218056	1.87506	0.179296	0.0457575	0.276206	0.425969	0.906694	1.19898	0.906226	0.91243	1.09766	0.812429	healthy, pandemic adults
1526	0.144492	0.0222764	0.33403	0.265314	2.28031	0.443697	0.276206	0.519244	0.508155	1.80656	1.3749	1.04385	1.0998	1.30193	0.983401	healthy, pandemic adults
1527	0	-0.0579919	0.661181	0.138303	1.28911	0.134699	0.0808232	0.517915	0.248642	1.32921	1.0316	0.812283	1.07506	1.07575	0.796862	healthy, pandemic adults
1528	0.0669468	0.0669468	0.276206	0.207125	1.32736	0.144683	0.0477728	0.554052	0.320774	0.868959	1.12803	0.869045	0.986701	1.18564	0.784991	healthy, pandemic adults
1529	0.0202034	-0.0211893	0.279841	0.234083	0.169142	0.0725507	-0.0413927	0.201645	0.119975	0.860338	1.37695	1.08654	1.14453	1.30381	0.988719	healthy, pandemic adults
1530	0.0532455	0	0.711991	0.234869	0.90309	0.182931	0	0.257564	0.140179	0.686381	1.04392	0.805135	0.840299	1.07918	0.709965	healthy, pandemic adults
1531	0.0413927	0.0211893	0.122216	0.130334	0.311754	0.199572	0.151268	0.335792	0.256611	1.24715	1.22352	0.896781	1.00991	1.2195	0.872828	healthy, pandemic adults
1532	0.0555173	-0.00998422	0.201645	0.248642	0.657577	0.154902	0.0395085	0.154902	0.497325	0.490694	1.28356	0.988147	1.07918	1.2562	0.947698	healthy, pandemic adults
1533	0	-0.0202034	0.275625	0.119975	0.725763	0.196295	0.109144	0.519766	0.402057	0.924525	1.37739	1.06112	1.18248	1.38739	1.00193	healthy, pandemic adults
1534	0.113943	0	0.18327	0.230449	1.25527	0.51098	0.276896	0.423024	0.52522	0.643986	1.32625	1.03967	1.04396	1.3526	0.907785	healthy, pandemic adults
1535	0.0555173	-0.0202034	0.621365	0.21987	1.21927	0.876132	0.722451	0.674146	0.492916	1.06349	2.54093	2.44248	1.11084	1.13566	0.856438	healthy, pandemic adults
1536	0.161368	0.0606978	0.414973	0.295567	1.6248	0.240893	0.160851	0.293477	0.28579	1.11394	1.27875	1.01624	1.07398	1.23045	0.958814	healthy, pandemic adults
1537	0.183644	0.119186	0.849969	0.364699	1.25016	0.584015	0.399955	0.796284	0.554052	0.647565	1.19826	0.920198	0.980166	1.09504	0.849507	healthy, pandemic adults
1538	1.57094	1.29639	2.02268	2.40015	1.49344	1.26642	0.96439	1.32178	1.72549	0.670325	1.86311	1.4427	1.42237	1.79737	0.843989	healthy, pandemic adults
1539	0.0439055	-0.0923143	0.641769	0.208716	0.77506	0.09691	0	0.797456	0.270361	0.421005	1.05246	0.805845	0.939088	1.07873	0.75238	healthy, pandemic adults
1540	0.176091	0.0211893	0.579784	0.380211	1.59106	0.354108	0.158362	0.649335	0.369216	0.866878	1.29545	1.01632	1.08832	1.25166	0.940686	healthy, pandemic adults
1541	0	-0.168404	0.372386	0.502232	0.70513	0.249877	0.0871502	0.647817	0.352183	0.335792	1.37848	1.10995	1.15851	1.34289	0.947294	healthy, pandemic adults
1542	0.0197441	-0.0314085	0.51882	0.144683	0.692867	0.456918	0.259637	0.517915	0.449969	0.827839	1.4362	1.09244	1.20538	1.30103	0.968592	healthy, pandemic adults
1543	0.169142	-0.0434657	0.703087	0.612279	0.870905	0.0579919	-0.0321847	0.654932	0.277118	0.706657	1.35066	1.08013	1.23179	1.31564	0.967991	healthy, pandemic adults
1544	0.176091	-0.0413927	0.442907	0.424733	1.35698	0.245513	-0.107905	0.639486	1.03019	1.06296	0.835997	0.553961	0.78395	0.937178	0.455582	healthy, pandemic adults
1545	0.268845	0.0927541	0.367977	0.345234	1.49732	0.0854302	-0.0829742	0.467576	0.194575	0.695177	1.26842	0.992544	0.99066	1.31288	0.900774	healthy, pandemic adults
1546	0.169751	-0.0193052	0.416423	0.245727	1.24573	0.350079	0.143422	0.324014	0.328468	0.937125	1.33051	1.0616	1.08432	1.30206	0.983132	healthy, pandemic adults
1547	0.158717	0.131279	0.360616	0.818769	1.28938	0.225779	0.0725507	0.320335	0.32503	1.15034	1.2615	0.996512	1.08279	1.29754	0.873902	healthy, pandemic adults
1548	0.09691	0.0211893	0.568202	0.39794	1.5172	0.130334	0	0.267172	0.190332	0.792392	1.2608	0.949578	1.08403	1.28051	0.853371	healthy, pandemic adults
1549	0.169142	0	0.30617	0.189664	0.57265	0.330319	0.0989253	1.31446	0.383565	0.718714	1.30363	0.994757	1.02036	1.24895	0.889862	healthy, pandemic adults
1550	0.161368	-0.0457575	0.122216	0.210853	0.832509	0.382335	0.288065	0.6084	0.441649	1.60746	1.25576	1.00703	0.989232	1.21614	0.898636	healthy, pandemic adults
1551	0.168404	0.0434657	0.54079	0.265314	1.14203	0.135255	-0.0439055	0.208276	0.218495	0.61441	1.21772	0.939065	0.978139	1.14556	0.832509	healthy, pandemic adults
1552	0.0791812	-0.0338583	0.30103	0.190332	1.07188	0.188501	0.10067	0.441046	0.354276	1.10217	1.21929	0.927914	1.089	1.2244	0.893403	healthy, pandemic adults
1553	0.277549	0	0.39794	0.323306	0.578579	0.228479	0.0321847	0.296834	0.257125	0.797214	1.28511	0.972203	0.999131	1.25042	0.876218	healthy, pandemic adults
1554	0.105804	-0.0821868	0.524374	0.232207	1.79408	0.379636	0.230043	1.24871	0.618961	0.81766	0.288689	0.00557988	0.0401998	0.401668	-0.112635	healthy, pandemic adults
1555	0.228479	0.0321847	0.610333	0.442359	0.920819	0.329675	0.104735	0.571391	0.467137	1.53119	1.26055	0.950365	1.04844	1.22427	0.842609	healthy, pandemic adults
1556	0.186075	0.0292894	0.480475	0.19904	1.37937	0.206474	0.0448123	0.454513	0.296284	0.825793	1.08579	0.775648	0.847232	1.02803	0.672204	healthy, pandemic adults
1557	0.0362122	-0.0606978	0.661525	0.163317	1.04651	0.09691	-0.0184834	1.02205	0.282547	0.599792	1.20077	0.939903	0.953499	1.1009	0.812399	healthy, pandemic adults
1558	0.21388	0.0835461	0.494323	0.326584	1.37135	0.179036	0.0421977	0.292075	0.273592	1.02245	1.82741	1.35478	1.33801	1.70048	1.13717	healthy, pandemic adults
1559	0.352183	0.0606978	0.518514	0.447158	0.72632	0.30103	0.0658173	0.421005	0.393176	0.405765	1.2295	0.920819	1.02195	1.21307	0.822701	healthy, pandemic adults
1560	0.639849	-0.00998422	0.231609	0.639849	0.952044	0.345234	-0.0949755	0.143907	0.532845	0.731819	1.30021	0.972081	0.973825	1.22511	0.891674	healthy, pandemic adults
1561	0.420216	0.0434657	0.271475	0.520587	1.40067	0.308717	-0.0854302	0.285236	0.461327	0.734686	1.28825	0.945469	1.01536	1.27277	0.907411	healthy, pandemic adults
1562	0.376281	0.0115819	0.283057	0.488703	1.22976	0.170696	-0.130334	0.0157943	0.292912	0.986938	1.26185	0.927914	0.941765	1.27015	0.926907	healthy, pandemic adults
1563	0.328701	0.0536849	0.556937	0.613341	0.393344	0.312768	-0.0709312	0.643182	0.594559	1.33313	1.25527	0.850602	1.05322	1.24745	0.864596	healthy, pandemic adults
1564	0.425969	0.0109954	0.215115	0.683093	0.391207	0.347487	0.0588667	0.314818	0.681825	0.435495	1.35102	0.93852	1.33885	1.51242	0.921166	healthy, pandemic adults
1565	0.259637	0	0.666177	0.526809	1.29507	0.430125	0.0810333	0.372723	0.491721	1.00222	1.45179	1.09864	1.19659	1.4764	1.04238	healthy, pandemic adults
1566	0.40654	0.0107239	0.342423	0.50515	0.267172	0.491362	0.122216	0.384712	0.623249	0.454845	1.2888	0.993191	1.00384	1.19251	0.832509	healthy, pandemic adults
1567	0.497905	0.10199	0.337753	0.61774	0.422764	0.38934	0.124939	0.432309	0.566588	0.584686	1.34242	1.05436	1.03856	1.23348	0.889968	healthy, pandemic adults
1568	0.427433	0.0550476	0.231139	0.646642	1.01044	0.318063	-0.0177288	0.164353	0.428135	0.424882	1.39202	0.798673	1.19883	1.25799	0.778151	healthy, pandemic adults
1569	0.421005	-0.0523881	0.195396	0.606967	0.958607	0.39794	0.104735	0.90309	0.618207	1.16453	1.28188	0.915679	0.965451	1.27606	0.847524	healthy, pandemic adults
1570	0.454845	0	0.574031	0.653213	0.69897	0.14842	0.00796893	0.106455	0.374816	0.702175	1.17309	0.857748	0.934673	1.22913	0.790455	healthy, pandemic adults
1571	0.445522	0.0222764	0.793128	0.63506	0.826757	0.21388	-0.0413927	0.243038	0.365147	0.51491	1.30195	1.01454	1.04889	1.27924	0.911101	healthy, pandemic adults
1572	0.119975	-0.0413927	0.134699	0.21388	0.473819	0.281552	0.0365168	0.330485	0.721246	1.2098	1.29465	0.983401	1.06617	1.30598	0.884607	healthy, pandemic adults
1573	0.33403	0.127787	0.39794	0.712472	1.14613	0.556303	0.214844	0.357935	0.68842	0.924279	1.33791	1.03959	1.06156	1.31559	1.04497	healthy, pandemic adults
1574	0.367977	0.0488486	0.385351	0.522879	1.3845	0.273001	-0.0280287	0.273001	0.327359	0.248178	1.37844	1.07918	1.07116	1.31253	0.941099	healthy, pandemic adults
1575	0.334888	0.0115819	0.231139	0.440398	0.955545	0.282007	-0.0892232	0.109144	0.438203	0.282007	1.30202	1.00783	1.05203	1.29756	0.880294	healthy, pandemic adults
1576	0.466126	0.0606978	0.393575	0.638489	1.72243	0.356185	0.09691	0.588272	0.528274	1.08443	1.38021	0.991648	1.07311	1.36218	0.925754	healthy, pandemic adults
1577	0.456437	0.0477728	1.45785	0.60957	1.70539	0.288256	-0.00634018	0.264955	0.437613	0.901514	1.2581	0.974575	1.01671	1.22083	0.848732	healthy, pandemic adults
1578	0.360344	0.0861861	0.341459	0.545579	1.05746	0.18799	-0.0791812	0.163857	0.30103	0.709694	1.38185	1.02679	1.1237	1.29105	0.924749	healthy, pandemic adults
1579	0.530704	0.0377886	0.367977	0.757948	1.43088	0.345234	0.0299632	0.234083	0.582226	1.2099	1.2883	0.924279	0.981265	1.28129	0.880814	healthy, pandemic adults
1580	0.295829	0	0.632023	0.437449	0.20926	0.834172	0.218056	0.49861	0.831397	0.770211	1.49772	1.08534	1.39144	1.59106	1.04026	healthy, pandemic adults
1581	0.311249	0.0102192	0.596859	0.532087	0.915827	0.20412	0.049218	0.283301	0.614897	0.758912	1.33244	0.975891	1.0406	1.2737	0.889862	healthy, pandemic adults
1582	0.224015	0.0211893	0.638489	0.40654	0.799341	0.249112	-0.00616031	0.5959	0.516098	0.983798	1.44457	1.11764	1.11115	1.42552	1.05222	healthy, pandemic adults
1583	0.119186	0.0434657	0.265314	0.168404	0.0636691	0.486076	0.210853	0.30553	0.574031	0.73706	1.31302	0.984977	0.977724	1.3032	0.900913	healthy, pandemic adults
1584	0.284431	0.0511525	0.678973	0.423246	0.79588	0.216996	-0.0163904	0.54636	0.339488	0.346787	1.20772	0.875061	1.00504	1.21041	0.81068	healthy, pandemic adults
1585	0.189056	-0.00998422	1.36173	0.714482	1.58954	0.412522	0.30103	1.10985	0.49102	0.942311	1.35874	1.09782	1.26717	1.27815	0.960546	healthy, pandemic adults
1586	0.424538	0.119186	1.15582	0.354715	0.420216	0.326141	0.2156	1.8723	0.466656	0.51663	1.11537	0.82142	0.841538	1.09592	0.727774	healthy, pandemic adults
1587	0.176091	0.0871502	0.557641	0.263241	1.3612	0.29699	0.0457575	0.320685	0.324511	0.987766	1.25225	0.905024	1.06002	1.21276	0.790888	healthy, pandemic adults
1588	0.167491	0.111974	0.525426	0.319779	1.41595	0.361326	0.173	0.518234	0.451754	0.921188	1.52749	1.17738	1.02531	1.37291	0.894562	healthy, pandemic adults
1589	0.0791812	0.00954532	0.483508	0.825354	0.90908	0.282547	0.0821868	0.617612	0.331596	1.01773	1.2533	0.961082	0.994649	1.18371	0.879178	healthy, pandemic adults
1590	0.295567	0.0211893	0.618048	0.439333	1.67806	0.315922	0.12996	0.50007	0.459953	1.2439	1.2926	0.946754	0.961604	1.226	0.852198	healthy, pandemic adults
1591	0.176091	0.0669468	0.778151	0.330188	1.23749	0.383565	0.0989253	0.442079	0.407924	1.00402	1.28194	0.988559	1.06446	1.32015	0.880814	healthy, pandemic adults
1592	0.168404	0	0.339294	0.212608	0.252725	0.26803	0.135404	0.311495	0.494426	0.311495	1.26445	0.96069	1.00167	1.19462	0.823073	healthy, pandemic adults
1593	0.198368	0.0636691	0.219557	0.295278	0.785704	0.148939	0.112422	0.134699	0.259637	0.840847	1.33112	1.03272	1.09464	1.22598	0.91243	healthy, pandemic adults
1594	0.18406	0.124939	0.650523	0.288796	2.18009	0.288318	0.103541	0.591493	0.460088	1.75514	1.01724	0.753651	0.879074	1.09537	0.675245	healthy, pandemic adults
1595	0.113943	0.0211893	0.230449	0.322219	1.99211	0.30103	0.143422	0.470781	0.444452	1.66705	1.28407	0.987818	1.15977	1.31467	0.90309	healthy, pandemic adults
1596	0.0927541	0.0395085	0.879178	0.31627	1.65021	0.157608	0.138303	0.381341	0.176091	1.14999	0.505766	0.233535	0.433309	0.570065	0.148939	healthy, pandemic adults
1597	0.10067	0	0.530367	0.276761	1.41787	0.402488	0.183644	0.492098	0.445522	1.17761	1.18258	0.803105	0.96652	1.22464	0.958117	healthy, pandemic adults
1598	0.0791812	0.0413927	0.332438	0.230449	0.161368	0.388699	0.119186	0.428817	0.499398	0.364699	1.29771	0.994298	1.00376	1.17039	0.910114	healthy, pandemic adults
1599	0.0949755	-0.00975984	0.286307	0.244415	1.47519	0.30103	0	0.229027	0.207125	0.41218	1.3749	1.07311	1.12085	1.43537	0.961223	healthy, pandemic adults
1600	-0.049974	-0.0292894	0.286632	0.0854302	1.16719	-0.0102192	0.0292894	0.743109	0.247345	1.69816	1.0745	0.809079	1.30412	1.24797	0.779184	healthy, pandemic adults
1601	0.156786	0.00934003	0.836929	0.345842	0.939302	0.0859146	-0.0137883	1.40334	0.361137	0.577635	1.33024	1.02477	2.1078	1.32935	0.930528	healthy, pandemic adults
1602	0.311754	0.0314085	0.217484	0.491362	1.10466	0.492098	0.289448	0.520587	0.675489	1.10055	1.0858	0.73091	0.958664	1.2391	0.870466	healthy, pandemic adults
1603	0.317843	0.119186	0.590478	0.527426	1.23712	0.246409	-0.0413927	0.308855	0.55849	0.887003	1.15557	0.853605	0.930596	1.29633	0.759958	healthy, pandemic adults
1604	0.30103	-0.0102192	0.269622	0.51882	1.77748	0.249001	0.0271522	0.249001	0.472426	0.750434	1.23795	0.907093	1.07918	1.21209	0.833454	healthy, pandemic adults
1605	0.259065	0.0923143	0.411442	0.53416	1.25907	0.270361	0.00975984	0.296067	0.483652	0.463757	1.29424	0.921417	0.917813	1.5389	0.872056	healthy, pandemic adults
1606	0.226396	0.0330003	0.30103	0.445522	1.60943	0.246471	-0.0649408	0.341325	0.511883	1.13742	1.18253	0.916	0.925881	1.30252	0.829858	healthy, pandemic adults
1607	0.335792	0.106455	1.15466	0.674146	0.51558	0.276206	0.0871502	0.599641	0.51114	0.90309	1.19781	0.937209	0.994114	1.24589	0.873946	healthy, pandemic adults
1608	0.265314	0.0434657	0.33403	0.506576	1.51851	0.275223	0.103541	0.257125	0.548814	0.544068	1.32572	0.969451	1.04065	1.35127	0.916206	healthy, pandemic adults
1609	0.206474	0	0.812913	0.461094	1.35802	0.617037	0.354715	0.553755	1.26531	1.15315	1.13079	0.802285	0.840644	1.12245	0.69146	healthy, pandemic adults
1610	0.270647	0.075251	0.423024	0.619319	1.57762	0.267606	0.0529361	0.207125	0.522879	0.522879	1.37414	1.0809	1.10348	1.3508	0.928201	healthy, pandemic adults
1611	0.0421977	-0.0274382	0.167136	0.264046	-0.0274382	0.227601	0.179296	0.355388	0.380211	0.281286	1.25094	0.952516	1.21465	1.2701	0.827	healthy, pandemic adults
1612	0.322219	0.0211893	1.70394	0.716003	2.12993	0.460088	0.257125	1.04291	0.673163	1.11651	1.29208	0.970669	1.14295	1.2698	0.882676	healthy, pandemic adults
1613	0.225779	-0.0523881	0.523865	0.931735	1.80618	0.231609	-0.0306688	0.291046	0.356547	0.70094	1.31494	1.01974	1.0957	1.28246	0.890278	healthy, pandemic adults
1614	0.535113	0.0202034	0.290565	0.859624	1.69918	0.234083	0.10307	0.277118	0.4041	0.891298	1.14878	0.814818	1.03572	1.25042	0.728933	healthy, pandemic adults
1615	0.267172	-0.0222764	0.267172	0.525045	1.72222	0.342423	0.0934217	0.354108	0.55145	1.76313	1.11345	0.804981	1.02783	1.40604	0.744983	healthy, pandemic adults
1616	0.407924	0	0.614505	0.755698	0.58664	0.506713	0.218495	0.967944	0.803825	0.498841	1.43136	1.05308	1.13354	1.39005	0.975432	healthy, pandemic adults
1617	-0.0413927	-0.138303	0.408856	0.360008	0.982271	0.260687	0.0527064	1.30832	0.368976	0.409005	0.890235	0.579784	0.863818	0.990857	0.472269	healthy, pandemic adults
1618	-0.0395085	-0.0606978	0.276761	0.0532455	0.913584	0.373581	0.168122	0.531479	0.353059	0.567133	1.27973	0.974306	1.0181	1.20412	0.925597	healthy, pandemic adults
1619	0.0377886	-0.0202034	0.39794	0.104735	0.225779	0.0292894	0.0292894	0.223864	0.235763	0.264159	1.20239	0.851937	0.960327	1.18066	0.728289	healthy, pandemic adults
1620	0.127787	0.119186	1.08673	0.277549	1.09691	0.453318	0.350248	0.732394	0.536558	1.66913	1.26482	0.948413	0.973128	1.19976	0.835056	healthy, pandemic adults
1621	0.0725507	-0.0202034	0.635301	0.435729	1.62254	0.345842	0.143422	0.423602	0.420028	1.20412	1.25778	0.981517	1.05912	1.24818	0.884607	healthy, pandemic adults
1622	0.15261	0.0636691	0.778151	0.23976	1.14367	0.309303	0.203075	0.363178	0.355879	1.38643	1.28801	0.960773	1.11546	1.30691	0.992031	healthy, pandemic adults
1623	0.103896	0.147802	0.954243	0.251342	1.64505	0.10067	0	0.592515	0.200565	0.625044	0.889739	0.582986	0.865918	0.915218	0.50979	healthy, pandemic adults
1624	0.189056	0	1.14259	0.417245	1.2677	0.385351	0.196295	0.861051	0.596859	1.01624	1.18516	0.90309	1.02325	1.75727	0.838849	healthy, pandemic adults
1625	0.124939	0.0757207	0.895265	0.330993	1.70144	0.102662	0.00954532	0.537119	0.271067	1.16104	1.17644	0.79588	0.984206	1.17019	0.707164	healthy, pandemic adults
1626	0.0606978	0.0606978	0.278754	0.10551	1.11893	0.235763	0.144683	1.40674	0.383565	0.626603	1.2778	0.989932	1.21307	1.28911	0.89163	healthy, pandemic adults
1627	0.0705811	0.0917704	0.69897	0.274701	1.64287	0.12996	0.0567276	0.937074	0.427229	1.0724	0.945669	0.637749	0.869123	0.952452	0.574031	healthy, pandemic adults
1628	0.0395085	0	0.643922	0.477121	1.10103	0.0871502	0.0871502	0.346787	0.256611	0.544068	1.1201	0.837949	0.938806	1.28652	0.734686	healthy, pandemic adults
1629	-0.0413927	-0.0636691	0.470491	0.0193052	0.0555173	0.119975	-0.00998422	0.90309	0.237361	0.657577	0.894152	0.558975	0.834868	0.886282	0.473892	healthy, pandemic adults
1630	0.0292894	0	0.366532	0.172712	1.009	0.120574	0.0334238	0.488551	0.292256	1.47972	0.550907	0.17229	0.439591	0.664113	0.157731	healthy, pandemic adults
1631	0.159701	0.0871502	0.681744	0.48902	1.5475	0.49861	0.314966	0.58028	0.671696	0.839669	1.23396	0.895537	1.10168	1.33556	0.881994	healthy, pandemic adults
1632	0.0211893	0.0211893	0.230449	0.217484	0.596597	0.377664	0.124939	0.384004	0.417311	1.35974	1.01154	0.741374	1.03834	1.21613	0.704502	healthy, pandemic adults
1633	0.290306	0.0306688	0.351004	0.378442	0.135404	0.405428	0.143422	0.416423	0.530367	0.627277	1.22513	0.89267	0.939003	1.33625	0.809444	healthy, pandemic adults
1634	0.330993	-0.0550476	0.257564	0.483961	1.72193	0.393784	0.101027	0.234083	0.473661	0.856758	1.25154	0.91948	0.981226	1.2185	0.835447	healthy, pandemic adults
1635	0.51558	0.0871502	0.48509	0.753328	1.20261	0.345842	0.206474	0.812913	0.572771	1.1352	1.29905	1.01551	0.973548	1.20658	0.920028	healthy, pandemic adults
1636	0.488551	-0.09691	0.170262	0.775246	0.30963	0.401401	0.113943	0.499687	0.691965	0.745075	1.32746	0.955188	1.02962	1.2989	0.879017	healthy, pandemic adults
1637	0.252181	0.0439055	0.448476	0.542746	1.76343	0.401401	0.170262	0.737193	0.69897	1.02036	1.28297	0.943385	0.980256	1.26934	0.863102	healthy, pandemic adults
1638	0.217484	-0.0109954	0.18327	0.356981	0.352183	0.39794	0.0763883	0.238239	0.56275	0.401268	1.25656	0.93033	1.03785	1.30948	0.840644	healthy, pandemic adults
1639	0.289448	0.0222764	0.306707	0.618873	1.4994	0.240332	0.0184834	0.319513	0.454513	0.811458	1.51897	1.20599	1.30252	1.45036	1.05874	healthy, pandemic adults
1640	0.182931	0.0202034	0.349879	0.437449	0.140179	0.268845	-0.0321847	0.352183	0.479699	0.2156	1.27554	0.958086	1.00689	1.2878	0.902003	healthy, pandemic adults
1641	0.144492	0.0222764	0.23976	0.23976	0.420216	0.420028	0.206474	0.378635	0.538639	0.68749	1.29579	0.863323	1.02531	1.34361	0.840106	healthy, pandemic adults
1642	0.312612	0	0.427433	0.518158	0.395586	0.244549	-0.0330003	0.290306	0.351004	0.360344	1.30954	1.0036	0.971971	1.26275	0.883425	healthy, pandemic adults
1643	0.280345	-0.0102192	0.487105	0.466902	1.45644	0.318404	0.0579919	0.427075	0.449683	1.61644	1.28761	0.998108	1.03881	1.29148	0.901908	healthy, pandemic adults
1644	0.351004	0.0684574	0.400053	0.627765	0.713552	0.264046	0.0501666	1.09797	0.555317	0.714638	0.836197	0.443286	0.735429	0.992221	0.436755	healthy, pandemic adults
1645	0.0636691	0	0.259065	0.15261	1.24304	0.138303	0.0347621	0.344065	0.18799	1.46674	1.24452	0.935507	1.04218	1.2572	0.812913	healthy, pandemic adults
1646	0.146128	0.09691	0.612784	0.197281	1.25406	0.318063	0.146128	0.597695	0.465383	1.42292	1.26198	0.965672	1.02449	1.27508	0.929419	healthy, pandemic adults
1647	0.991648	0.109144	0.437449	0.221849	1.56484	0.257564	0.0488486	0.31627	0.263241	1.1476	0.980829	0.683906	0.917052	1.07422	0.639849	healthy, pandemic adults
1648	0.0377886	0	0.265032	0.112422	0.661899	0.169751	0.0362122	0.194575	0.18234	0.362548	1.15024	0.892095	0.973897	1.09575	0.846131	healthy, pandemic adults
1649	0.158068	0.0104654	0.306294	0.424643	2.15681	0.212608	0.198368	0.349635	0.344496	1.64032	1.22151	0.93138	1.10288	1.27699	0.848663	healthy, pandemic adults
1650	0.146128	0.0791812	0.832509	0.423246	1.83648	0.411442	0.119186	0.424538	0.445522	0.971666	1.03049	0.678767	0.752747	0.987991	0.60206	healthy, pandemic adults
1651	0.0579919	-0.0211893	0.0669468	0.169142	1.10429	0.0734289	0.0434657	0.339294	0.198368	0.783828	1.32991	1.04873	1.05675	1.30148	0.935759	healthy, pandemic adults
1652	0.151268	0.0347621	0.318759	0.157608	0.884607	0.678036	0.3928	0.551306	0.589095	1.10199	1.32077	1.06724	1.02263	1.26085	0.937074	healthy, pandemic adults
1653	0.0211893	0.0413927	0.0791812	0.146128	0.278754	0.280827	0.21388	0.552447	0.463757	1.0692	1.1556	0.8568	1.06567	1.14292	0.776017	healthy, pandemic adults
1654	0.141329	0.0321847	0.201327	0.278167	0.333215	0.271359	0.0952681	0.597943	0.369146	0.35851	1.19133	0.936657	0.987411	1.13491	0.827	healthy, pandemic adults
1655	0.0734289	0.0222764	0.547321	0.45364	1.95841	0.280827	0.09691	2.02984	0.499562	0.992031	1.15815	0.845098	1.36375	1.34172	0.810521	healthy, pandemic adults
1656	-0.0377886	-0.124939	0.282547	0.09691	1.1915	0.366532	0.235763	0.71678	0.493636	1.60733	1.15553	0.83189	0.922776	1.11983	0.720826	healthy, pandemic adults
1657	0.107905	-0.011281	0.579197	0.382063	1.06599	0.113943	0.113943	0.284431	0.284431	0.596597	1.2608	0.924478	0.993267	1.19195	0.83788	healthy, pandemic adults
1658	0.09691	0.0193052	0.432094	0.189056	0.566062	0.484674	0.30103	0.665729	0.596308	0.677895	1.17345	0.874535	1.17133	1.21963	0.760697	healthy, pandemic adults
1659	0.0306688	0.0206846	0.226065	0.0861861	1.73003	0.318759	0.0430346	0.210853	0.48902	1.52558	1.32272	1.01253	1.06116	1.3846	0.938666	healthy, pandemic adults
1660	0.09691	0.0413927	0.534661	0.30103	1.549	0.530367	0.370666	0.629498	0.760488	1.28955	1.17354	0.906883	1.13899	1.25696	0.914371	healthy, pandemic adults
1661	0.110698	0.131888	0.256826	0.477121	1.61176	0.265866	0.159701	0.324511	0.355388	1.16633	1.26007	0.952308	1.1486	1.2887	0.826075	healthy, pandemic adults
1662	0.119975	-0.0636691	0.389971	0.169461	0.526809	0.197025	-0.0889411	0.332064	0.471726	0.706939	1.21263	0.851258	1.19911	1.21085	0.787697	healthy, pandemic adults
1663	0.0457575	0.0669468	0.236089	-0.0248236	0.294956	0.278754	0.210853	0.439333	0.40654	0.439333	1.199	0.905627	0.974857	1.27445	0.940454	healthy, pandemic adults
1664	0.288065	0.0705811	0.294596	0.167491	0.468521	0.356827	0.185332	0.362944	0.272066	0.49541	1.30742	1.01346	1.08781	1.19906	1.03919	healthy, pandemic adults
1665	-0.00895484	-0.0274382	0.201899	0.0258073	1.56604	0.31037	0.156786	0.416423	0.271741	1.07044	1.41568	1.0619	1.11959	1.26038	1.07764	healthy, pandemic adults
1666	0	-0.0202034	0.338819	0	0.661899	0.252725	0.0829742	0.393344	0.469434	1.57403	1.20849	0.86472	1.05172	1.34416	1.20091	healthy, pandemic adults
1667	-0.0413927	0	0.439333	-0.0202034	1.17411	0.0791812	-0.0109954	0.138303	0.0606978	0.929419	1.33339	1.04584	1.08596	1.32183	1.00972	healthy, pandemic adults
1668	0.0109954	0.0321847	0.778151	0.107905	1.13403	0.206054	0.10307	0.607838	0.365755	0.63021	1.19483	0.903924	1.00663	1.20035	0.997319	healthy, pandemic adults
1669	0.0357156	0.0241337	0.60206	0.0791812	1.05582	0.246291	0.119186	0.384004	0.33403	0.929419	1.27176	0.976088	0.987411	1.20412	0.998446	healthy, pandemic adults
1670	-0.0248236	-0.0248236	0.263241	0.0871502	1.42416	0.252725	0.0636691	0.434457	0.285518	1.29566	1.16949	0.827769	1.00309	1.13604	0.808114	healthy, pandemic adults
1671	0.0314085	0.0606978	0.113943	0	1.49728	0.109144	0.0202034	0.2156	0.221849	1.44642	1.30872	1	1.05046	1.42412	1.01599	healthy, pandemic adults
1672	0.0222764	0.0734289	0.176091	-0.0115819	0.198368	0.234083	0.17089	0.461327	0.191331	1.20557	1.36964	1.03063	1.1042	1.23533	1.07639	healthy, pandemic adults
1673	-0.0248236	0.0871502	0.346787	0.0871502	0.492916	0.104735	-0.0202034	0.248642	0.176091	0.456918	1.2412	0.924788	1.01055	1.16406	0.925633	healthy, pandemic adults
1674	0.09691	0.138303	0.740363	0.138303	1.15477	0.270361	0.119975	0.576655	0.315589	0.657577	0.93733	0.629187	1.00237	0.896251	0.637865	healthy, pandemic adults
1675	0.0917704	0.111974	0.592373	0.0705811	0.656042	0.232573	0.0511525	0.199572	0.291887	0.628389	1.32107	1.00321	1.03402	1.22808	1.05008	healthy, pandemic adults
1676	-0.124939	-0.0457575	0.20412	-0.09691	0.217484	0	-0.0705811	0.130334	0.113943	0.09691	1.43297	1.13194	1.09255	1.33746	1.07737	healthy, pandemic adults
1677	0.0211893	0	0.342423	0.09691	0.550228	0.0413927	-0.0457575	0.168792	0.09691	0.130334	1.32491	1.04396	1.08388	1.31725	1.08075	healthy, pandemic adults
1678	-0.0483047	-0.0746336	0.15261	-0.0483047	0.277549	0.330188	0.176091	0.341325	0.807309	0.619789	1.27654	0.972531	0.988645	1.1812	0.960425	healthy, pandemic adults
1679	0	-0.0791812	0.60206	-0.0104654	0.962211	0.30103	0.154902	0.549937	0.418143	0.393784	0.968552	0.611536	0.803477	1.03289	0.635838	healthy, pandemic adults
1680	-0.0314085	-0.0536849	0.179445	-0.128318	0.186075	0.0395085	-0.0211893	0.124939	0.0843209	0.196295	1.22239	0.914806	1.2549	1.38583	0.934183	healthy, pandemic adults
1681	-0.148063	-0.121734	0.0627908	-0.121734	0.166331	0.265558	0.0848215	0.256218	0.256218	0.438558	1.48024	1.15443	1.15278	1.49098	1.17687	healthy, pandemic adults
1682	0.0280287	-0.0511525	0.564271	-0.00975984	1.37373	0.112422	0.104735	0.280827	0.280827	0.657577	1.32329	1.00595	1.08043	1.24983	1.00595	healthy, pandemic adults
1683	0.0107239	0.0413927	0.480725	0	0.306425	1.0655	0.591841	1.15682	1.10053	0.995941	1.51228	1.21826	1.25669	1.41595	1.22592	healthy, pandemic adults
1684	-0.124939	-0.0901766	0.538867	-0.0579919	0.375664	0.194575	0.129634	0.977724	0.240332	0.218056	1.38144	1.06751	1.07918	1.29306	1.12147	healthy, pandemic adults
1685	0.0193052	0	0.385931	-0.0202034	0.389971	0.101458	0.13622	0.587534	0.198368	0.729847	1.43576	1.15987	1.1038	1.32222	1.15305	healthy, pandemic adults
1686	-0.0829742	-0.0395085	0.291485	-0.0395085	0.341564	0.111974	0.0248236	0.288065	0.167491	1.42373	1.27385	0.929	1.00213	1.21118	0.993545	healthy, pandemic adults
1687	0.0395085	-0.0434657	0.290565	0.0202034	1.77694	0.21388	0.134699	0.393974	0.315589	1.29003	1.29064	0.99683	1.22998	1.21195	1.04067	healthy, pandemic adults
1688	-0.0757207	-0.119186	0.214844	-0.107905	1.13418	0.129634	-0.0606978	0.240332	0.143422	0.150156	1.38801	1.08075	1.2387	1.37067	1.06964	healthy, pandemic adults
1689	0.0102192	-0.0321847	0.441209	0.0927541	1.5563	0.282547	0.176091	0.38818	0.312929	1.03476	1.08054	0.715057	0.782229	0.976428	0.72443	healthy, pandemic adults
1690	-0.0579919	-0.0579919	0.18799	0.210853	0.71321	0.104089	-0.0791812	0.163857	0.0347621	0.375664	1.3587	1.05994	1.08849	1.25334	1.07041	healthy, pandemic adults
1691	-0.118099	-0.0104654	0.109144	-0.118099	0.182931	0.427324	0.09691	0.380211	0.39794	0.628389	1.30175	0.967704	1.07127	1.18846	0.980003	healthy, pandemic adults
1692	-0.0102192	0.0477728	0.554052	0.0477728	0.269622	0.115393	0.0362122	0.345842	0.156786	0.176091	0.861785	0.555913	0.744167	0.886127	0.605548	healthy, pandemic adults
1693	0.0871502	0.0118992	0.176091	0.0564814	1.21748	0.272066	0.110698	0.400733	0.171396	0.422452	1.10185	0.783291	0.991384	1.0607	0.856038	healthy, pandemic adults
1694	0.0871502	-0.0248236	0.159701	0.0234811	0.324511	0.245513	0.146128	0.561101	0.283301	0.434569	1.25034	0.92463	1.2403	1.22828	0.943478	healthy, pandemic adults
1695	0.0234811	0.0457575	0.207125	-0.0122345	0.106455	0.212608	0.0636691	0.354715	0.30103	0.252725	1.46118	1.13852	1.18461	1.38893	1.1264	healthy, pandemic adults
1696	0.0550476	0.0338583	0.164192	0.0338583	0.52522	0.09691	-0.11304	0.0669468	0.0347621	0.615424	1.28604	0.976088	1.09066	1.18782	0.974446	healthy, pandemic adults
1697	0.0338583	0	0.323893	0.0850108	1.55369	0.218056	0.0696359	0.281725	0.261521	0.782846	1.29043	0.985811	1.06406	1.19233	0.963619	healthy, pandemic adults
1698	0.0377886	0.0725507	0.809866	0.104735	1.11772	0.104735	0.0555173	1.35042	0.0555173	0.483652	1.17425	0.856758	0.967072	1.37297	0.889968	healthy, pandemic adults
1699	-0.0107239	0.0104654	0.756432	0.0104654	0.656729	0.161368	0.0511525	0.736397	0.146128	0.380211	1.20412	0.916941	1.35574	1.15297	0.932248	healthy, pandemic adults
1700	0.171935	0.0579919	0.380211	0.0791812	1.34355	0.274158	0.120574	0.372912	0.507856	0.820858	1.36566	1.02834	1.04777	1.27769	1.06376	healthy, pandemic adults
1701	-0.0413927	-0.0202034	0.0725507	0.0377886	0.483652	0.0901766	0.0763883	0.213416	0.0548487	0.266268	1.27277	1.03342	0.879669	1.17377	0.898725	healthy, pandemic adults
1702	0.0321847	-0.0859146	0.0424038	-0.113943	0.353418	0.146128	0.0543577	0.0949755	0.117639	0.305829	1.36173	1.07463	1.10051	1.27732	1.05595	healthy, pandemic adults
1703	0.0222764	-0.0746336	0.379258	-0.0234811	1.03511	0.0986098	-0.0843209	0.409701	0.0848215	0.509914	1.31338	0.981226	1.09691	1.36964	0.933332	healthy, pandemic adults
1704	-0.0217192	-0.0330003	0.20676	-0.0330003	0.612525	0.288796	0.0457575	0.263241	0.124939	0.378196	1.32932	1.018	1.05485	1.25154	1.05263	healthy, pandemic adults
1705	0.0109954	0.0523881	0.425969	0.0424038	0.343434	0.383217	0.207125	0.335792	0.312929	0.367977	1.38349	1.11848	1.15658	1.28699	1.10474	healthy, pandemic adults
1706	0.0314085	0.0413927	0.469822	0.0211893	1.8202	0.0732319	-0.110412	0.278287	0.0421977	0.660052	1.36581	1.07284	1.0954	1.27576	1.03009	healthy, pandemic adults
1707	-0.0835461	0	0.249198	-0.0222764	0.959041	0.15261	0	0.374459	0.119186	0.685034	0.876058	0.584877	0.912808	0.926768	0.594507	healthy, pandemic adults
1708	-0.0434657	-0.0669468	0.321233	-0.0104654	0.801632	0.129634	-0.0395085	0.427147	0.115393	1.10067	1.40343	1.07505	1.21927	1.29657	1.10628	healthy, pandemic adults
1709	-0.0222764	-0.0109954	0.431364	0.0606978	0.658011	0.129095	0.0321847	0.30103	0.0474246	0.819291	1.43305	1.11745	1.06465	1.29586	1.09416	healthy, pandemic adults
1710	0.0636691	-0.0234811	0.323306	0.0829742	1.35471	0.154902	-0.0104654	0.257564	0.402057	0.941417	1.21703	0.894583	1.06394	1.32151	0.954243	healthy, pandemic adults
1711	-0.0813049	-0.0942699	0.049974	0.0104654	0.494426	0.0636691	0.0636691	0.212608	0.168404	1.16216	1.41616	1.10429	1.21181	1.32954	1.10021	healthy, pandemic adults
1712	-0.0579919	-0.101458	0.394306	-0.124939	0.0177288	0.102196	0.00877392	0.273592	0.190618	0.814954	1.36922	1.0983	1.0406	1.25382	1.07482	healthy, pandemic adults
1713	0.107634	0.138303	0.429348	0.138303	1.32991	0.142668	-0.0334238	0.118865	0.0805196	0.617854	1.32932	1.00991	1.07918	1.3027	1.02278	healthy, pandemic adults
1714	0	-0.0434657	0.558594	0.0202034	0.541104	0	-0.0511525	0.236089	0.0871502	0.394711	1.41535	1.10474	1.19665	1.37107	1.11394	healthy, pandemic adults
1715	-0.0457575	-0.0109954	0.39794	-0.0705811	0.217484	-0.0413927	0.0467434	0.176091	0.201645	0.729459	0.709478	0.39794	0.536404	0.727691	0.396164	healthy, pandemic adults
1716	-0.0367228	0.0115819	0.345612	0	0.499984	0.195226	0.0115819	0.283057	0.139368	0.60206	1.39266	1.09244	1.12695	1.27071	1.07749	healthy, pandemic adults
1717	-0.0669468	-0.0321847	0.490694	0.0395085	1.09275	0.20926	0.245982	0.30617	0.221849	0.798355	1.26924	0.9914	0.957072	1.2136	0.977275	healthy, pandemic adults
1718	-0.0357156	0.011281	0.0923143	0.0434657	0.547321	0.168404	0.0434657	0.23976	0.252725	0.54079	1.27236	0.998389	1.05648	1.25883	1.00321	healthy, pandemic adults
1719	0.049974	0.0206846	0.30103	0.0947863	0.470002	0.442907	0.237361	0.940879	0.409626	1.86305	1.44857	1.12813	1.11622	1.33518	1.13179	healthy, pandemic adults
1720	0.059314	-0.0687158	0.566193	0.049974	1.34816	0.232314	0.0861861	0.625262	0.279311	1.2008	1.41577	1.14316	1.21434	1.34054	1.11632	healthy, pandemic adults
1721	0	-0.0835461	0.658011	0.0314085	0.618048	0.201645	0.0725507	1.46342	0.39794	1.18649	1.36947	1.02756	1.1225	1.20365	1	healthy, pandemic adults
1722	-0.0202034	-0.0202034	0.134699	-0.00998422	0.470491	0.350718	0.162727	0.445274	0.373581	0.526809	1.45017	1.1782	1.15659	1.39368	1.1704	healthy, pandemic adults
1723	0.0445821	0.0550476	0.831472	0.0945561	0.833199	0.152967	0.0791812	0.324511	0.244415	0.832509	1.44112	1.12592	1.17411	1.30643	1.13902	healthy, pandemic adults
1724	0	-0.0636691	0.581857	0.00975984	1.91621	0.129634	0	0.726408	0.0184834	0.728177	1.31837	0.986938	1.0472	1.19189	1.09884	healthy, pandemic adults
1725	-0.0330003	0.0104654	0.279311	-0.0330003	1.61123	0.194575	0.0532455	0.592515	0.358431	0.910114	1.18761	0.864664	0.997189	1.02847	0.890655	healthy, pandemic adults
1726	-0.0211893	-0.0669468	0.109144	-0.0791812	0.875061	-0.0103	-0.220719	-0.113774	-0.042752	-0.113774	1.45357	1.20412	1.17367	1.41497	1.15635	healthy, pandemic adults
1727	0.0871502	0.106455	0.443697	0.221849	1.55864	0.50779	0.193396	0.436434	0.50779	0.788617	1.29472	0.913406	1.00416	1.33399	0.791853	healthy, pandemic adults
1728	0.104735	-0.0413927	0.39794	0.148939	1.86535	0.429348	0.327359	0.570397	0.650186	1.4558	1.08019	0.745812	0.832864	1.02576	0.666414	healthy, pandemic adults
1729	0.09691	0.0791812	0.852785	0.146128	1.98789	0.20412	0.102662	0.329059	0.271067	1.72664	1.03494	0.733913	1.08838	1.25722	0.793526	healthy, pandemic adults
1730	0.061518	-0.0395085	0.362548	0.218056	1.11539	0.422334	0.310575	0.730603	0.5923	0.634589	0.981475	0.676442	0.877283	1.02683	0.589962	healthy, pandemic adults
1731	0.198368	0.13622	0.411442	0.613341	1.80331	0.00954532	-0.0511525	0.249877	0.265866	1	1.21545	0.868328	0.985565	1.22101	0.924478	healthy, pandemic adults
1732	0.141329	-0.0228629	0.172363	0.480817	1.17236	0.231609	0.141877	0.463757	0.365147	1.3513	1.03621	0.722252	0.89515	1.18891	0.734023	healthy, pandemic adults
1733	0.20412	-0.0338583	0.306425	0.540955	1.74292	0.306051	0.144683	0.330319	0.438414	0.966415	1.11502	0.754151	0.987205	1.26299	0.744167	healthy, pandemic adults
1734	0.237361	0.00975984	0.225779	0.61182	0.839421	0.51266	0.280345	0.562431	0.599528	1	1.21137	0.875061	0.991567	1.1383	0.842705	healthy, pandemic adults
1735	0.0579919	-0.0104654	0.418143	0.335792	1.23709	0.319128	0.134082	0.563431	0.512594	0.886611	1.2021	0.869666	0.963088	1.17015	0.894972	healthy, pandemic adults
1736	0.0636691	0.011281	0.252725	0.101458	0.212608	0.275476	0.11869	0.913814	0.438203	1.94265	1.28885	0.969376	0.991603	1.17547	0.927785	healthy, pandemic adults
1737	0.212303	-0.0193052	0.405428	0.55735	1.59106	0.310575	0.0791812	0.403692	0.499076	1.04051	1.23937	0.915679	1	1.26832	0.919796	healthy, pandemic adults
1738	0.295567	0	0.230449	0.643453	0.618048	0.408664	0.287242	0.536243	0.693507	0.935759	1.25716	0.90838	1.00592	1.26417	0.906272	healthy, pandemic adults
1739	0.217484	0.0511525	1.41581	0.582631	1.52763	0.221849	0.09691	0.464887	0.49485	1.62881	1.22724	0.909823	1.05675	1.28018	0.960233	healthy, pandemic adults
1740	0.236089	0.133894	0.533603	0.589826	2.02462	0.38646	0.218056	0.642594	0.546757	0.876318	1.22671	0.909823	1.07463	1.19843	0.920819	healthy, pandemic adults
1741	0.20412	0.0606978	0.402261	0.628389	0.491362	0.201899	0.0656788	0.576976	0.396164	0.606469	1.22637	0.934039	1.05027	1.25197	0.928256	healthy, pandemic adults
1742	0.246672	0.131279	0.371611	0.592373	1.30103	0.282547	0.163857	0.360151	0.445864	1.08368	1.26877	0.943135	0.977724	1.24641	0.945379	healthy, pandemic adults
1743	0.183644	0.119186	0.746552	0.716882	1.34034	0.410174	0.0757207	0.723104	0.529039	0.90823	1.15355	0.823159	1.28811	1.10463	0.848295	healthy, pandemic adults
1744	0.20926	0.0299632	0.455932	0.52597	1.06249	0.30103	0.130768	0.340283	0.289131	0.701311	1.35698	1.03342	1.09864	1.26893	1	healthy, pandemic adults
1745	0.134699	-0.0202034	0.876375	0.502675	1.68595	0.344065	0.263241	0.850238	0.536243	1.23992	1.31899	0.959571	1.10721	1.2542	1.0086	healthy, pandemic adults
1746	0.375664	0.0606978	0.40654	0.877947	0.658011	0.295829	0.0927541	1.27602	0.703087	1.41098	1.36263	1.00514	1.16492	1.61253	1.06249	healthy, pandemic adults
1747	0.201645	-0.00998422	0.259637	0.621365	1.13397	0.237978	0.121994	0.295121	0.41407	0.646642	1.28255	0.956248	1.03892	1.20525	0.952227	healthy, pandemic adults
1748	0.30103	-0.0314085	0.964227	0.843653	1.55349	0.293731	0.20412	0.976197	0.643453	1.49923	0.663463	0.348105	0.420865	0.664783	0.30507	healthy, pandemic adults
1749	0.129348	-0.0467434	0.555317	0.468166	1.49279	0.579784	0.306425	0.588272	0.620656	0.755875	1.15473	0.85248	0.91698	1.16376	0.886491	healthy, pandemic adults
1750	0.221849	0	0.477121	0.57265	1.3563	0.181844	0	0.751279	0.421604	0.820858	1.22724	0.90759	1.01773	1.22293	0.913151	healthy, pandemic adults
1751	0.10551	0.0211893	0.317018	1.2449	1.60746	0.0555173	0	0.134699	0.259637	0.867092	1.26564	0.978716	0.98852	1.21288	0.962555	healthy, pandemic adults
1752	0.176091	0	0.701136	0.4843	1.13593	0.146128	-0.0177288	0.404834	0.326336	0.50515	1.16774	0.879178	1.0054	1.33496	0.895265	healthy, pandemic adults
1753	0.00954532	-0.0299632	0.403692	0.271067	1.58684	0.248642	0.356547	0.405765	0.442907	1.26824	1.22111	0.885409	1.08606	1.23045	0.944902	healthy, pandemic adults
1754	0.433147	0.0791812	1.33445	1.02983	1.61933	0.642355	0.425969	1.67158	0.79005	1.0048	1.31951	0.982664	1.17609	1.26461	0.992381	healthy, pandemic adults
1755	0.332438	0.113943	0.620656	0.653213	2.02387	0.312311	0.168404	0.277549	0.402488	0.503002	1.22501	0.916454	1.00663	1.24017	1.08057	healthy, pandemic adults
1756	0.455932	0.0993846	0.723104	0.761283	0.60822	0.366423	0.146128	0.544068	0.30103	0.491362	1.19189	0.84739	1.01965	1.23281	0.904094	healthy, pandemic adults
1757	0.431798	0.0652667	0.244712	0.61649	1.54002	0.168404	0.011281	0.344496	0.344496	0.772399	1.23204	0.893947	0.933656	1.16448	0.89163	healthy, pandemic adults
1758	0.232314	-0.0330003	0.51755	0.473576	0.642489	0.240332	0.129634	0.625044	0.38646	0.695177	1.29687	0.959949	1.00412	1.24422	0.980977	healthy, pandemic adults
1759	0.226396	0.0434657	0.43725	0.563231	1.53483	0.176091	0.0193052	0.207806	0.338819	1.13758	1.25724	0.91833	0.928897	1.16106	0.909687	healthy, pandemic adults
1760	0.109144	-0.0211893	0.466656	0.268845	1.11075	0.470781	0.169751	0.416423	0.510428	1.2226	1.25878	0.958245	1.02803	1.25728	0.919732	healthy, pandemic adults
1761	0.22419	0.0550476	0.386041	0.542388	0.995279	0.240332	0.10067	1.03621	0.597314	1.45782	1.04318	0.767043	0.928644	1.21868	0.765917	healthy, pandemic adults
1762	0.365147	0.0377886	0.738564	0.740363	0.842269	0.206474	-0.00954532	0.276761	0.457816	0.781287	1.21146	0.893106	0.95643	1.24191	0.893106	healthy, pandemic adults
1763	0.357511	0.0347621	0.856997	0.619789	0.831087	0.324511	0.0871502	0.335792	0.352183	0.288796	1.24907	0.932128	1.01185	1.21496	0.951151	healthy, pandemic adults
1764	0.351004	0.0306688	0.574737	0.545579	0.771032	0.318759	0.0511525	0.221849	0.432702	0.702574	1.22678	0.896391	0.959139	1.13523	0.91833	healthy, pandemic adults
1765	0.146128	-0.0457575	0.236789	0.217484	0.168792	0.259637	-0.0523881	0.21987	0.248642	0.373581	1.2103	0.89163	1	1.22938	0.88224	healthy, pandemic adults
1766	0.218056	-0.0395085	0.735182	0.457816	0.776575	0.373581	0.134699	0.646582	0.499562	1.25417	1.14557	0.823521	0.960233	1.24037	0.889302	healthy, pandemic adults
1767	0.41218	0.0669468	0.519244	0.653213	1.1777	0.263241	0.0757207	0.483961	0.406134	0.6173	1.20853	0.886145	1.01992	1.20523	0.856347	healthy, pandemic adults
1768	0.375664	0	0.255273	0.525045	1.70114	0.113943	0.0606978	0.243038	0.261263	0.658011	1.13619	0.876025	0.895791	1.05308	0.851258	healthy, pandemic adults
1769	0.342423	0.0606978	0.34733	0.534661	0.913814	0.48509	0.335792	0.611015	0.550907	1.41311	1.20828	0.88388	1.15906	1.25574	0.913406	healthy, pandemic adults
1770	0.54079	0.119186	0.499398	1.12949	1.92699	0.335792	0.142668	0.21455	0.448019	0.674146	1.35553	0.962555	1.08929	1.55076	0.970711	healthy, pandemic adults
1771	0.31037	-0.0395085	0.691351	0.633907	1.86384	0.275794	-0.0142404	0.642177	0.445654	1.45754	1.08745	0.781479	0.943723	1.13256	0.914628	healthy, pandemic adults
1772	0.320335	-0.0202034	0.259637	0.576655	0.270361	0.263241	0.0821868	1.40441	0.352183	0.176091	1.273	0.95752	1.00393	1.16946	0.954243	healthy, pandemic adults
1773	0.323306	0.0434657	0.317843	0.566344	1.89821	0.267172	-0.0222764	0.317018	0.447158	0.757775	1.03722	0.687388	0.838518	1.18289	0.729847	healthy, pandemic adults
1774	0.367977	0	0.169142	0.609747	1.11711	0.0579919	-0.0104654	0.124939	0.140179	0.604637	1.17609	0.840798	0.946689	1.11967	0.829858	healthy, pandemic adults
1775	0.311249	-0.0104654	0.221849	0.541104	1.22432	0.329059	0.156347	0.221849	0.286307	0.409369	1.35698	1.09498	1.12403	1.39358	1.07918	healthy, pandemic adults
1776	0.380211	0.0413927	0.498311	0.604766	1.6835	0.422074	0.154902	0.330993	0.561442	0.81766	0.985103	0.708954	0.766205	0.917982	0.652089	healthy, pandemic adults
1777	0.384004	0.0829742	0.289448	0.553755	0.926721	0.21388	0.0555173	0.296067	0.39794	1.76968	1.40519	1.06367	1.11832	1.34346	1.04139	healthy, pandemic adults
1778	0.59384	0.09691	0.431364	1.52472	2.29842	0.488117	0.30103	0.473393	0.718566	1.39571	1.25897	0.893591	0.972416	1.23727	1.00827	healthy, pandemic adults
1779	0.243038	0.0107239	0.480725	0.50853	0.295567	0.289448	0.0636691	0.402488	0.613341	0.904516	1.30594	0.95094	1.05027	1.27142	0.943135	healthy, pandemic adults
1780	0.182622	-0.0202034	0.134699	0.442907	1.48235	0.355388	0.20412	0.338014	0.380211	0.878266	1.18353	0.853067	1.0607	1.30424	0.904094	healthy, pandemic adults
1781	0.30103	0.0536849	0.160579	0.590478	1.34034	0.278754	0.217484	0.759668	0.427324	0.544068	1.22343	0.938611	0.991025	1.19665	0.929419	healthy, pandemic adults
1782	0.136583	-0.0829742	0.129634	0.31037	0.657388	0.30103	0.164192	0.323893	0.395586	0.641313	1.43419	1.0813	1.13316	1.27606	1.01506	healthy, pandemic adults
1783	0.333215	0.0321847	0.607592	0.654448	1.39481	0.210223	-0.0808232	0.162215	0.440077	0.964144	1.22979	0.930073	0.984123	1.17683	0.942961	healthy, pandemic adults
1784	0.142668	0.0234811	0.330188	0.357511	0.335792	0.11697	-0.09691	0.284943	0.276671	0.783384	1.09469	0.785977	1.16759	1.25263	0.846225	healthy, pandemic adults
1785	0.249877	0.0457575	0.249877	0.481124	0.357511	0.42064	0.232314	0.311495	0.90309	1.30525	1.07004	0.774111	0.887742	1.04684	0.797806	healthy, pandemic adults
1786	0.429348	0.138303	0.714958	0.841203	2.00767	0.30103	0.0211893	0.255273	0.596597	1.44483	1.14795	0.755202	1.16313	1.31362	0.846009	healthy, pandemic adults
1787	0.34733	0.146128	1.51422	0.579784	1.83569	0.363821	0.124939	0.654284	0.38818	1.30487	1.35723	1.05267	1.11394	1.30217	1.05064	healthy, pandemic adults
1788	0.311754	0	0.550228	0.576917	2.15541	0.268845	0.188326	0.294781	0.359022	1.11585	1.03979	0.758134	0.776191	1.11032	0.766252	healthy, pandemic adults
1789	0.162727	-0.0306688	0.538391	0.463757	0.990016	0.409369	0.221849	0.643453	0.564271	0.913814	1.25427	0.933656	1.0009	1.15698	0.927285	healthy, pandemic adults
1790	0.226065	-0.0107239	0.290306	0.477121	1.32171	0.20412	-0.0621479	0.135663	0.409369	1.27646	1.15355	0.868016	0.942436	1.07731	0.825404	healthy, pandemic adults
1791	0.20926	-0.0211893	0.974446	0.441209	0.974446	0.474273	0.0917704	0.39964	0.491087	1.16517	1.17831	0.849844	1.02357	1.11007	0.890378	healthy, pandemic adults
1792	0.205546	0.0636691	0.265314	0.384004	0.966759	0.218056	-0.0606978	0.129634	0.319513	0.778151	1.01752	0.717719	0.839589	1.10651	0.782388	healthy, pandemic adults
1793	0.276206	0.0457575	0.508155	0.48509	0.48509	0.364699	0.226396	0.584569	0.584569	0.393344	1.17409	0.872056	1.14075	1.28811	0.867	healthy, pandemic adults
1794	0.385351	0.0579919	0.30103	0.830069	0.988474	0.470172	0.196295	0.490694	0.814501	0.930634	1.16435	0.771902	1.1168	1.43639	0.888901	healthy, pandemic adults
1795	0.212608	0.0222764	0.572505	0.55055	1.75265	0.11472	0.0655015	0.344255	0.339659	1.1939	1.18631	0.847308	1.09066	1.18833	0.8883	healthy, pandemic adults
1796	0.334888	0.0338583	0.340283	0.667327	0.581017	0.357511	0.124939	0.308999	0.471726	0.422942	1.30103	0.986345	1.03381	1.24481	1.0202	healthy, pandemic adults
1797	0.138303	-0.0222764	0.113943	0.322219	0.389166	0.459747	0.124939	0.341648	0.462692	0.73018	1.28566	0.976729	1.03708	1.29533	1.03097	healthy, pandemic adults
1798	0.166331	-0.0511525	0.418669	0.418669	1.36215	0.104735	0.0555173	0.381853	0.329675	0.676694	1.15815	0.842877	1.05046	1.12222	0.830451	healthy, pandemic adults
1799	0.183644	0.0636691	0.63506	0.433054	0.758673	0.21163	-0.0652667	0.258626	0.247345	1.0842	1.10463	0.845098	1.02896	1.11279	0.849356	healthy, pandemic adults
1800	0.182931	0.0395085	0.549937	0.448633	0.755149	0.440909	0.193125	0.428135	0.597695	0.579784	1.04684	0.740363	0.940627	1.13962	0.860338	healthy, pandemic adults
1801	0.198368	0.011281	0.33403	0.477121	0.970445	-0.0177288	-0.0655015	0.376577	0.245513	0.515874	1.20974	0.889302	0.952227	1.16261	0.912045	healthy, pandemic adults
1802	0.361728	0.0413927	0.525045	0.876507	1.01494	0.54079	0.374459	0.53416	0.789432	0.85158	1.35199	1.01395	1.08066	1.34603	0.934086	healthy, pandemic adults
1803	0.0591215	-0.0477728	0.268149	0.474095	1.52774	0.169751	0.0362122	0.405428	0.366626	1.41059	1.2056	0.870297	1.07121	1.17976	0.915736	healthy, pandemic adults
1804	0.104735	-0.0413927	0.742154	0.329675	1.06241	0.193125	0.127105	1.70122	0.437751	0.561101	1.23424	0.961371	1.0611	1.17855	0.918967	healthy, pandemic adults
1805	0.115393	-0.0395085	0.733442	0.480257	1.04481	0.232573	0.0263289	0.835955	0.41218	0.74364	1.19613	0.939935	0.989005	1.15886	0.88696	healthy, pandemic adults
1806	0.23976	0.101458	0.252725	0.461609	0.461609	0.574031	0.371068	0.458638	0.585461	0.521792	1.29074	0.933207	1.03802	1.51486	0.948038	healthy, pandemic adults
1807	0.249877	0.0457575	0.276206	0.60805	0.39794	0.168404	-0.0483047	0.0923143	0.212608	0.52402	1.21444	0.887141	0.957939	1.12285	0.923483	healthy, pandemic adults
1808	0.154902	0.0579919	0.326141	0.448633	0.552842	0.36494	0.179608	0.530231	0.466397	0.813727	0.927785	0.665361	0.806469	1.05054	0.670325	healthy, pandemic adults
1809	0.268845	0	0.349879	0.6072	0.359022	0.183644	0.0829742	0.807606	0.339294	0.33403	1.04031	0.714169	0.968547	1.0473	0.85268	healthy, pandemic adults
1810	0.279311	0.0404287	0.577548	0.709435	0.30103	0.264513	0.0649408	0.918571	0.593215	1.55533	1.27776	0.976729	1.10956	1.28468	0.997158	healthy, pandemic adults
1811	0.260913	0.140619	0.377006	0.626884	1.91116	0.356547	0.287666	1.27318	0.630705	1.50309	1.24598	0.922058	1.27273	1.33579	0.987411	healthy, pandemic adults
1812	0.161368	0.0606978	0.34733	0.414973	1.15609	0.15261	0.0829742	0.578579	0.295278	0.708018	1.12207	0.821617	1.04278	1.194	0.880613	healthy, pandemic adults
1813	0.0579919	-0.0211893	0.176091	0.132626	0.694814	0.274378	0.109144	0.30103	0.385351	0.956534	1.12629	0.843989	1.02119	1.22862	0.803262	healthy, pandemic adults
1814	0.154902	0	0.627171	0.957676	0.669007	0.201327	-0.011281	0.289749	0.333215	0.755288	1.02119	0.69897	0.802233	0.996558	0.723412	healthy, pandemic adults
1815	0.278754	0.146128	0.531479	0.961421	2.43509	0.30103	0.216019	0.878266	0.473892	1.21011	1.2062	0.907246	1.01397	1.36534	0.881692	healthy, pandemic adults
1816	0.277549	0.0434657	0.613341	0.590478	1.9481	0.243038	0.146128	0.724276	0.423246	1.41414	1.16554	0.854913	1.01703	1.09061	0.958086	healthy, pandemic adults
1817	0.246291	0.0636691	0.663254	0.54079	1.64964	0.327902	0.0987542	0.59272	0.553211	1.04223	0.216552	-0.176091	0.149976	0.321732	-0.200915	healthy, pandemic adults
1818	0.425969	0.0669468	0.703769	0.946125	0.650523	0.718566	0.363178	0.450328	0.755288	0.687689	1.24304	0.957939	1.00333	1.24589	0.976844	healthy, pandemic adults
1819	0.149762	0.111974	0.812913	0.331844	1.74222	0.340539	0.140179	1.14465	0.473661	0.946125	1.32557	1.01974	1.0758	1.37683	0.930013	healthy, pandemic adults
1820	0.138303	-0.0222764	0.454845	0.332438	0.835691	0.154902	-0.0550476	0.257564	0.410174	0.715207	1.2581	0.937852	1.00843	1.35161	0.855911	healthy, pandemic adults
1821	0.0193052	-0.0306688	0.740363	0.329675	0.752747	0.189056	-0.00998422	0.352183	0.320335	1.65496	1.31939	0.996034	1.03233	1.23736	0.909216	healthy, pandemic adults
1822	0.0825349	0.0197441	0.339659	0.269622	1.13885	0.261521	0.156786	1.20647	0.447832	0.980695	1.18933	0.86986	1.03428	1.2156	0.758317	healthy, pandemic adults
1823	0.10067	0.0362122	0.615996	0.194575	0.781287	0.250863	0.0791812	0.72502	0.452762	1.37491	1.08534	0.792392	0.933053	1.11869	0.67604	healthy, pandemic adults
1824	0.0362122	-0.0606978	0.188501	0.286632	0.592515	0.243038	0.0591215	0.371837	0.309985	0.273001	1.27476	0.996207	1.01667	1.30573	0.860989	healthy, pandemic adults
1825	0.11304	0.0550476	0.51098	0.164192	0.518158	0.30103	0.115393	0.409124	0.444452	0.980695	1.10538	0.793019	0.957829	1.13818	0.672236	healthy, pandemic adults
1826	0.140179	0	0.535113	0.389588	1.44531	0.30103	0.0829742	0.879609	0.411442	0.85158	1.32123	1.03762	1.08517	1.34895	0.942599	healthy, pandemic adults
1827	0.321233	-0.118099	0.245982	0.393784	1.66141	0.464347	0.0854302	0.218056	0.731694	0.655306	1.38478	0.861525	0.978811	1.56239	1.02673	healthy, pandemic adults
1828	0.384004	0.0434657	0.364699	0.640324	1.95841	0.187087	-0.0170333	0.53685	0.522043	0.870584	1.36418	0.994298	1.10662	1.48213	1.03621	healthy, pandemic adults
1829	0.347773	0.0555173	0.493268	0.529734	1.07588	0.645095	0.210853	0.39794	0.971005	1.48578	1.3146	0.923483	1.05041	1.45543	0.988147	healthy, pandemic adults
1830	0.336502	-0.0286452	0.39236	0.563431	0.727576	0.477121	0.256826	0.988645	0.79194	1.5034	1.27281	0.816134	1.0014	1.4101	0.93352	healthy, pandemic adults
1831	0.402261	-0.09691	0.375664	0.498311	1.02222	0.3916	0.0124093	0.468647	0.671696	0.319513	0.72097	0.413004	0.557248	0.767374	0.391074	healthy, pandemic adults
1832	0.333215	-0.143907	0.343434	0.473393	0.986427	0.42906	0.0469966	0.223088	0.649057	0.30719	1.31712	0.942242	1.00164	1.35923	1	healthy, pandemic adults
1833	0.386041	0.11304	0.461182	0.41407	1.46037	0.789432	0.344496	0.530806	0.963042	1.00455	1.25977	0.854686	1.02505	1.47757	0.973417	healthy, pandemic adults
1834	0.405765	-0.0413927	0.334271	0.529734	2.12666	0.167491	0.0917704	0.149762	0.200915	0.140619	1.35332	0.911001	0.996151	1.45753	0.989659	healthy, pandemic adults
1835	0.502929	0.129348	0.964942	0.632023	1.92512	0.658541	0.24533	0.568636	0.819056	1.44312	1.33628	1.00627	1.00937	1.36412	0.980623	healthy, pandemic adults
1836	0.327359	-0.101458	0.327359	0.559308	1.17185	0.558791	0.181055	0.77313	0.775648	2.17484	1.31419	0.993267	1.03141	1.39188	1.018	healthy, pandemic adults
1837	0.347773	-0.0871502	0.259637	0.413452	0.446452	0.351197	0.0579919	0.309804	0.632023	0.716344	0.90759	0.553368	0.642105	1.02182	0.532639	healthy, pandemic adults
1838	0.422074	-0.0917704	0.455932	0.513471	1.84005	0.464347	0.152377	0.619033	0.769677	1.95876	1.29753	0.887296	0.95682	1.38885	0.95853	healthy, pandemic adults
1839	0.351004	-0.0564814	0.391538	0.548584	1.5395	0.42906	0.12803	0.538717	0.764496	0.99438	1.16879	0.867271	1.07615	1.44716	0.973897	healthy, pandemic adults
1840	0.556303	-0.18406	0.320335	0.759324	0.756567	0.749049	0.18406	0.490972	0.970037	0.519244	1.23679	0.792207	0.947201	1.39748	0.914371	healthy, pandemic adults
1841	0.162727	-0.138303	0.280827	0.389971	1.13902	0.597097	0.237361	0.581857	0.888026	0.477121	1.36718	0.947971	1.23496	1.59589	1.09915	healthy, pandemic adults
1842	0.258626	-0.077166	0.480475	0.463442	0.816781	0.383217	0.138303	0.617612	0.541475	1.03309	1.38441	0.946125	1.0086	1.45332	1.055	healthy, pandemic adults
1843	0.41972	-0.0389181	0.50515	0.552842	1.3356	0.51663	0.143907	0.419129	0.751499	1.56694	1.39164	0.977724	1.09552	1.49803	1.01452	healthy, pandemic adults
1844	0.291046	-0.111974	0.40187	0.435729	1.71334	0.420216	0.0222764	0.686605	0.732676	1.73647	1.42026	1.00976	1.10936	1.50453	1.03959	healthy, pandemic adults
1845	0.41218	0.0871502	0.674146	0.544068	1.6407	0.461957	0.0705811	0.598855	0.692536	1.5341	1.26351	0.917813	0.992447	1.40271	0.960848	healthy, pandemic adults
1846	0.323893	0.0115819	0.329425	0.496256	1.41588	0.481358	0.140619	0.519674	0.729784	1.31947	1.37467	0.920441	1.19818	1.52448	1.06478	healthy, pandemic adults
1847	0.31079	-0.111974	0.757948	0.453457	0.937472	0.579452	0.337242	0.887063	0.907785	1.03621	1.27438	0.842134	1.01624	1.3845	0.936258	healthy, pandemic adults
1848	0.319513	-0.0716932	0.4017	1.06152	1.42785	0.376451	0.042752	0.329994	0.727934	0.415549	1.28542	0.832133	1.12844	1.49465	0.989659	healthy, pandemic adults
1849	0.140179	-0.176091	0.762357	0.268845	1.04885	0.282547	0.0177288	0.314394	0.583577	1.04792	1.26349	0.885785	1.05236	1.5179	1.05714	healthy, pandemic adults
1850	0.309804	-0.0881361	0.502929	0.508461	1.34483	0.422764	0.131279	0.31671	0.592373	0.509914	1.10927	0.782708	0.860528	1.24632	0.851336	healthy, pandemic adults
1851	0.507084	-0.0917704	0.774691	0.677781	1.99228	0.585354	0.133057	0.421852	0.776783	1.54942	1.33832	0.932054	1.0219	1.55547	0.962484	healthy, pandemic adults
1852	0.365147	-0.0871502	0.541239	0.517915	1.81684	0.485554	0.149762	0.532979	0.802975	1.38934	1.32451	0.88039	1.02348	1.4747	1.00161	healthy, pandemic adults
1853	0.414973	-0.0705811	0.658011	0.638489	1.43576	0.462398	0.0863598	0.292256	0.690196	1.03503	1.24191	0.808845	1.04139	1.4939	0.937852	healthy, pandemic adults
1854	0.279841	-0.146128	0.221849	0.359022	1.55515	0.425969	0.191886	0.649623	0.821489	0.905096	1.12981	0.78048	1.13754	1.36537	0.887036	healthy, pandemic adults
1855	0.124939	-0.146128	0.101027	0.182931	0.51663	0.39794	0.0713559	0.521325	0.588272	0.831596	1.21703	0.89171	0.994727	1.30327	0.963299	healthy, pandemic adults
1856	0.221849	-0.0917704	0.425969	0.321233	0.503856	0.279841	0.0579919	0.522879	0.500602	0.448633	0.791044	0.347523	0.599599	1.20504	0.568931	healthy, pandemic adults
1857	0.248178	-0.176091	0.619789	0.432702	1.02119	0.514105	0.09691	0.522879	0.781755	1.26717	1.24841	0.674807	0.946221	1.54465	0.919386	healthy, pandemic adults
1858	0.518514	-0.0222764	0.574031	0.59384	1.72222	0.376095	0.0819041	0.271359	0.434087	0.794238	1.24292	0.757368	0.808835	1.45292	0.896959	healthy, pandemic adults
1859	0.381853	0	0.285966	0.490086	1.29155	0.781157	0.263241	0.408664	0.92514	0.778151	1.41408	0.92759	0.996887	1.49831	1.0824	healthy, pandemic adults
1860	0.480326	-0.0197441	0.534308	0.5923	1.65769	0.797214	0.283997	1.13157	0.947698	1.33823	1.4169	0.861488	1.13769	1.59106	1.07287	healthy, pandemic adults
1861	0.532087	0.0488486	0.529039	0.588938	1.21936	0.56798	0.0681158	0.280046	0.807203	1.05532	1.37071	0.912386	0.997487	1.45426	1.07217	healthy, pandemic adults
1862	0.670415	0.0555173	0.549672	0.731296	0.967207	0.293205	-0.049218	0.330993	0.482261	0.711204	1.19741	0.666659	0.779515	1.3885	0.853216	healthy, pandemic adults
1863	0.466397	0.0306688	0.563307	0.607324	1.42385	0.553276	0.230449	0.618048	0.669782	1.12385	1.19523	0.74461	0.970874	1.44358	0.924559	healthy, pandemic adults
1864	0.484674	0.0536849	0.66819	0.794965	1.86034	0.541764	0.0737862	0.58567	0.774111	0.654996	1.30267	0.907168	0.990054	1.42679	0.964144	healthy, pandemic adults
1865	0.483652	0.148939	0.508836	0.696991	2.08433	0.580585	0.141752	0.252725	0.807606	0.800428	1.36233	0.537417	0.780455	1.6078	0.954243	healthy, pandemic adults
1866	0.433656	-0.0669468	0.359022	0.612279	0.897889	0.477121	0.142668	0.613959	0.613959	0.658541	1.29618	0.99417	1.04227	1.37941	1.0161	healthy, pandemic adults
1867	0.41407	-0.121044	0.409522	0.51098	1.93884	0.676245	0.149762	0.360616	0.911523	0.744216	1.35926	1.01758	1.07443	1.35884	1.03795	healthy, pandemic adults
1868	0.407924	-0.077166	0.247345	0.506411	1.44208	0.646264	0.196295	0.709189	0.892625	0.753328	1.29963	0.832921	0.976986	1.48819	0.977724	healthy, pandemic adults
1869	0.595074	0.106053	0.134082	0.241716	0.87197	0.783904	0.318063	0.518514	0.975891	1.09968	1.26755	0.847095	0.946389	1.33891	0.960425	healthy, pandemic adults
1870	0.216386	-0.20412	0.0896108	0.30103	1.22617	0.654238	0.147446	0.599744	0.876905	1.0464	1.24182	0.913606	0.937852	1.28982	0.925898	healthy, pandemic adults
1871	0.284431	-0.124939	0.236789	0.39794	0.822822	0.745075	0.214844	0.757396	0.814248	1.22427	1.34304	0.775883	1.14174	1.558	0.986212	healthy, pandemic adults
1872	0.41972	0.0791812	0.50515	0.640623	1.27679	0.405119	0.0821868	0.237837	0.691671	0.740363	1.4341	1.03849	1.14537	1.49102	1.11149	healthy, pandemic adults
1873	0.469225	-0.0118992	0.244712	0.646642	1.25266	0.686381	0.223618	0.417014	0.893003	0.535113	1.3277	0.904896	1.0086	1.39387	0.989005	healthy, pandemic adults
1874	0.290035	-0.0222764	0.620656	0.49485	0.835691	0.249409	-0.00755314	0.145057	0.363677	0.20036	1.30387	0.978098	0.92394	1.42365	1.03157	healthy, pandemic adults
1875	0.390935	-0.0177288	0.518514	0.536558	1.51904	0.440793	0.0457575	0.191886	0.553164	0.764536	1.2492	0.897627	0.980003	1.40682	0.974665	healthy, pandemic adults
1876	0.237361	-0.138303	0.148939	0.31079	1.5552	0.53197	0.0901766	0.337075	0.812913	1.09691	1.32088	0.782796	1.15992	1.54964	0.974021	healthy, pandemic adults
1877	0.400161	-0.0859146	0.408935	0.442359	1.7117	0.29595	0.0825349	0.366532	0.524894	0.591841	1.33288	0.972726	1.0831	1.44377	1.12682	healthy, pandemic adults
1878	0.33403	-0.0746336	0.295278	0.411442	1.35874	0.560969	-0.0248236	0.875061	0.780157	0.780157	1.29373	0.930761	0.971666	1.35032	0.941354	healthy, pandemic adults
1879	0.457816	-0.049974	0.939302	0.762124	1.11103	0.593787	0.220207	0.565759	0.782229	0.56798	1.09018	0.701191	0.862254	1.2886	0.822235	healthy, pandemic adults
1880	0.236789	-0.154902	0.487845	0.342423	0.531479	0.676694	0.176091	0.414973	0.936179	1.23426	1.31613	0.810336	1.14565	1.51485	0.982271	healthy, pandemic adults
1881	0.42064	-0.0564814	0.563307	0.580341	1.67412	0.708018	0.323306	0.566344	0.908767	0.665729	1.32793	0.804669	1.01237	1.47985	1.06321	healthy, pandemic adults
1882	0.490694	0.0202034	0.648592	0.596859	1.75551	0.719446	0.451416	0.834267	0.893628	1.3029	1.443	1.02599	1.00072	1.5684	1.11283	healthy, pandemic adults
1883	0.324511	-0.176091	0.286307	0.447158	1.37617	0.766569	0.344496	0.569436	0.983697	0.993088	1.40047	0.992701	1.10975	1.48814	0.992701	healthy, pandemic adults
1884	0.254287	-0.133894	0.468166	0.540253	1.20688	0.46584	0.0901766	0.309303	0.737315	1.16194	1.27717	0.885907	0.978511	1.32115	1.02048	healthy, pandemic adults
1885	0.328468	-0.171396	0.281725	0.328468	0.625044	0.539269	0.0833372	0.270768	0.86378	0.667812	1.45448	0.993751	1.10429	1.49402	1.09192	healthy, pandemic adults
1886	0.344255	-0.142107	0.737599	0.554052	1.93379	0.488329	0.0986098	0.507274	0.79758	0.717311	1.22691	0.834267	0.933801	1.26188	0.881994	healthy, pandemic adults
1887	0.393784	-0.0917704	0.321233	0.455932	0.60206	0.428135	0.049218	0.357935	0.673942	0.440909	1.22789	0.847161	1.01143	1.38501	0.913814	healthy, pandemic adults
1888	0.394147	-0.157608	0.451186	0.592515	1.12541	0.356888	0.0406179	0.216709	0.642678	0.345508	1.25251	0.781242	0.915324	1.45069	0.935219	healthy, pandemic adults
1889	0.417014	-0.0274382	0.803959	0.562657	1.50791	0.69897	0.340539	1.21434	0.904381	0.660052	1.31754	0.817896	1.11394	1.79169	1.02531	healthy, pandemic adults
1890	0.402057	-0.0917704	0.326141	0.547012	0.879178	0.5175	0.20412	0.366064	0.688146	0.697632	1.25958	0.867573	1.02698	1.43465	0.971228	healthy, pandemic adults
1891	0.201645	-0.152091	0.456918	0.347773	0.882887	0.49091	0.137027	0.411728	0.778151	0.481766	1.29802	0.836455	0.958383	1.45274	0.99092	healthy, pandemic adults
1892	0.200565	-0.131279	0.108094	0.281725	0.281725	0.524234	0.0746336	0.206657	0.864066	0.679541	1.41551	0.837018	1.02649	1.60866	1.03884	healthy, pandemic adults
1893	0.456918	-0.0636691	0.446452	0.532639	1.86816	0.373581	0.0555173	0.280827	0.62606	1.1954	1.28347	0.875607	0.972081	1.40894	0.940366	healthy, pandemic adults
1894	0.30103	-0.132626	0.374459	0.393344	0.882614	0.445986	0.0681158	0.451815	0.808479	1.69535	1.38836	0.992031	1.11622	1.50174	1.11318	healthy, pandemic adults
1895	0.182931	-0.131888	0.290565	0.279841	0.760566	0.541579	0.255273	0.675778	0.741939	1.11661	1.182	0.754725	0.926258	1.31045	0.875458	healthy, pandemic adults
1896	0.290565	-0.0917704	0.182931	0.376751	0.240074	0.362548	0.0184834	0.554726	0.615996	0.541362	1.19198	0.79074	0.966142	1.3964	0.981739	healthy, pandemic adults
1897	0.259637	-0.166331	0.642105	0.405765	1.6028	0.383217	0.0430346	0.30103	0.71321	0.772077	1.33801	0.90908	1.18353	1.48033	1.06418	healthy, pandemic adults
1898	0.322219	-0.0457575	0.50515	0.469822	1.5977	0.5906	0.282547	0.583577	0.753328	0.912045	1.36798	0.913309	1.10429	1.49336	1.01574	healthy, pandemic adults
1899	0.400161	-0.0347621	0.322749	0.502357	2.35764	0.646538	0.0848215	0.438558	0.931916	1.29847	1.26917	0.745151	0.920607	1.51658	0.88276	healthy, pandemic adults
1900	0.225309	-0.167491	0.437751	0.380211	1.21378	0.308454	-0.064458	0.245172	0.554635	0.269996	1.39101	0.973897	1.01599	1.52234	1.03476	healthy, pandemic adults
1901	0.33403	0.0222764	0.499398	0.517126	1.75927	0.355879	-0.0347621	0.218495	0.641932	0.585027	1.12083	0.65938	0.932695	1.38767	0.833898	healthy, pandemic adults
1902	0.30103	-0.0434657	0.470172	0.441209	1.54818	0.569875	0.0713559	0.220295	0.851695	0.778151	1.39077	1.03415	1.05027	1.46815	1.0607	healthy, pandemic adults
1903	0.223864	-0.253257	0.710924	0.391837	1	0.37123	0.0829742	0.494545	0.642065	0.582582	1.29465	0.953236	1.04303	1.37107	0.981517	healthy, pandemic adults
1904	0.322219	-0.0222764	0.511883	0.49485	1.12872	0.370666	0.093117	0.261521	0.604414	0.724632	1.39492	0.871708	1.01397	1.5691	1.0607	healthy, pandemic adults
1905	0.251056	-0.0829742	0.811458	0.516219	1.36825	0.794104	0.366709	0.5428	1.047	1.80312	1.37218	0.967548	1.05077	1.50947	1.0976	healthy, pandemic adults
1906	0.30103	-0.101458	0.838587	0.649173	0.199572	0.526809	0.231609	0.329675	0.695004	0.442907	1.41497	0.907997	0.988667	1.57104	1.07477	healthy, pandemic adults
1907	0.428429	-0.111974	1.62862	0.670415	2.07037	0.327359	0.0263289	0.802346	0.859401	1.28054	1.09321	0.764787	1.05319	1.37746	0.971445	healthy, pandemic adults
1908	0.230992	-0.166948	0.441845	0.353208	1.04391	0.477121	0.197811	0.560458	0.805135	0.756753	1.28905	0.797919	1.10047	1.42613	0.935389	healthy, pandemic adults
1909	0.356547	-0.075251	0.920028	0.486881	1.43209	0.39794	0.0122345	0.460253	0.727774	0.405322	1.26038	0.942799	1.05381	1.44913	1.00733	healthy, pandemic adults
1910	0.629498	0.0854302	0.729939	0.48337	1.89222	0.403335	0.0263289	0.235213	0.629983	1.21294	1.28547	0.890856	0.989417	1.38686	0.955135	healthy, pandemic adults
1911	0.21987	-0.0871502	0.285966	0.338819	0.853477	0.235528	-0.09691	0.20412	0.563481	0.735599	1.05644	0.576976	0.90695	1.22494	0.680872	healthy, pandemic adults
1912	0.254174	-0.111974	0.618998	0.535524	1.55134	0.328701	0.168404	0.205546	0.52402	0.746552	1.27356	0.759058	0.967276	1.51788	0.969536	healthy, pandemic adults
1913	0.267172	-0.09691	0.655619	0.371068	1.62737	0.445522	0.0766341	0.293343	0.553755	1.023	1.019	0.545579	0.660603	1.15511	0.664443	healthy, pandemic adults
1914	0.423246	-0.154902	0.571126	0.579784	2.46112	0.50965	0.0791812	0.423246	0.808436	1.3236	1.20412	0.801632	0.967444	1.38147	0.864478	healthy, pandemic adults
1915	0.20412	0.0107239	0.887898	0.342423	1.13033	0.39236	0.185235	0.477121	0.48019	0.47403	1.30821	1.0045	1.03057	1.23204	0.870209	healthy, pandemic adults
1916	0.15261	0.0330003	0.43725	0.323306	1.3287	0.506411	0.30103	0.591841	0.483803	1.37852	1.08715	0.750888	1.0616	1.08318	0.647817	healthy, pandemic adults
1917	0.115393	0	0.143422	0.271741	1.46011	0.351004	0.172546	0.675018	0.451674	1.26803	1.13033	0.864596	0.92759	1.23227	0.747356	healthy, pandemic adults
1918	0.130768	0.0850108	0.340283	0.179986	1.58622	0.541239	0.21388	0.546879	0.51491	1.15451	1.23245	0.953295	1.18896	1.31855	0.862973	healthy, pandemic adults
1919	0.130334	0.0606978	0.20412	0.267172	1.25527	0.225309	0.071882	0.424882	0.245513	0.695482	1.25201	0.864922	1.05632	1.17218	0.807743	healthy, pandemic adults
1920	0.21455	0.106455	0.30702	0.39794	1.34787	0.191068	0.0829742	0.563231	0.388699	1.23844	1.24245	0.944952	0.985277	1.19166	0.856758	healthy, pandemic adults
1921	0.103219	-0.0107239	0.193396	0.341459	1.17468	0.285236	0.0927541	0.257564	0.549937	1.01223	1.26934	0.960453	1.07106	1.217	0.823909	healthy, pandemic adults
1922	0.106455	0.0457575	1.33412	0.269772	1.44716	0.30103	0.0791812	0.959041	0.568202	1.11727	1.27776	0.975731	1.06478	1.291	0.85046	healthy, pandemic adults
1923	0.0488486	0	0.330993	0.0757207	1.78329	0.582464	0.360616	0.778151	0.638783	1.44165	1.26465	0.905024	1.03572	1.20022	0.932147	healthy, pandemic adults
1924	0	0	0.454845	0.643453	1.5977	0.271741	0.115393	0.834172	0.291485	1.1352	1.28033	0.940723	1.07226	1.50233	0.928537	healthy, pandemic adults
1925	0.130334	0.0107239	0.423246	0.18327	0.491362	0.340182	0.205143	0.389667	0.409263	0.625972	1.28292	0.926857	0.991964	1.17561	0.971585	healthy, pandemic adults
1926	0.196295	0.140179	0.701033	0.311249	1.49831	-0.0452032	-0.41318	-0.218534	-0.228556	0.00496342	0.932201	0.583418	1.08282	1.20046	0.612873	healthy, pandemic adults
1927	0.393575	0.217484	0.462398	0.210853	2.06893	0.139179	0.0627908	0.29127	0.525764	0.643453	1.30183	0.964836	1.07311	2.06626	0.964836	healthy, pandemic adults
1928	0.109144	0.0202034	0.738479	0.0202034	1.38705	2.40455	2.12026	1.99605	2.23306	2.01082	1.02075	0.713508	0.839117	1.0299	0.753599	healthy, pandemic adults
1929	0.19904	-0.0314085	0.682502	0.172712	1.75658	0.417536	0.296834	0.501481	0.474328	1.27389	1.19717	0.827	1.14956	1.31192	0.821836	healthy, pandemic adults
1930	0.191886	0.09691	0.39794	0.176091	2.14501	0.511883	0.338819	0.557944	0.968271	1.54856	1.1325	0.781076	1.01839	1.16979	0.758134	healthy, pandemic adults
1931	-0.0377886	-0.0477728	0.43603	0	1.73206	0.124939	-0.144683	0.194977	0.251233	0.554287	1.27133	0.92463	0.999263	1.24992	0.937569	healthy, pandemic adults
1932	0.0991315	0.0321847	0.502357	0.0523881	1.08654	0.124939	-0.0843209	0.29243	0.124939	0.491087	1.28604	0.910777	1.05731	1.24657	0.92759	healthy, pandemic adults
1933	-0.0413927	0.0286452	0.467137	0.0555173	1.67711	0.459747	0.3928	0.650365	0.450792	0.997438	1.35176	1.02744	1.08388	1.22934	1.03272	healthy, pandemic adults
1934	0	0.0193052	0.6554	0.360869	2.06198	0.0681158	-0.061518	0.597943	0.139047	1.0208	1.09342	0.761663	0.957072	1.10239	0.79074	healthy, pandemic adults
1935	0.0330003	0.0636691	0.527426	0.0829742	1.16529	0.463111	0.290565	1.04327	0.51663	0.641569	1.27611	0.90309	1.03218	1.24256	0.923483	healthy, pandemic adults
1936	0.0606978	0.0314085	0.435367	0.0413927	1.4417	0.20242	0.0803108	1.25376	0.246898	1.48895	1.23045	0.914425	1.1491	1.17498	0.911363	healthy, pandemic adults
1937	0.011281	0.101458	0.212608	0.0636691	2.09964	0.191886	0.0384583	0.212089	0.312929	1.14035	1.29667	0.952308	0.995635	1.24551	0.971276	healthy, pandemic adults
1938	0.0757207	0.0843209	0.629604	0.455932	1.86048	0.352183	0.197811	0.555838	0.504105	1.26445	1.28734	1.04275	1.04139	1.37959	0.840798	healthy, pandemic adults
1939	0.0292894	0.00998422	0.477121	0.19904	1.73815	0.467576	0.218056	0.510428	0.552086	1.04311	1.13988	0.79588	0.940143	1.07004	0.835691	healthy, pandemic adults
1940	0.0104654	0.0861861	0.311495	0.0206846	1.64297	0.275223	0.0621479	0.462974	0.30103	0.810336	1.36211	1.00353	1.13717	1.26549	0.985582	healthy, pandemic adults
1941	-0.0434657	-0.0917704	0.402057	-0.0211893	0.321233	0.110412	-0.0483047	0.259065	0.168404	0.560095	1.38897	1.02622	1.10494	1.32405	1.01143	healthy, pandemic adults
1942	-0.0395085	-0.0395085	0.822964	0.0696359	1.09159	-0.0202034	-0.0306688	0.30103	0.0641175	0.718275	1.26296	0.912677	1.00155	1.18631	1.02851	healthy, pandemic adults
1943	0.0413927	0.0314085	0.562293	0.168792	0.740363	0.240332	0.0696359	0.394147	0.281725	0.261521	1.13073	0.731608	1.17148	1.04713	0.709435	healthy, pandemic adults
1944	-0.0177288	-0.0268721	0.856124	0.0253059	0.71265	0.0479236	0.0142404	0.548185	0.185637	0.409369	1.27416	0.94939	1.12775	1.35679	0.985875	healthy, pandemic adults
1945	0.0314085	0.0413927	0.380211	0.0413927	0.905796	0.193125	0.10721	0.376577	0.214844	0.921166	1.26648	0.939813	1.11132	1.20305	1.03358	healthy, pandemic adults
1946	0.049218	-0.0177288	0.526339	0.181844	2.35618	0.321233	0.124939	0.6173	0.340539	1.69731	1.21294	0.887416	1.05072	1.17782	0.893256	healthy, pandemic adults
1947	0.124939	0.0523881	0.561224	0.241444	1.86833	0.422562	0.273001	0.773604	0.769008	1.27875	1.24205	0.875521	0.99235	1.25412	0.872757	healthy, pandemic adults
1948	-0.0901766	-0.0377886	0.592917	0	1.2701	0.258278	0.176091	0.80448	0.367977	0.687975	1.37383	1.05595	1.11227	1.31702	1.09864	healthy, pandemic adults
1949	0.13622	0.101458	0.762639	0.212608	0.306707	0.120294	0.106053	0.262401	0.0354723	0.421324	1.28213	0.938779	1.03178	1.19805	0.918884	healthy, pandemic adults
1950	0.0757207	0.0299632	0.463111	0.367977	0.677781	0.460731	0.249877	0.383217	0.469003	1.09691	1.33152	1.03233	1.15795	1.43537	1.06241	healthy, pandemic adults
1951	0.0861861	0.0306688	0.566193	0.179608	2.25486	0.670415	0.538391	0.924749	0.62606	0.722035	1.22586	0.90695	1.12745	1.21371	0.945539	healthy, pandemic adults
1952	-0.0457575	0.0413927	0.435367	0.161368	1.79831	0.260071	0.049218	0.369216	0.278754	1.12775	1.31048	0.969416	1.05077	1.24452	1.00173	healthy, pandemic adults
1953	0.0188853	-0.09691	0.599641	0.0543577	0.620945	0.221849	-0.0579919	0.32308	0.0511525	0.199572	1.05982	0.727314	0.903721	1.05673	0.815238	healthy, pandemic adults
1954	-0.0457575	-0.0861861	0.513218	0.0334238	1.57496	0.335792	0.176091	0.758091	0.360151	1.22185	1.32139	0.979548	1.18808	1.25959	0.970347	healthy, pandemic adults
1955	0.0310342	0.00796893	0.498055	0.0457575	1.65446	0.194065	0.112529	0.339073	0.255952	0.794164	1.14338	0.806978	0.990965	1.08761	0.804981	healthy, pandemic adults
1956	-0.0202034	-0.0413927	0.5209	-0.0413927	0.417245	0.207125	0.0669468	0.676694	0.207125	0.469003	1.36215	1.00384	1.14613	1.41793	1.02983	healthy, pandemic adults
1957	0	0.0636691	0.198368	0.119186	1.85158	0.221849	0.117113	0.268845	0.20926	0.719173	1.09908	0.722737	0.887547	1.07918	1.04752	healthy, pandemic adults
1958	0.0211893	-0.0222764	0.236789	0.0413927	1.32015	0.289749	0.124939	0.353418	0.353418	0.76687	1.01051	0.663912	0.83355	1.02077	0.652227	healthy, pandemic adults
1959	-0.0413927	-0.0202034	0.356547	0.0377886	0.648803	0.270768	0.0621479	0.228479	0.288318	0.569554	1.0703	0.73009	0.983562	1.1479	0.808114	healthy, pandemic adults
1960	-0.00895484	-0.0180982	0.0951338	-0.00895484	1.9179	0.320774	0.144683	0.862076	0.456437	2.06219	1.18925	0.879493	0.996646	1.16137	0.88388	healthy, pandemic adults
1961	0.09691	0.0669468	1.53782	0.221849	1.38917	0.30103	0.0757207	0.418143	0.196295	0.823909	1.28955	0.998108	1.08929	1.23816	1.01576	healthy, pandemic adults
1962	0.0684574	0.0306688	0.200129	0.0684574	1.65109	0.272385	0.0602959	0.191225	0.106053	1.51032	1.17796	0.858886	1.02252	1.18166	0.850073	healthy, pandemic adults
1963	0	0	0.441209	0	1.56876	0.421005	0.280827	0.712573	0.502675	1.24975	0.436742	0.122139	0.405983	0.526315	0.0812059	healthy, pandemic adults
1964	0	0	0.201645	-0.0413927	0.725763	0.225309	-0.0177288	0.20412	0.164353	0.702431	1.43417	1.07737	1.07096	1.30696	1.03743	healthy, pandemic adults
1965	0.0211893	-0.0222764	0.556303	0	0.954243	0.20412	0.0791812	0.450591	0.227601	0.879542	1.30356	0.849215	0.944483	1.25204	0.733732	healthy, pandemic adults
1966	1.68958	1.44281	1.83414	1.67124	1.10372	0.818156	0.712472	1.27935	0.55055	1.21956	1.54168	1.29683	1.19675	1.19887	0.988147	healthy, pandemic adults
1967	0.0202034	0	0.583577	0.117113	1.64556	0.553211	0.361326	0.967389	0.241716	0.896104	1.03936	0.683093	0.981226	1.08196	0.687689	healthy, pandemic adults
1968	2.11561	1.86398	1.94898	2.07188	1.9198	1.28138	1.03681	1.98763	1.33784	1.54383	1.59459	1.36044	1.64368	1.71543	1.01646	healthy, pandemic adults
1969	0.107905	0.0621479	0.241444	0.573288	1.011	0.288065	0.192797	0.39794	0.30737	1.0897	1.28631	0.926571	1.07918	1.30742	0.964836	healthy, pandemic adults
1970	-0.0338583	-0.0222764	0.64836	0	0.447158	0.189056	0.0193052	1.27405	0.169461	0.5209	1.35057	1.02803	1.06695	1.24869	1.04873	healthy, pandemic adults
1971	0.0377886	-0.0523881	0.0193052	0.0193052	1.1109	0.248501	0.0468556	0.163071	0.347886	0.672916	1.02119	0.709694	0.95682	1.10062	0.778151	healthy, pandemic adults
1972	0.0222764	0.0434657	0.572505	0.101458	1.65118	0.410174	0.206054	0.552842	0.385351	1.30412	1.18906	0.850702	1.01804	1.19329	0.893106	healthy, pandemic adults
1973	1.2264	0.946556	1.39196	1.55694	1.1113	0.767156	0.728354	1.15609	0.672098	1.30535	1.25939	0.865865	1.3356	1.68253	0.761283	healthy, pandemic adults
1974	0.0286452	0	0.778151	0.237361	0.243038	0.176091	0.0778868	1.1181	0.352183	0.477121	1.15209	0.800894	1.00418	1.07918	0.807491	healthy, pandemic adults
1975	2.60003	2.2596	2.35967	0.995254	0.324014	1.29189	0.908708	2.01046	0.944071	1.74527	1.36963	1.03521	1.37086	1.73024	1.01981	healthy, pandemic adults
1976	-0.0606978	-0.0193052	0.337242	-0.0606978	0.0532455	0.372093	0.139179	0.418669	0.305829	0.940074	1.27198	0.953295	1.0375	1.18005	0.957072	healthy, pandemic adults
1977	0.0206846	-0.0330003	0.583116	0.049974	0.514321	0.238882	0.124939	0.460731	0.333559	0.233278	0.898291	0.585027	0.874743	1.00757	0.62529	healthy, pandemic adults
1978	-0.0330003	0.11961	0.683881	0.11961	0.812098	0.585461	0.427324	0.568202	0.544068	1.4133	1.1214	0.765296	1.07509	1.07918	0.79588	healthy, pandemic adults
1979	0.0791812	0.0606978	0.515211	0.0791812	0.161368	0.606755	0.464347	0.675699	0.629498	0.976729	1.09623	0.77909	0.819373	1.12381	0.748993	healthy, pandemic adults
1980	0.0413927	0.0211893	1.35698	0.168792	2.00357	0.331596	0.124939	1.1048	0.232573	0.41218	1.3239	1.01652	0.998224	1.37613	0.988322	healthy, pandemic adults
1981	-0.0377886	-0.0377886	0.32308	0.151268	1.72222	0.120294	-0.0700379	1.15592	0.305626	1.12586	1.10778	0.681496	0.876283	1.07199	0.677658	healthy, pandemic adults
1982	-0.00975984	0.0280287	0.853293	0.21011	1.07998	0.271741	0.0184834	0.441046	0.552086	1	0.987948	0.685034	0.866132	1.21983	0.681241	healthy, pandemic adults
1983	0.129634	0.0854302	0.495605	0.115393	1.00376	0.318759	0.210853	0.405119	0.390641	0.419129	0.124659	-0.20862	0.039046	0.154678	-0.292167	healthy, pandemic adults
1984	0.0934217	-0.0555173	0.0934217	0.181844	0.673942	0.120574	-0.0177288	0.176091	0.225309	0.515874	1.15922	0.856038	1.28038	1.20412	0.88528	healthy, pandemic adults
1985	0.0776049	-0.0716932	0.620543	0.0696359	1.22822	0.400925	0.2097	0.537602	0.424093	1.50748	1.23328	0.906095	0.996771	1.33056	0.932248	healthy, pandemic adults
1986	-0.0222764	0.0413927	0.70757	0.0791812	1.44793	0.25632	0.115393	1.0831	0.31037	1.8248	1.30698	1.0468	1.02048	1.21884	1.02332	healthy, pandemic adults
1987	-0.0457575	0.0413927	0.295567	-0.0109954	0.230449	0.404926	0.521703	0.646642	0.431798	1.10204	1.40839	1.0574	1.10736	1.30291	1.06964	healthy, pandemic adults
1988	0.0636691	0.110412	1.22978	0.23313	0.613341	0.297064	0.11697	0.804944	0.345997	0.411926	1.23344	0.943465	1.01506	1.12749	0.936868	healthy, pandemic adults
1989	0.0321847	-0.0347621	0.172363	-0.0859146	0.400161	0.30103	0.210853	0.282547	0.258278	0.608793	1.38374	1.09159	1.07124	1.25	1.12399	healthy, pandemic adults
1990	-0.0330003	-0.0564814	0.331699	0.0104654	0.514321	0.243038	0.0511525	0.375664	0.419129	0.791515	1.37291	1.09498	1.10721	1.34242	1.10114	healthy, pandemic adults
1991	0.0299632	0.0579919	0.558594	0.0757207	1.25239	0.0889411	0	0.648803	0.134699	1.44148	1.30915	1.027	1.09855	1.2256	0.967689	healthy, pandemic adults
1992	-0.0734289	-0.0734289	0.191886	-0.161851	0.249877	0.176091	0.0555173	0.320335	0.248642	0.338819	1.29089	0.975962	0.948639	1.27389	0.98986	healthy, pandemic adults
1993	-0.138303	-0.138303	0.112422	0.0193052	0.39794	0.361728	0.170262	0.577492	0.414973	1.49859	1.28189	0.963299	0.982427	1.19657	0.987851	healthy, pandemic adults
1994	-0.0413927	-0.0413927	0.477121	0.0193052	0.428429	0.0569049	-0.107905	0.176091	0.526339	0.521138	1.12432	0.819544	0.933053	1.04922	0.877536	healthy, pandemic adults
1995	0	0.0248236	0.441649	0.0483047	1.07058	0.234083	0.0669468	0.503856	0.245982	1.21434	1.31293	1.07243	1.05577	1.2978	1.04431	healthy, pandemic adults
1996	-0.0234811	0.0434657	0.566344	0.0734289	1.39794	0.0362122	0.0184834	0.136583	0.129634	0.919306	1.15513	0.823159	0.946689	1.13857	0.89933	healthy, pandemic adults
1997	-0.107905	-0.142668	0.528917	0.0170333	1.05231	0.0881361	0.0700379	0.716003	0.243038	0.197281	1.40543	1.0776	1.08075	1.29724	1.07443	healthy, pandemic adults
1998	-0.0829742	-0.0395085	0.0532455	-0.0606978	0.907785	0.207431	0.0579919	0.567482	0.0879552	1.06262	1.25094	0.996105	1.01971	1.23227	0.972798	healthy, pandemic adults
[truncated: 132 more rows]
