# Supplementary material for: Multifactorial seroprofiling dissects the contribution of pre-existing human coronaviruses responses to SARS-CoV-2 immunity
Source: Nat Commun. 2021 Nov 18;12:6703. doi: 10.1038/s41467-021-27040-x (PMC8602384; doi:10.1038/s41467-021-27040-x)
Supplement: Supplementary file 7 — Source Data [file 41467_2021_27040_MOESM7_ESM.xlsx]

## Sheet: Fig1a
Ig	ag	MFI-foe	cohort	cohorttype
IgG	S1	-0.146128	T1 - pre donors	training
IgG	S1	-0.0917704	T1 - pre donors	training
IgG	S1	-0.0813049	T1 - pre donors	training
IgG	S1	-0.0991315	T1 - pre donors	training
IgG	S1	-0.131279	T1 - pre donors	training
IgG	S1	-0.320335	T1 - pre donors	training
IgG	S1	-0.0705811	T1 - pre donors	training
IgG	S1	-0.0705811	T1 - pre donors	training
IgG	S1	-0.0669468	T1 - pre donors	training
IgG	S1	-0.0555173	T1 - pre donors	training
IgG	S1	-0.124939	T1 - pre donors	training
IgG	S1	-0.176091	T1 - pre donors	training
IgG	S1	-0.0917704	T1 - pre donors	training
IgG	S1	-0.156347	T1 - pre donors	training
IgG	S1	-0.130768	T1 - pre donors	training
IgG	S1	-0.171396	T1 - pre donors	training
IgG	S1	-0.135663	T1 - pre donors	training
IgG	S1	-0.0669468	T1 - pre donors	training
IgG	S1	-0.118099	T1 - pre donors	training
IgG	S1	-0.0496878	T1 - pre donors	training
IgG	S1	-0.0457575	T1 - pre donors	training
IgG	S1	-0.0457575	T1 - pre donors	training
IgG	S1	-0.0248236	T1 - pre donors	training
IgG	S1	-0.0211893	T1 - pre donors	training
IgG	S1	-0.287666	T1 - pre donors	training
IgG	S1	-0.131279	T1 - pre donors	training
IgG	S1	-0.340902	T1 - pre donors	training
IgG	S1	-0.09691	T1 - pre donors	training
IgG	S1	-0.146128	T1 - pre donors	training
IgG	S1	-0.271067	T1 - pre donors	training
IgG	S1	-0.0292894	T1 - pre donors	training
IgG	S1	-0.235213	T1 - pre donors	training
IgG	S1	0.10721	T1 - pre donors	training
IgG	S1	-0.0354723	T1 - pre donors	training
IgG	S1	-0.247784	T1 - pre donors	training
IgG	S1	-0.130768	T1 - pre donors	training
IgG	S1	-0.124939	T1 - pre donors	training
IgG	S1	-0.124939	T1 - pre donors	training
IgG	S1	0	T1 - pre donors	training
IgG	S1	-0.138303	T1 - pre donors	training
IgG	S1	-0.111974	T1 - pre donors	training
IgG	S1	-0.124939	T1 - pre donors	training
IgG	S1	-0.0457575	T1 - pre donors	training
IgG	S1	-0.110412	T1 - pre donors	training
IgG	S1	-0.118099	T1 - pre donors	training
IgG	S1	-0.0705811	T1 - pre donors	training
IgG	S1	-0.0917704	T1 - pre donors	training
IgG	S1	-0.0211893	T1 - pre donors	training
IgG	S1	-0.101458	T1 - pre donors	training
IgG	S1	-0.077166	T1 - pre donors	training
IgG	S1	-0.09691	T1 - pre donors	training
IgG	S1	-0.118099	T1 - pre donors	training
IgG	S1	-0.0917704	T1 - pre donors	training
IgG	S1	-0.0511525	T1 - pre donors	training
IgG	S1	-0.146128	T1 - pre donors	training
IgG	S1	0.0211893	T1 - pre donors	training
IgG	S1	-0.0606978	T1 - pre donors	training
IgG	S1	-0.2156	T1 - pre donors	training
IgG	S1	-0.0927541	T1 - pre donors	training
IgG	S1	-0.0523881	T1 - pre donors	training
IgG	S1	-0.0669468	T1 - pre donors	training
IgG	S1	-0.077166	T1 - pre donors	training
IgG	S1	-0.124939	T1 - pre donors	training
IgG	S1	-0.0705811	T1 - pre donors	training
IgG	S1	-0.0705811	T1 - pre donors	training
IgG	S1	-0.118099	T1 - pre donors	training
IgG	S1	-0.187087	T1 - pre donors	training
IgG	S1	0	T1 - pre donors	training
IgG	S1	-0.09691	T1 - pre donors	training
IgG	S1	-0.0993846	T1 - pre donors	training
IgG	S1	-0.0917704	T1 - pre donors	training
IgG	S1	-0.0457575	T1 - pre donors	training
IgG	S1	0.0170333	T1 - pre donors	training
IgG	S1	-0.0989253	T1 - pre donors	training
IgG	S1	-0.113943	T1 - pre donors	training
IgG	S1	-0.148063	T1 - pre donors	training
IgG	S1	0.138303	T1 - pre donors	training
IgG	S1	0.191886	T1 - pre donors	training
IgG	S1	0.261878	T1 - pre donors	training
IgG	S1	0.170696	T1 - pre donors	training
IgG	S1	0.357511	T1 - pre donors	training
IgG	S1	0.264818	T1 - pre donors	training
IgG	S1	0.154902	T1 - pre donors	training
IgG	S1	0.221849	T1 - pre donors	training
IgG	S1	0.181844	T1 - pre donors	training
IgG	S1	0.196295	T1 - pre donors	training
IgG	S1	0.176091	T1 - pre donors	training
IgG	S1	0.0917704	T1 - pre donors	training
IgG	S1	0.2156	T1 - pre donors	training
IgG	S1	0.282547	T1 - pre donors	training
IgG	S1	0.124939	T1 - pre donors	training
IgG	S1	0.107634	T1 - pre donors	training
IgG	S1	0.131279	T1 - pre donors	training
IgG	S1	0.0884219	T1 - pre donors	training
IgG	S1	0.212089	T1 - pre donors	training
IgG	S1	0.208276	T1 - pre donors	training
IgG	S1	0.102662	T1 - pre donors	training
IgG	S1	0.30103	T1 - pre donors	training
IgG	S1	0.146128	T1 - pre donors	training
IgG	S1	0.181055	T1 - pre donors	training
IgG	S1	0.160851	T1 - pre donors	training
IgG	S1	0.273001	T1 - pre donors	training
IgG	S1	0.16481	T1 - pre donors	training
IgG	S1	0.463111	T1 - pre donors	training
IgG	S1	-0.077166	T1 - pre donors	training
IgG	S1	-0.138303	T1 - pre donors	training
IgG	S1	-0.124939	T1 - pre donors	training
IgG	S1	-0.146128	T1 - pre donors	training
IgG	S1	-0.0917704	T1 - pre donors	training
IgG	S1	-0.228479	T1 - pre donors	training
IgG	S1	-0.103219	T1 - pre donors	training
IgG	S1	-0.138303	T1 - pre donors	training
IgG	S1	-0.0669468	T1 - pre donors	training
IgG	S1	0.166331	T1 - pre donors	training
IgG	S1	0.111974	T1 - pre donors	training
IgG	S1	0.138303	T1 - pre donors	training
IgG	S1	0.196295	T1 - pre donors	training
IgG	S1	0.282547	T1 - pre donors	training
IgG	S1	0.154902	T1 - pre donors	training
IgG	S1	0.160851	T1 - pre donors	training
IgG	S1	0.166331	T1 - pre donors	training
IgG	S1	0.234083	T1 - pre donors	training
IgG	S1	0.225309	T1 - pre donors	training
IgG	S1	0.131888	T1 - pre donors	training
IgG	S1	0.281725	T1 - pre donors	training
IgG	S1	0.181055	T1 - pre donors	training
IgG	S1	0.181844	T1 - pre donors	training
IgG	S1	0.0917704	T1 - pre donors	training
IgG	S1	-0.0413927	T1 - pre donors	training
IgG	S1	-0.0993846	T1 - pre donors	training
IgG	S1	-0.0234811	T1 - pre donors	training
IgG	S1	-0.0579919	T1 - pre donors	training
IgG	S1	-0.0871502	T1 - pre donors	training
IgG	S1	-0.0202034	T1 - pre donors	training
IgG	S1	-0.0636691	T1 - pre donors	training
IgG	S1	-0.0636691	T1 - pre donors	training
IgG	S1	-0.09691	T1 - pre donors	training
IgG	S1	-0.118099	T1 - pre donors	training
IgG	S1	-0.130768	T1 - pre donors	training
IgG	S1	-0.12803	T1 - pre donors	training
IgG	S1	-0.0705811	T1 - pre donors	training
IgG	S1	0.181055	T1 - pre donors	training
IgG	S1	0.0835461	T1 - pre donors	training
IgG	S1	0.18631	T1 - pre donors	training
IgG	S1	0.146128	T1 - pre donors	training
IgG	S1	0.2156	T1 - pre donors	training
IgG	S1	0.150386	T1 - pre donors	training
IgG	S1	0.208276	T1 - pre donors	training
IgG	S1	0.154902	T1 - pre donors	training
IgG	S1	0.187087	T1 - pre donors	training
IgG	S1	0.170696	T1 - pre donors	training
IgG	S1	0.261521	T1 - pre donors	training
IgG	S1	0.263241	T1 - pre donors	training
IgG	S1	0.185637	T1 - pre donors	training
IgG	S1	0.111974	T1 - pre donors	training
IgG	S1	0.218495	T1 - pre donors	training
IgG	S1	0.157608	T1 - pre donors	training
IgG	S1	0.187087	T1 - pre donors	training
IgG	S1	0.243038	T1 - pre donors	training
IgG	S1	0.208276	T1 - pre donors	training
IgG	S1	0.187087	T1 - pre donors	training
IgG	S1	0.251812	T1 - pre donors	training
IgG	S1	-0.164192	T1 - pre donors	training
IgG	S1	-0.271067	T1 - pre donors	training
IgG	S1	-0.13622	T1 - pre donors	training
IgG	S1	-0.157608	T1 - pre donors	training
IgG	S1	0.185637	T1 - pre donors	training
IgG	S1	0.0746336	T1 - pre donors	training
IgG	S1	0.236572	T1 - pre donors	training
IgG	S1	0.196295	T1 - pre donors	training
IgG	S1	-0.172363	T1 - pre donors	training
IgG	S1	-0.103219	T1 - pre donors	training
IgG	S1	-0.0439055	T1 - pre donors	training
IgG	S1	-0.168404	T1 - pre donors	training
IgG	S1	0.118099	T1 - pre donors	training
IgG	S1	0.20412	T1 - pre donors	training
IgG	S1	0.138303	T1 - pre donors	training
IgG	S1	0.0917704	T1 - pre donors	training
IgG	S1	0.16481	T1 - pre donors	training
IgG	S1	0.196295	T1 - pre donors	training
IgG	S1	0.157608	T1 - pre donors	training
IgG	S1	0.0917704	T1 - pre donors	training
IgG	S1	0.292256	T1 - pre donors	training
IgG	S1	0.09691	T1 - pre donors	training
IgG	S1	0.22494	T1 - pre donors	training
IgG	S1	0.224642	T1 - pre donors	training
IgG	S1	0.194977	T1 - pre donors	training
IgG	S1	0.212089	T1 - pre donors	training
IgG	S1	0.264818	T1 - pre donors	training
IgG	S1	0.197811	T1 - pre donors	training
IgG	S1	0.253605	T1 - pre donors	training
IgG	S1	0.0457575	T1 - pre donors	training
IgG	S1	0.161851	T1 - pre donors	training
IgG	S1	0.166331	T1 - pre donors	training
IgG	S1	0.20412	T1 - pre donors	training
IgG	S1	0.228479	T1 - pre donors	training
IgG	S1	0.268845	T1 - pre donors	training
IgG	S1	0.170696	T1 - pre donors	training
IgG	S1	0.148063	T1 - pre donors	training
IgG	S1	0.181844	T1 - pre donors	training
IgG	S1	0.149762	T1 - pre donors	training
IgG	S1	0.207608	T1 - pre donors	training
IgG	S1	0.212089	T1 - pre donors	training
IgG	S1	0.181055	T1 - pre donors	training
IgG	S1	0.166331	T1 - pre donors	training
IgG	S1	0.176091	T1 - pre donors	training
IgG	S1	0.181055	T1 - pre donors	training
IgG	S1	0.225309	T1 - pre donors	training
IgG	S1	0.156347	T1 - pre donors	training
IgG	S1	0.157608	T1 - pre donors	training
IgG	S1	0.238882	T1 - pre donors	training
IgG	S1	0.138303	T1 - pre donors	training
IgG	S1	0.181055	T1 - pre donors	training
IgG	S1	0.104735	T1 - pre donors	training
IgG	S1	0.149762	T1 - pre donors	training
IgG	S1	0.118099	T1 - pre donors	training
IgG	S1	0.110698	T1 - pre donors	training
IgG	S1	0.154902	T1 - pre donors	training
IgG	S1	0.152091	T1 - pre donors	training
IgG	S1	0.141329	T1 - pre donors	training
IgG	S1	0.218843	T1 - pre donors	training
IgG	S1	0.221849	T1 - pre donors	training
IgG	S1	0.181055	T1 - pre donors	training
IgG	S1	-0.176091	T1 - pre donors	training
IgG	S1	-0.09691	T1 - pre donors	training
IgG	S1	-0.151268	T1 - pre donors	training
IgG	S1	-0.141329	T1 - pre donors	training
IgG	S1	-0.11961	T1 - pre donors	training
IgG	S1	-0.061518	T1 - pre donors	training
IgG	S1	-0.0197441	T1 - pre donors	training
IgG	S1	-0.0347621	T1 - pre donors	training
IgG	S1	-0.176091	T1 - pre donors	training
IgG	S1	-0.155888	T1 - pre donors	training
IgG	S1	-0.234083	T1 - pre donors	training
IgG	S1	-0.231949	T1 - pre donors	training
IgG	S1	-0.0511525	T1 - pre donors	training
IgG	S1	0.0993846	T1 - pre donors	training
IgG	S1	-0.111974	T1 - pre donors	training
IgG	S1	-0.0125891	T1 - pre donors	training
IgG	S1	-0.189056	T1 - pre donors	training
IgG	S1	-0.132626	T1 - pre donors	training
IgG	S1	-0.0248236	T1 - pre donors	training
IgG	S1	0.0248236	T1 - pre donors	training
IgG	S1	-0.0211893	T1 - pre donors	training
IgG	S1	-0.0483047	T1 - pre donors	training
IgG	S1	0.288796	T1 - pre donors	training
IgG	S1	-0.0357156	T1 - pre donors	training
IgG	S1	-0.117386	T1 - pre donors	training
IgG	S1	-0.234083	T1 - pre donors	training
IgG	S1	-0.180456	T1 - pre donors	training
IgG	S1	-0.124939	T1 - pre donors	training
IgG	S1	-0.0564814	T1 - pre donors	training
IgG	S1	-0.0669468	T1 - pre donors	training
IgG	S1	0.0377886	T1 - pre donors	training
IgG	S1	-0.184524	T1 - pre donors	training
IgG	S1	0.0488486	T1 - pre donors	training
IgG	S1	-0.0109954	T1 - pre donors	training
IgG	S1	-0.0859146	T1 - pre donors	training
IgG	S1	-0.0434657	T1 - pre donors	training
IgG	S1	0.0612697	T1 - pre donors	training
IgG	S1	0.0334238	T1 - pre donors	training
IgG	S1	-0.0705811	T1 - pre donors	training
IgG	S1	-0.0791812	T1 - pre donors	training
IgG	S1	-0.135663	T1 - pre donors	training
IgG	S1	-0.0894004	T1 - pre donors	training
IgG	S1	-0.138303	T1 - pre donors	training
IgG	S1	-0.146128	T1 - pre donors	training
IgG	S1	-0.146128	T1 - pre donors	training
IgG	S1	0.218843	T1 - pre donors	training
IgG	S1	0.147802	T1 - pre donors	training
IgG	S1	0.137173	T1 - pre donors	training
IgG	S1	0.131888	T1 - pre donors	training
IgG	S1	0.09691	T1 - pre donors	training
IgG	S1	0.197811	T1 - pre donors	training
IgG	S1	0.16481	T1 - pre donors	training
IgG	S1	0.255273	T1 - pre donors	training
IgG	S1	0.131888	T1 - pre donors	training
IgG	S1	0.157608	T1 - pre donors	training
IgG	S1	0.159701	T1 - pre donors	training
IgG	S1	0.228479	T1 - pre donors	training
IgG	S1	0.150386	T1 - pre donors	training
IgG	S1	0.207608	T1 - pre donors	training
IgG	S1	0.218056	T1 - pre donors	training
IgG	S1	0.20036	T1 - pre donors	training
IgG	S1	0.212089	T1 - pre donors	training
IgG	S1	0.19382	T1 - pre donors	training
IgG	S1	0.30103	T1 - pre donors	training
IgG	S1	0.0939045	T1 - pre donors	training
IgG	S1	0.208276	T1 - pre donors	training
IgG	S1	0.118099	T1 - pre donors	training
IgG	S1	0.257125	T1 - pre donors	training
IgG	S1	0.181055	T1 - pre donors	training
IgG	S1	0.206054	T1 - pre donors	training
IgG	S1	0.212089	T1 - pre donors	training
IgG	S1	0.166331	T1 - pre donors	training
IgG	S1	0.187087	T1 - pre donors	training
IgG	S1	0.30103	T1 - pre donors	training
IgG	S1	0.231394	T1 - pre donors	training
IgG	S1	0.228479	T1 - pre donors	training
IgG	S1	0.2156	T1 - pre donors	training
IgG	S1	0.170696	T1 - pre donors	training
IgG	S1	0.196295	T1 - pre donors	training
IgG	S1	0.196295	T1 - pre donors	training
IgG	S1	0.225309	T1 - pre donors	training
IgG	S1	0.231394	T1 - pre donors	training
IgG	S1	0.185637	T1 - pre donors	training
IgG	S1	0.318759	T1 - pre donors	training
IgG	S1	0.09691	T1 - pre donors	training
IgG	S1	0.187087	T1 - pre donors	training
IgG	S1	0.198834	T1 - pre donors	training
IgG	S1	0.176091	T1 - pre donors	training
IgG	S1	0.2156	T1 - pre donors	training
IgG	S1	0.131888	T1 - pre donors	training
IgG	S1	0.128318	T1 - pre donors	training
IgG	S1	0.124939	T1 - pre donors	training
IgG	S1	0.171396	T1 - pre donors	training
IgG	S1	0.146128	T1 - pre donors	training
IgG	S1	0.0859146	T1 - pre donors	training
IgG	S1	0.282547	T1 - pre donors	training
IgG	S1	0.0705811	T1 - pre donors	training
IgG	S1	0.185637	T1 - pre donors	training
IgG	S1	0.208276	T1 - pre donors	training
IgG	S1	0.181055	T1 - pre donors	training
IgG	S1	0.139662	T1 - pre donors	training
IgG	S1	0.325389	T1 - pre donors	training
IgG	S1	0.0835461	T1 - pre donors	training
IgG	S1	0.228479	T1 - pre donors	training
IgG	S1	0.0829742	T1 - pre donors	training
IgG	S1	0.142107	T1 - pre donors	training
IgG	S1	0.207608	T1 - pre donors	training
IgG	S1	0.508155	T1 - pre donors	training
IgG	S1	0.247784	T1 - pre donors	training
IgG	S1	0.160851	T1 - pre donors	training
IgG	S1	0.30103	T1 - pre donors	training
IgG	S1	0.115795	T1 - pre donors	training
IgG	S1	0.320335	T1 - pre donors	training
IgG	S1	0.238239	T1 - pre donors	training
IgG	S1	0.208276	T1 - pre donors	training
IgG	S1	0.319513	T1 - pre donors	training
IgG	S1	0.166331	T1 - pre donors	training
IgG	S1	0.176091	T1 - pre donors	training
IgG	S1	0.0564814	T1 - pre donors	training
IgG	S1	0.240332	T1 - pre donors	training
IgG	S1	0.138303	T1 - pre donors	training
IgG	S1	0.102662	T1 - pre donors	training
IgG	S1	0.181055	T1 - pre donors	training
IgG	S1	0.156347	T1 - pre donors	training
IgG	S1	0.20036	T1 - pre donors	training
IgG	S1	0.124939	T1 - pre donors	training
IgG	S1	0.176091	T1 - pre donors	training
IgG	S1	0.157608	T1 - pre donors	training
IgG	S1	0.20412	T1 - pre donors	training
IgG	S1	0.30103	T1 - pre donors	training
IgG	S1	0.176091	T1 - pre donors	training
IgG	S1	0.160851	T1 - pre donors	training
IgG	S1	0.171396	T1 - pre donors	training
IgG	S1	0.124939	T1 - pre donors	training
IgG	S1	0.234083	T1 - pre donors	training
IgG	S1	0.221849	T1 - pre donors	training
IgG	S1	0.185637	T1 - pre donors	training
IgG	S1	0.124939	T1 - pre donors	training
IgG	S1	0.119186	T1 - pre donors	training
IgG	S1	0.202105	T1 - pre donors	training
IgG	S1	0.272066	T1 - pre donors	training
IgG	S1	0.156347	T1 - pre donors	training
IgG	S1	0.234083	T1 - pre donors	training
IgG	S1	0.212089	T1 - pre donors	training
IgG	S1	0.114955	T1 - pre donors	training
IgG	S1	0.269996	T1 - pre donors	training
IgG	S1	0.318759	T1 - pre donors	training
IgG	S1	0.229674	T1 - pre donors	training
IgG	S1	0.18988	T1 - pre donors	training
IgG	S1	-0.345234	T1 - pre donors	training
IgG	S1	-0.157608	T1 - pre donors	training
IgG	S1	-0.16481	T1 - pre donors	training
IgG	S1	-0.0612697	T1 - pre donors	training
IgG	S1	0.0234811	T1 - pre donors	training
IgG	S1	-0.232573	T1 - pre donors	training
IgG	S1	-0.111974	T1 - pre donors	training
IgG	S1	-0.210853	T1 - pre donors	training
IgG	S1	-0.0413927	T1 - pre donors	training
IgG	S1	-0.153228	T1 - pre donors	training
IgG	S1	0	T1 - pre donors	training
IgG	S1	-0.131888	T1 - pre donors	training
IgG	S1	0	T1 - pre donors	training
IgG	S1	-0.09691	T1 - pre donors	training
IgG	S1	-0.218495	T1 - pre donors	training
IgG	S1	-0.011281	T1 - pre donors	training
IgG	S1	-0.0829742	T1 - pre donors	training
IgG	S1	-0.0434657	T1 - pre donors	training
IgG	S1	-0.107634	T1 - pre donors	training
IgG	S1	0.236089	T1 - pre donors	training
IgG	S1	-0.0330003	T1 - pre donors	training
IgG	S1	-0.0669468	T1 - pre donors	training
IgG	S1	-0.013364	T1 - pre donors	training
IgG	S1	-0.187087	T1 - pre donors	training
IgG	S1	0.124939	T1 - pre donors	training
IgG	S1	-0.0299632	T1 - pre donors	training
IgG	S1	0	T1 - pre donors	training
IgG	S1	0	T1 - pre donors	training
IgG	S1	-0.0248236	T1 - pre donors	training
IgG	S1	-0.253257	T1 - pre donors	training
IgG	S1	-0.138303	T1 - pre donors	training
IgG	S1	-0.139662	T1 - pre donors	training
IgG	S1	-0.0511525	T1 - pre donors	training
IgG	S1	-0.102662	T1 - pre donors	training
IgG	S1	-0.176091	T1 - pre donors	training
IgG	S1	-0.139662	T1 - pre donors	training
IgG	S1	-0.157608	T1 - pre donors	training
IgG	S1	-0.165626	T1 - pre donors	training
IgG	S1	-0.176091	T1 - pre donors	training
IgG	S1	-0.0107239	T1 - pre donors	training
IgG	S1	-0.117386	T1 - pre donors	training
IgG	S1	-0.0197441	T1 - pre donors	training
IgG	S1	-0.118099	T1 - pre donors	training
IgG	S1	-0.0483047	T1 - pre donors	training
IgG	S1	-0.106455	T1 - pre donors	training
IgG	S1	0.0952681	T1 - pre donors	training
IgG	S1	0.106455	T1 - pre donors	training
IgG	S1	-0.153584	T1 - pre donors	training
IgG	S1	-0.09691	T1 - pre donors	training
IgG	S1	-0.176091	T1 - pre donors	training
IgG	S1	-0.09691	T1 - pre donors	training
IgG	S1	0.0109954	T1 - pre donors	training
IgG	S1	-0.0457575	T1 - pre donors	training
IgG	S1	-0.142668	T1 - pre donors	training
IgG	S1	-0.133894	T1 - pre donors	training
IgG	S1	-0.221849	T1 - pre donors	training
IgG	S1	-0.277118	T1 - pre donors	training
IgG	S1	-0.264818	T1 - pre donors	training
IgG	S1	-0.119975	T1 - pre donors	training
IgG	S1	-0.234083	T1 - pre donors	training
IgG	S1	-0.273001	T1 - pre donors	training
IgG	S1	-0.101027	T1 - pre donors	training
IgG	S1	-0.268845	T1 - pre donors	training
IgG	S1	-0.335792	T1 - pre donors	training
IgG	S1	-0.236572	T1 - pre donors	training
IgG	S1	0.118099	T1 - pre donors	training
IgG	S1	0.102662	T1 - pre donors	training
IgG	S1	0.213075	T1 - pre donors	training
IgG	S1	0.268845	T1 - pre donors	training
IgG	S1	0.137173	T1 - pre donors	training
IgG	S1	0.0835461	T1 - pre donors	training
IgG	S1	0.277118	T1 - pre donors	training
IgG	S1	0.09691	T1 - pre donors	training
IgG	S1	0.187087	T1 - pre donors	training
IgG	S1	0.208276	T1 - pre donors	training
IgG	S1	0.30103	T1 - pre donors	training
IgG	S1	0.0595857	T1 - pre donors	training
IgG	S1	0.146128	T1 - pre donors	training
IgG	S1	0.176091	T1 - pre donors	training
IgG	S1	0.247784	T1 - pre donors	training
IgG	S1	0.323306	T1 - pre donors	training
IgG	S1	-0.149762	T1 - pre donors	training
IgG	S1	0.146128	T1 - pre donors	training
IgG	S1	0.208276	T1 - pre donors	training
IgG	S1	0.187087	T1 - pre donors	training
IgG	S1	0.117386	T1 - pre donors	training
IgG	S1	0.144244	T1 - pre donors	training
IgG	S1	0.0939045	T1 - pre donors	training
IgG	S1	0.196295	T1 - pre donors	training
IgG	S1	0.0746336	T1 - pre donors	training
IgG	S1	0.154902	T1 - pre donors	training
IgG	S1	0.171396	T1 - pre donors	training
IgG	S1	0.251812	T1 - pre donors	training
IgG	S1	0.176091	T1 - pre donors	training
IgG	S1	0.0942699	T1 - pre donors	training
IgG	S1	-0.0107239	T1 - pre donors	training
IgG	S1	0.191886	T1 - pre donors	training
IgG	S1	0.142107	T1 - pre donors	training
IgG	S1	0.13622	T1 - pre donors	training
IgG	S1	0.197811	T1 - pre donors	training
IgG	S1	0.176091	T1 - pre donors	training
IgG	S1	0.263241	T1 - pre donors	training
IgG	S1	0.0669468	T1 - pre donors	training
IgG	S1	0.152091	T1 - pre donors	training
IgG	S1	0.247784	T1 - pre donors	training
IgG	S1	0.157608	T1 - pre donors	training
IgG	S1	0.21388	T1 - pre donors	training
IgG	S1	0.176091	T1 - pre donors	training
IgG	S1	0.11869	T1 - pre donors	training
IgG	S1	0.234083	T1 - pre donors	training
IgG	S1	0.245513	T1 - pre donors	training
IgG	S1	0.361728	T1 - pre donors	training
IgG	S1	0.176091	T1 - pre donors	training
IgG	S1	0.267606	T1 - pre donors	training
IgG	S1	0.221849	T1 - pre donors	training
IgG	S1	0.238882	T1 - pre donors	training
IgG	S1	0.170696	T1 - pre donors	training
IgG	S1	0.234083	T1 - pre donors	training
IgG	S1	0.208276	T1 - pre donors	training
IgG	S1	0.228479	T1 - pre donors	training
IgG	S1	0.138303	T1 - pre donors	training
IgG	S1	0.171396	T1 - pre donors	training
IgG	S1	0.212089	T1 - pre donors	training
IgG	S1	-0.31742	T1 - pre donors	training
IgG	S1	-0.275223	T1 - pre donors	training
IgG	S1	-0.308454	T1 - pre donors	training
IgG	S1	-0.111974	T1 - pre donors	training
IgG	S1	-0.221849	T1 - pre donors	training
IgG	S1	-0.184524	T1 - pre donors	training
IgG	S1	-0.09691	T1 - pre donors	training
IgG	S1	1.03998	T1 - pre donors	training
IgG	S1	-0.309303	T1 - pre donors	training
IgG	S1	-0.110412	T1 - pre donors	training
IgG	S1	-0.19382	T1 - pre donors	training
IgG	S1	-0.0321847	T1 - pre donors	training
IgG	S1	0.218495	T1 - pre donors	training
IgG	S1	0.228479	T1 - pre donors	training
IgG	S1	0.218495	T1 - pre donors	training
IgG	S1	0.236572	T1 - pre donors	training
IgG	S1	0.176091	T1 - pre donors	training
IgG	S1	0.238882	T1 - pre donors	training
IgG	S1	0.117386	T1 - pre donors	training
IgG	S1	0.221849	T1 - pre donors	training
IgG	S1	0.253257	T1 - pre donors	training
IgG	S1	0.185637	T1 - pre donors	training
IgG	S1	0.171396	T1 - pre donors	training
IgG	S1	0.400733	T1 - pre donors	training
IgG	S1	0.208276	T1 - pre donors	training
IgG	S1	0.136838	T1 - pre donors	training
IgG	S1	0.176091	T1 - pre donors	training
IgG	S1	0.141329	T1 - pre donors	training
IgG	S1	0.208276	T1 - pre donors	training
IgG	S1	0.118099	T1 - pre donors	training
IgG	S1	0.212089	T1 - pre donors	training
IgG	S1	0.243038	T1 - pre donors	training
IgG	S1	0.243038	T1 - pre donors	training
IgG	S1	0.166331	T1 - pre donors	training
IgG	S1	0.109144	T1 - pre donors	training
IgG	S1	0.0649408	T1 - pre donors	training
IgG	S1	0.247784	T1 - pre donors	training
IgG	S1	0.221849	T1 - pre donors	training
IgG	S1	0.196295	T1 - pre donors	training
IgG	S1	0.212089	T1 - pre donors	training
IgG	S1	0.0746336	T1 - pre donors	training
IgG	S1	0.166331	T1 - pre donors	training
IgG	S1	0.0884219	T1 - pre donors	training
IgG	S1	0.228479	T1 - pre donors	training
IgG	S1	0.208276	T1 - pre donors	training
IgG	S1	0.291887	T1 - pre donors	training
IgG	S1	0.0377886	T1 - pre donors	training
IgG	S1	0.280827	T1 - pre donors	training
IgG	S1	0.160851	T1 - pre donors	training
IgG	S1	0.20412	T1 - pre donors	training
IgG	S1	0.247784	T1 - pre donors	training
IgG	S1	0.111974	T1 - pre donors	training
IgG	S1	0.09691	T1 - pre donors	training
IgG	S1	0.228479	T1 - pre donors	training
IgG	S1	0.2156	T1 - pre donors	training
IgG	S1	0.111974	T1 - pre donors	training
IgG	S1	0.0871502	T1 - pre donors	training
IgG	S1	0.259637	T1 - pre donors	training
IgG	S1	0.187087	T1 - pre donors	training
IgG	S1	0.0746336	T1 - pre donors	training
IgG	S1	0.0835461	T1 - pre donors	training
IgG	S1	0.187087	T1 - pre donors	training
IgG	S1	0.0835461	T1 - pre donors	training
IgG	S1	0.154902	T1 - pre donors	training
IgG	S1	0.2156	T1 - pre donors	training
IgG	S1	0.118099	T1 - pre donors	training
IgG	S1	0.160851	T1 - pre donors	training
IgG	S1	0.2156	T1 - pre donors	training
IgG	S1	0.208276	T1 - pre donors	training
IgG	S1	0.102662	T1 - pre donors	training
IgG	S1	-0.0413927	T1 - pre donors	training
IgG	S1	-0.277118	T1 - pre donors	training
IgG	S1	-0.119186	T1 - pre donors	training
IgG	S1	-0.0791812	T1 - pre donors	training
IgG	S1	-0.216709	T1 - pre donors	training
IgG	S1	-0.372386	T1 - pre donors	training
IgG	S1	-0.168404	T1 - pre donors	training
IgG	S1	-0.258832	T1 - pre donors	training
IgG	S1	-0.208276	V4 - donors Jan2020	validation
IgG	S1	-0.10199	V4 - donors Jan2020	validation
IgG	S1	0.109144	V4 - donors Jan2020	validation
IgG	S1	0.0377886	V4 - donors Jan2020	validation
IgG	S1	-0.0234811	V4 - donors Jan2020	validation
IgG	S1	0.0118992	V4 - donors Jan2020	validation
IgG	S1	-0.213075	V4 - donors Jan2020	validation
IgG	S1	-0.0687158	V4 - donors Jan2020	validation
IgG	S1	0.0413927	V4 - donors Jan2020	validation
IgG	S1	-0.0705811	V4 - donors Jan2020	validation
IgG	S1	0.0705811	V4 - donors Jan2020	validation
IgG	S1	-0.0595857	V4 - donors Jan2020	validation
IgG	S1	0.0211893	V4 - donors Jan2020	validation
IgG	S1	0	V4 - donors Jan2020	validation
IgG	S1	-0.119186	V4 - donors Jan2020	validation
IgG	S1	-0.115795	V4 - donors Jan2020	validation
IgG	S1	-0.0483047	V4 - donors Jan2020	validation
IgG	S1	-0.0413927	V4 - donors Jan2020	validation
IgG	S1	0.00954532	V4 - donors Jan2020	validation
IgG	S1	-0.0564814	V4 - donors Jan2020	validation
IgG	S1	-0.0434657	V4 - donors Jan2020	validation
IgG	S1	-0.0579919	V4 - donors Jan2020	validation
IgG	S1	-0.0734289	V4 - donors Jan2020	validation
IgG	S1	0.0927541	V4 - donors Jan2020	validation
IgG	S1	-0.0102192	V4 - donors Jan2020	validation
IgG	S1	-0.09691	V4 - donors Jan2020	validation
IgG	S1	-0.0564814	V4 - donors Jan2020	validation
IgG	S1	0.0321847	V4 - donors Jan2020	validation
IgG	S1	0.61182	V4 - donors Jan2020	validation
IgG	S1	-0.176091	V4 - donors Jan2020	validation
IgG	S1	0.0211893	V4 - donors Jan2020	validation
IgG	S1	0.0321847	V4 - donors Jan2020	validation
IgG	S1	-0.0234811	V4 - donors Jan2020	validation
IgG	S1	-0.166948	V4 - donors Jan2020	validation
IgG	S1	-0.137173	V4 - donors Jan2020	validation
IgG	S1	-0.118099	V4 - donors Jan2020	validation
IgG	S1	-0.110412	V4 - donors Jan2020	validation
IgG	S1	0.0917704	V4 - donors Jan2020	validation
IgG	S1	-0.124939	V4 - donors Jan2020	validation
IgG	S1	-0.191886	V4 - donors Jan2020	validation
IgG	S1	0.0228629	V4 - donors Jan2020	validation
IgG	S1	0.0829742	V4 - donors Jan2020	validation
IgG	S1	0.012965	V4 - donors Jan2020	validation
IgG	S1	-0.118099	V4 - donors Jan2020	validation
IgG	S1	0.0636691	V4 - donors Jan2020	validation
IgG	S1	0.0184834	V4 - donors Jan2020	validation
IgG	S1	0	V4 - donors Jan2020	validation
IgG	S1	-0.0338583	V4 - donors Jan2020	validation
IgG	S1	-0.0636691	V4 - donors Jan2020	validation
IgG	S1	-0.0746336	V4 - donors Jan2020	validation
IgG	S1	-0.0636691	V4 - donors Jan2020	validation
IgG	S1	-0.09691	V4 - donors Jan2020	validation
IgG	S1	-0.131279	V4 - donors Jan2020	validation
IgG	S1	-0.0579919	V4 - donors Jan2020	validation
IgG	S1	-0.0347621	V4 - donors Jan2020	validation
IgG	S1	-0.0496878	V4 - donors Jan2020	validation
IgG	S1	-0.10199	V4 - donors Jan2020	validation
IgG	S1	-0.0347621	V4 - donors Jan2020	validation
IgG	S1	-0.0669468	V4 - donors Jan2020	validation
IgG	S1	-0.0211893	V4 - donors Jan2020	validation
IgG	S1	-0.109144	V4 - donors Jan2020	validation
IgG	S1	-0.0705811	V4 - donors Jan2020	validation
IgG	S1	-0.09691	V4 - donors Jan2020	validation
IgG	S1	-0.09691	V4 - donors Jan2020	validation
IgG	S1	-0.0791812	V4 - donors Jan2020	validation
IgG	S1	-0.102662	V4 - donors Jan2020	validation
IgG	S1	-0.0211893	V4 - donors Jan2020	validation
IgG	S1	-0.0910805	V4 - donors Jan2020	validation
IgG	S1	-0.109144	V4 - donors Jan2020	validation
IgG	S1	-0.124939	V4 - donors Jan2020	validation
IgG	S1	-0.0705811	V4 - donors Jan2020	validation
IgG	S1	-0.124939	V4 - donors Jan2020	validation
IgG	S1	-0.0280287	V4 - donors Jan2020	validation
IgG	S1	-0.144244	V4 - donors Jan2020	validation
IgG	S1	-0.0347621	V4 - donors Jan2020	validation
IgG	S1	-0.0248236	V4 - donors Jan2020	validation
IgG	S1	-0.109144	V4 - donors Jan2020	validation
IgG	S1	0	V4 - donors Jan2020	validation
IgG	S1	-0.0579919	V4 - donors Jan2020	validation
IgG	S1	-0.118099	V4 - donors Jan2020	validation
IgG	S1	-0.0248236	V4 - donors Jan2020	validation
IgG	S1	-0.0859146	V4 - donors Jan2020	validation
IgG	S1	-0.234083	V4 - donors Jan2020	validation
IgG	S1	-0.0917704	V4 - donors Jan2020	validation
IgG	S1	-0.2156	V4 - donors Jan2020	validation
IgG	S1	-0.0389181	V4 - donors Jan2020	validation
IgG	S1	-0.0612697	V4 - donors Jan2020	validation
IgG	S1	-0.196295	V4 - donors Jan2020	validation
IgG	S1	-0.14842	V4 - donors Jan2020	validation
IgG	S1	-0.0813049	V4 - donors Jan2020	validation
IgG	S1	0.234083	V4 - donors Jan2020	validation
IgG	S1	0.0401172	V4 - donors Jan2020	validation
IgG	S1	-0.116506	V4 - donors Jan2020	validation
IgG	S1	-0.0630517	V4 - donors Jan2020	validation
IgG	S1	-0.121044	V4 - donors Jan2020	validation
IgG	S1	-0.0483047	V4 - donors Jan2020	validation
IgG	S1	-0.0234811	V4 - donors Jan2020	validation
IgG	S1	-0.09691	V4 - donors Jan2020	validation
IgG	S1	-0.0248236	V4 - donors Jan2020	validation
IgG	S1	-0.0241337	V4 - donors Jan2020	validation
IgG	S1	-0.166331	V4 - donors Jan2020	validation
IgG	S1	-0.107634	V4 - donors Jan2020	validation
IgG	S1	-0.146128	V4 - donors Jan2020	validation
IgG	S1	-0.0483047	V4 - donors Jan2020	validation
IgG	S1	-0.154902	V4 - donors Jan2020	validation
IgG	S1	-0.208276	V4 - donors Jan2020	validation
IgG	S1	-0.0248236	V4 - donors Jan2020	validation
IgG	S1	0.0299632	V4 - donors Jan2020	validation
IgG	S1	-0.0457575	V4 - donors Jan2020	validation
IgG	S1	-0.185637	V4 - donors Jan2020	validation
IgG	S1	-0.176091	V4 - donors Jan2020	validation
IgG	S1	-0.116506	V4 - donors Jan2020	validation
IgG	S1	-0.150644	V4 - donors Jan2020	validation
IgG	S1	-0.0871502	V4 - donors Jan2020	validation
IgG	S1	-0.0612697	V4 - donors Jan2020	validation
IgG	S1	-0.274158	V4 - donors Jan2020	validation
IgG	S1	-0.156347	V4 - donors Jan2020	validation
IgG	S1	-0.117386	V4 - donors Jan2020	validation
IgG	S1	-0.013364	V4 - donors Jan2020	validation
IgG	S1	0.0184834	V4 - donors Jan2020	validation
IgG	S1	0.0669468	V4 - donors Jan2020	validation
IgG	S1	-0.0746336	V4 - donors Jan2020	validation
IgG	S1	-0.176091	V4 - donors Jan2020	validation
IgG	S1	-0.135663	V4 - donors Jan2020	validation
IgG	S1	-0.0543577	V4 - donors Jan2020	validation
IgG	S1	-0.138303	V4 - donors Jan2020	validation
IgG	S1	-0.0725507	V4 - donors Jan2020	validation
IgG	S1	0	V4 - donors Jan2020	validation
IgG	S1	-0.111974	V4 - donors Jan2020	validation
IgG	S1	-0.121044	V4 - donors Jan2020	validation
IgG	S1	0.0791812	V4 - donors Jan2020	validation
IgG	S1	-0.0357156	V4 - donors Jan2020	validation
IgG	S1	-0.117386	V4 - donors Jan2020	validation
IgG	S1	-0.0746336	V4 - donors Jan2020	validation
IgG	S1	-0.0483047	V4 - donors Jan2020	validation
IgG	S1	0.0923143	V4 - donors Jan2020	validation
IgG	S1	-0.0859146	V4 - donors Jan2020	validation
IgG	S1	-0.113943	V4 - donors Jan2020	validation
IgG	S1	-0.113943	V4 - donors Jan2020	validation
IgG	S1	0.0716932	V4 - donors Jan2020	validation
IgG	S1	-0.0705811	V4 - donors Jan2020	validation
IgG	S1	-0.14842	V4 - donors Jan2020	validation
IgG	S1	-0.0917704	V4 - donors Jan2020	validation
IgG	S1	-0.187087	V4 - donors Jan2020	validation
IgG	S1	-0.109144	V4 - donors Jan2020	validation
IgG	S1	-0.09691	V4 - donors Jan2020	validation
IgG	S1	-0.0910805	V4 - donors Jan2020	validation
IgG	S1	-0.0746336	V4 - donors Jan2020	validation
IgG	S1	-0.185637	V4 - donors Jan2020	validation
IgG	S1	-0.117386	V4 - donors Jan2020	validation
IgG	S1	-0.0263289	V4 - donors Jan2020	validation
IgG	S1	0.0248236	V4 - donors Jan2020	validation
IgG	S1	-0.165626	V4 - donors Jan2020	validation
IgG	S1	-0.0442037	V4 - donors Jan2020	validation
IgG	S1	-0.0910805	V4 - donors Jan2020	validation
IgG	S1	-0.121044	V4 - donors Jan2020	validation
IgG	S1	0.0137883	V4 - donors Jan2020	validation
IgG	S1	-0.166331	V4 - donors Jan2020	validation
IgG	S1	-0.166331	V4 - donors Jan2020	validation
IgG	S1	-0.09691	V4 - donors Jan2020	validation
IgG	S1	-0.0630517	V4 - donors Jan2020	validation
IgG	S1	-0.0579919	V4 - donors Jan2020	validation
IgG	S1	-0.210853	V4 - donors Jan2020	validation
IgG	S1	-0.0859146	V4 - donors Jan2020	validation
IgG	S1	-0.09691	V4 - donors Jan2020	validation
IgG	S1	-0.0649408	V4 - donors Jan2020	validation
IgG	S1	-0.0630517	V4 - donors Jan2020	validation
IgG	S1	-0.0917704	V4 - donors Jan2020	validation
IgG	S1	-0.0234811	V4 - donors Jan2020	validation
IgG	S1	-0.0843209	V4 - donors Jan2020	validation
IgG	S1	-0.0843209	V4 - donors Jan2020	validation
IgG	S1	-0.0910805	V4 - donors Jan2020	validation
IgG	S1	-0.0543577	V4 - donors Jan2020	validation
IgG	S1	-0.0669468	V4 - donors Jan2020	validation
IgG	S1	-0.10199	V4 - donors Jan2020	validation
IgG	S1	-0.09691	V4 - donors Jan2020	validation
IgG	S1	-0.102662	V4 - donors Jan2020	validation
IgG	S1	-0.0859146	V4 - donors Jan2020	validation
IgG	S1	-0.0791812	V4 - donors Jan2020	validation
IgG	S1	-0.176091	V4 - donors Jan2020	validation
IgG	S1	-0.0125891	V4 - donors Jan2020	validation
IgG	S1	-0.128318	V4 - donors Jan2020	validation
IgG	S1	-0.113943	V4 - donors Jan2020	validation
IgG	S1	-0.0263289	V4 - donors Jan2020	validation
IgG	S1	-0.0263289	V4 - donors Jan2020	validation
IgG	S1	0	V4 - donors Jan2020	validation
IgG	S1	-0.0579919	V4 - donors Jan2020	validation
IgG	S1	-0.0630517	V4 - donors Jan2020	validation
IgG	S1	-0.152091	V4 - donors Jan2020	validation
IgG	S1	-0.146128	V4 - donors Jan2020	validation
IgG	S1	-0.109144	V4 - donors Jan2020	validation
IgG	S1	-0.117386	V4 - donors Jan2020	validation
IgG	S1	-0.0118992	V4 - donors Jan2020	validation
IgG	S1	0.0222764	V4 - donors Jan2020	validation
IgG	S1	-0.166331	V4 - donors Jan2020	validation
IgG	S1	-0.0367228	V4 - donors Jan2020	validation
IgG	S1	-0.10199	V4 - donors Jan2020	validation
IgG	S1	-0.0413927	V4 - donors Jan2020	validation
IgG	S1	-0.102662	V4 - donors Jan2020	validation
IgG	S1	-0.0901766	V4 - donors Jan2020	validation
IgG	S1	-0.013364	V4 - donors Jan2020	validation
IgG	S1	-0.0791812	V4 - donors Jan2020	validation
IgG	S1	-0.100115	V4 - donors Jan2020	validation
IgG	S1	-0.113943	V4 - donors Jan2020	validation
IgG	S1	0.0579919	V4 - donors Jan2020	validation
IgG	S1	-0.0222764	V4 - donors Jan2020	validation
IgG	S1	-0.113943	V4 - donors Jan2020	validation
IgG	S1	-0.114955	V4 - donors Jan2020	validation
IgG	S1	-0.176091	V4 - donors Jan2020	validation
IgG	S1	0	V4 - donors Jan2020	validation
IgG	S1	-0.102662	V4 - donors Jan2020	validation
IgG	S1	-0.154902	V4 - donors Jan2020	validation
IgG	S1	-0.0835461	V4 - donors Jan2020	validation
IgG	S1	-0.0248236	V4 - donors Jan2020	validation
IgG	S1	-0.2156	V4 - donors Jan2020	validation
IgG	S1	-0.0413927	V4 - donors Jan2020	validation
IgG	S1	-0.218495	V4 - donors Jan2020	validation
IgG	S1	-0.124939	V4 - donors Jan2020	validation
IgG	S1	-0.0511525	V4 - donors Jan2020	validation
IgG	S1	-0.157608	V4 - donors Jan2020	validation
IgG	S1	-0.0248236	V4 - donors Jan2020	validation
IgG	S1	0.0122345	V4 - donors Jan2020	validation
IgG	S1	-0.102662	V4 - donors Jan2020	validation
IgG	S1	-0.16481	V4 - donors Jan2020	validation
IgG	S1	-0.0917704	V4 - donors Jan2020	validation
IgG	S1	-0.156347	V4 - donors Jan2020	validation
IgG	S1	-0.09691	V4 - donors Jan2020	validation
IgG	S1	0.455932	V4 - donors Jan2020	validation
IgG	S1	-0.09691	V4 - donors Jan2020	validation
IgG	S1	-0.0434657	V4 - donors Jan2020	validation
IgG	S1	-0.0142404	V4 - donors Jan2020	validation
IgG	S1	-0.228479	V4 - donors Jan2020	validation
IgG	S1	-0.0248236	V4 - donors Jan2020	validation
IgG	S1	-0.132626	V4 - donors Jan2020	validation
IgG	S1	-0.0636691	V4 - donors Jan2020	validation
IgG	S1	-0.2156	V4 - donors Jan2020	validation
IgG	S1	-0.118099	V4 - donors Jan2020	validation
IgG	S1	-0.0142404	V4 - donors Jan2020	validation
IgG	S1	-0.102662	V4 - donors Jan2020	validation
IgG	S1	-0.0511525	V4 - donors Jan2020	validation
IgG	S1	-0.153228	V4 - donors Jan2020	validation
IgG	S1	-0.0630517	V4 - donors Jan2020	validation
IgG	S1	-0.0859146	V4 - donors Jan2020	validation
IgG	S1	-0.118099	V4 - donors Jan2020	validation
IgG	S1	0.0211893	V4 - donors Jan2020	validation
IgG	S1	-0.0511525	V4 - donors Jan2020	validation
IgG	S1	0.0401172	V4 - donors Jan2020	validation
IgG	S1	-0.124939	V4 - donors Jan2020	validation
IgG	S1	-0.156347	V4 - donors Jan2020	validation
IgG	S1	-0.0118992	V4 - donors Jan2020	validation
IgG	S1	-0.106455	V4 - donors Jan2020	validation
IgG	S1	-0.0871502	V4 - donors Jan2020	validation
IgG	S1	-0.169751	T2 - hCov	training
IgG	S1	-0.15261	T2 - hCov	training
IgG	S1	-0.0579919	T2 - hCov	training
IgG	S1	-0.0413927	T2 - hCov	training
IgG	S1	-0.0193052	T2 - hCov	training
IgG	S1	-0.0280287	T2 - hCov	training
IgG	S1	-0.129095	T2 - hCov	training
IgG	S1	-0.137173	T2 - hCov	training
IgG	S1	-0.0791812	T2 - hCov	training
IgG	S1	-0.313867	T2 - hCov	training
IgG	S1	-0.158362	T2 - hCov	training
IgG	S1	-0.0488486	T2 - hCov	training
IgG	S1	-0.0448123	T2 - hCov	training
IgG	S1	-0.232573	T2 - hCov	training
IgG	S1	-0.0821868	T2 - hCov	training
IgG	S1	-0.116093	T2 - hCov	training
IgG	S1	-0.0913301	T2 - hCov	training
IgG	S1	-0.0125891	T2 - hCov	training
IgG	S1	-0.0861861	T2 - hCov	training
IgG	S1	-0.0696359	T2 - hCov	training
IgG	S1	-0.0488486	T2 - hCov	training
IgG	S1	-0.176091	T2 - hCov	training
IgG	S1	0.118099	T2 - hCov	training
IgG	S1	-0.123063	T2 - hCov	training
IgG	S1	-0.187087	T2 - hCov	training
IgG	S1	-0.132626	T2 - hCov	training
IgG	S1	-0.111974	T2 - hCov	training
IgG	S1	-0.0483047	T2 - hCov	training
IgG	S1	-0.194575	T2 - hCov	training
IgG	S1	0	T2 - hCov	training
IgG	S1	0.0705811	T2 - hCov	training
IgG	S1	-0.0434657	T2 - hCov	training
IgG	S1	-0.0457575	T2 - hCov	training
IgG	S1	-0.0871502	T2 - hCov	training
IgG	S1	-0.0202034	T2 - hCov	training
IgG	S1	-0.253257	T2 - hCov	training
IgG	S1	-0.20995	T2 - hCov	training
IgG	S1	-0.09691	T2 - hCov	training
IgG	S1	-0.109144	T2 - hCov	training
IgG	S1	-0.170262	T2 - hCov	training
IgG	S1	0.115795	T2 - hCov	training
IgG	S1	-0.238882	T2 - hCov	training
IgG	S1	-0.146128	T2 - hCov	training
IgG	S1	-0.0579919	T2 - hCov	training
IgG	S1	-0.17089	T2 - hCov	training
IgG	S1	-0.337242	T2 - hCov	training
IgG	S1	-0.0523881	T2 - hCov	training
IgG	S1	-0.233387	T2 - hCov	training
IgG	S1	-0.0248236	T2 - hCov	training
IgG	S1	-0.0630517	T2 - hCov	training
IgG	S1	-0.0211893	T2 - hCov	training
IgG	S1	-0.290565	T2 - hCov	training
IgG	S1	-0.265314	T2 - hCov	training
IgG	S1	-0.176091	T2 - hCov	training
IgG	S1	-0.0843209	T2 - hCov	training
IgG	S1	-0.059314	T2 - hCov	training
IgG	S1	0.0321847	T2 - hCov	training
IgG	S1	-0.0122345	T2 - hCov	training
IgG	S1	-0.0248236	T2 - hCov	training
IgG	S1	-0.0825349	T2 - hCov	training
IgG	S1	-0.0871502	T2 - hCov	training
IgG	S1	-0.09691	T2 - hCov	training
IgG	S1	-0.0338583	T2 - hCov	training
IgG	S1	-0.122216	T2 - hCov	training
IgG	S1	-0.156786	T2 - hCov	training
IgG	S1	-0.0696359	T2 - hCov	training
IgG	S1	-0.0871502	T2 - hCov	training
IgG	S1	-0.0669468	T2 - hCov	training
IgG	S1	-0.0193052	T2 - hCov	training
IgG	S1	-0.077166	T2 - hCov	training
IgG	S1	-0.141877	T2 - hCov	training
IgG	S1	-0.144492	T2 - hCov	training
IgG	S1	-0.0107239	T2 - hCov	training
IgG	S1	-0.0536849	T2 - hCov	training
IgG	S1	-0.124939	T2 - hCov	training
IgG	S1	1.63988	T3 - PCR+	training
IgG	S1	1.59157	T3 - PCR+	training
IgG	S1	-0.379113	T3 - PCR+	training
IgG	S1	1.83073	T3 - PCR+	training
IgG	S1	0.164447	T3 - PCR+	training
IgG	S1	0.908951	T3 - PCR+	training
IgG	S1	0.426254	T3 - PCR+	training
IgG	S1	2.16422	T3 - PCR+	training
IgG	S1	2.37016	T3 - PCR+	training
IgG	S1	2.57162	T3 - PCR+	training
IgG	S1	2.4098	T3 - PCR+	training
IgG	S1	2.62539	T3 - PCR+	training
IgG	S1	0.115393	T3 - PCR+	training
IgG	S1	0.475078	T3 - PCR+	training
IgG	S1	2.57531	T3 - PCR+	training
IgG	S1	2.69446	T3 - PCR+	training
IgG	S1	1.86993	T3 - PCR+	training
IgG	S1	2.52402	T3 - PCR+	training
IgG	S1	1.68237	T3 - PCR+	training
IgG	S1	2.70748	T3 - PCR+	training
IgG	S1	2.22821	T3 - PCR+	training
IgG	S1	2.57424	T3 - PCR+	training
IgG	S1	2.30907	T3 - PCR+	training
IgG	S1	2.1038	T3 - PCR+	training
IgG	S1	1.69872	T3 - PCR+	training
IgG	S1	2.52812	T3 - PCR+	training
IgG	S1	-0.311907	T3 - PCR+	training
IgG	S1	2.71744	T3 - PCR+	training
IgG	S1	1.41006	T3 - PCR+	training
IgG	S1	1.94328	T3 - PCR+	training
IgG	S1	1.33608	T3 - PCR+	training
IgG	S1	2.71336	T3 - PCR+	training
IgG	S1	2.40559	T3 - PCR+	training
IgG	S1	1.89276	T3 - PCR+	training
IgG	S1	2.748	T3 - PCR+	training
IgG	S1	2.33141	T3 - PCR+	training
IgG	S1	2.17598	T3 - PCR+	training
IgG	S1	2.37577	T3 - PCR+	training
IgG	S1	2.4512	T3 - PCR+	training
IgG	S1	2.31235	T3 - PCR+	training
IgG	S1	1.93004	T3 - PCR+	training
IgG	S1	1.41421	T3 - PCR+	training
IgG	S1	2.06506	T3 - PCR+	training
IgG	S1	2.54987	T3 - PCR+	training
IgG	S1	2.13602	T3 - PCR+	training
IgG	S1	1.99477	T3 - PCR+	training
IgG	S1	1.98812	T3 - PCR+	training
IgG	S1	2.48392	T3 - PCR+	training
IgG	S1	2.42228	T3 - PCR+	training
IgG	S1	2.79603	T3 - PCR+	training
IgG	S1	2.68567	T3 - PCR+	training
IgG	S1	2.34172	T3 - PCR+	training
IgG	S1	2.2757	T3 - PCR+	training
IgG	S1	0.588272	T3 - PCR+	training
IgG	S1	1.2266	T3 - PCR+	training
IgG	S1	2.21899	T3 - PCR+	training
IgG	S1	2.14031	T3 - PCR+	training
IgG	S1	2.30708	T3 - PCR+	training
IgG	S1	0.469268	T3 - PCR+	training
IgG	S1	2.0257	T3 - PCR+	training
IgG	S1	1.29291	T3 - PCR+	training
IgG	S1	1.57645	T3 - PCR+	training
IgG	S1	0.0658173	T3 - PCR+	training
IgG	S1	2.61398	T3 - PCR+	training
IgG	S1	1.48365	T3 - PCR+	training
IgG	S1	1.79723	T3 - PCR+	training
IgG	S1	1.16481	T3 - PCR+	training
IgG	S1	0.717855	T3 - PCR+	training
IgG	S1	1.58844	T3 - PCR+	training
IgG	S1	1.59208	T3 - PCR+	training
IgG	S1	1.93564	T3 - PCR+	training
IgG	S1	1.3279	T3 - PCR+	training
IgG	S1	-0.0669468	T3 - PCR+	training
IgG	S1	2.01622	T3 - PCR+	training
IgG	S1	1.63019	T3 - PCR+	training
IgG	S1	1.68124	T3 - PCR+	training
IgG	S1	0.802834	T3 - PCR+	training
IgG	S1	1.4747	T3 - PCR+	training
IgG	S1	1.75264	T3 - PCR+	training
IgG	S1	1.09163	T3 - PCR+	training
IgG	S1	0.631708	T3 - PCR+	training
IgG	S1	1.19221	T3 - PCR+	training
IgG	S1	0.327823	T3 - PCR+	training
IgG	S1	1.63548	T3 - PCR+	training
IgG	S1	2.21808	T3 - PCR+	training
IgG	S1	2.10677	T3 - PCR+	training
IgG	S1	0.286632	T3 - PCR+	training
IgG	S1	-0.0280287	T3 - PCR+	training
IgG	S1	1.32222	T3 - PCR+	training
IgG	S1	0.761761	T3 - PCR+	training
IgG	S1	1.28959	T3 - PCR+	training
IgG	S1	1.05174	T3 - PCR+	training
IgG	S1	0.931284	T3 - PCR+	training
IgG	S1	2.61664	T3 - PCR+	training
IgG	S1	0.971719	T3 - PCR+	training
IgG	S1	1.33708	T3 - PCR+	training
IgG	S1	0.124939	T3 - PCR+	training
IgG	S1	1.20688	T3 - PCR+	training
IgG	S1	0.61066	T3 - PCR+	training
IgG	S1	1.28667	T3 - PCR+	training
IgG	S1	2.12117	T3 - PCR+	training
IgG	S1	0.846506	T3 - PCR+	training
IgG	S1	1.69949	T3 - PCR+	training
IgG	S1	1.02286	T3 - PCR+	training
IgG	S1	1.93606	T3 - PCR+	training
IgG	S1	1.86492	T3 - PCR+	training
IgG	S1	0.572097	T3 - PCR+	training
IgG	S1	1.34523	T3 - PCR+	training
IgG	S1	1.33637	T3 - PCR+	training
IgG	S1	1.08591	T3 - PCR+	training
IgG	S1	1.1202	T3 - PCR+	training
IgG	S1	1.49776	T3 - PCR+	training
IgG	S1	1.49519	T3 - PCR+	training
IgG	S1	0.823073	T3 - PCR+	training
IgG	S1	0.542292	T3 - PCR+	training
IgG	S1	-0.0927541	T3 - PCR+	training
IgG	S1	-0.160579	T3 - PCR+	training
IgG	S1	1.57971	T3 - PCR+	training
IgG	S1	1.40162	T3 - PCR+	training
IgG	S1	1.90017	T3 - PCR+	training
IgG	S1	1.76173	T3 - PCR+	training
IgG	S1	1.59941	T3 - PCR+	training
IgG	S1	0.693792	T3 - PCR+	training
IgG	S1	1.44837	T3 - PCR+	training
IgG	S1	1.0811	T3 - PCR+	training
IgG	S1	2.19439	T3 - PCR+	training
IgG	S1	1.13395	T3 - PCR+	training
IgG	S1	1.77847	T3 - PCR+	training
IgG	S1	0.785132	T3 - PCR+	training
IgG	S1	0.918937	T3 - PCR+	training
IgG	S1	1.74696	T3 - PCR+	training
IgG	S1	2.12129	T3 - PCR+	training
IgG	S1	0.484967	T3 - PCR+	training
IgG	S1	1.41905	T3 - PCR+	training
IgG	S1	2.56068	T3 - PCR+	training
IgG	S1	2.25181	T3 - PCR+	training
IgG	S1	1.37525	T3 - PCR+	training
IgG	S1	0.836422	T3 - PCR+	training
IgG	S1	2.63341	T3 - PCR+	training
IgG	S1	2.60223	T3 - PCR+	training
IgG	S1	2.70643	T3 - PCR+	training
IgG	S1	2.55751	T3 - PCR+	training
IgG	S1	1.52873	T3 - PCR+	training
IgG	S1	2.34317	T3 - PCR+	training
IgG	S1	2.29865	T3 - PCR+	training
IgG	S1	1.10747	T3 - PCR+	training
IgG	S1	2.57826	T3 - PCR+	training
IgG	S1	0.158717	T3 - PCR+	training
IgG	S1	1.506	T3 - PCR+	training
IgG	S1	-0.13622	T3 - PCR+	training
IgG	S1	2.12143	T3 - PCR+	training
IgG	S1	0.653213	T3 - PCR+	training
IgG	S1	2.52016	T3 - PCR+	training
IgG	S1	2.16485	T3 - PCR+	training
IgG	S1	2.26554	T3 - PCR+	training
IgG	S1	1.78533	T3 - PCR+	training
IgG	S1	0.710552	T3 - PCR+	training
IgG	S1	2.40086	T3 - PCR+	training
IgG	S1	-0.513119	T3 - PCR+	training
IgG	S1	0.751395	T3 - PCR+	training
IgG	S1	1.59682	T3 - PCR+	training
IgG	S1	0.321715	T3 - PCR+	training
IgG	S1	1.64807	T3 - PCR+	training
IgG	S1	1.80941	T3 - PCR+	training
IgG	S1	0.704125	T3 - PCR+	training
IgG	S1	1.8143	T3 - PCR+	training
IgG	S1	0.402305	T3 - PCR+	training
IgG	S1	-0.130334	T3 - PCR+	training
IgG	S1	1.11365	T3 - PCR+	training
IgG	S1	1.59341	T3 - PCR+	training
IgG	S1	2.04454	T3 - PCR+	training
IgG	S1	2.27088	T3 - PCR+	training
IgG	S1	1.9183	T3 - PCR+	training
IgG	S1	2.05092	T3 - PCR+	training
IgG	S1	1.81677	T3 - PCR+	training
IgG	S1	1.9839	V6 - PCR+	validation
IgG	S1	0.621715	V6 - PCR+	validation
IgG	S1	0.506411	V6 - PCR+	validation
IgG	S1	0.770255	V6 - PCR+	validation
IgG	S1	1.95376	V6 - PCR+	validation
IgG	S1	1.57815	V6 - PCR+	validation
IgG	S1	2.20353	V6 - PCR+	validation
IgG	S1	0.362548	V6 - PCR+	validation
IgG	S1	1.93498	V6 - PCR+	validation
IgG	S1	1.01624	V6 - PCR+	validation
IgG	S1	0.658541	V6 - PCR+	validation
IgG	S1	2.33225	V6 - PCR+	validation
IgG	S1	0.448633	V6 - PCR+	validation
IgG	S1	2.14208	V6 - PCR+	validation
IgG	S1	2.69905	V6 - PCR+	validation
IgG	S1	2.42677	V6 - PCR+	validation
IgG	S1	2.04866	V6 - PCR+	validation
IgG	S1	1.95727	V6 - PCR+	validation
IgG	S1	0.79814	V6 - PCR+	validation
IgG	S1	2.38163	V6 - PCR+	validation
IgG	S1	1.98829	V6 - PCR+	validation
IgG	S1	2.47472	V6 - PCR+	validation
IgG	S1	2.44094	V6 - PCR+	validation
IgG	S1	2.18763	V6 - PCR+	validation
IgG	S1	2.09778	V6 - PCR+	validation
IgG	S1	2.41977	V6 - PCR+	validation
IgG	S1	2.46819	V6 - PCR+	validation
IgG	S1	2.23178	V6 - PCR+	validation
IgG	S1	2.0316	V6 - PCR+	validation
IgG	S1	2.22514	V6 - PCR+	validation
IgG	S1	1.66394	V6 - PCR+	validation
IgG	S1	1.36557	V6 - PCR+	validation
IgG	S1	1.49911	V6 - PCR+	validation
IgG	S1	0.355388	V6 - PCR+	validation
IgG	S1	2.34081	V6 - PCR+	validation
IgG	S1	0.695004	V6 - PCR+	validation
IgG	S1	1.29681	V6 - PCR+	validation
IgG	S1	1.01397	V6 - PCR+	validation
IgG	S1	0.831771	V6 - PCR+	validation
IgG	S1	0.950515	V6 - PCR+	validation
IgG	S1	1.73526	V6 - PCR+	validation
IgG	S1	1.69831	V6 - PCR+	validation
IgG	S1	2.07731	V6 - PCR+	validation
IgG	S1	0.18142	V6 - PCR+	validation
IgG	S1	1.98051	V6 - PCR+	validation
IgG	S1	1.59843	V6 - PCR+	validation
IgG	S1	0.67244	V6 - PCR+	validation
IgG	S1	2.06766	V6 - PCR+	validation
IgG	S1	1.20412	V6 - PCR+	validation
IgG	S1	0.515967	V6 - PCR+	validation
IgG	S1	1.65398	V6 - PCR+	validation
IgG	S1	1.67724	V6 - PCR+	validation
IgG	S1	1.03514	V6 - PCR+	validation
IgG	S1	-0.199572	V6 - PCR+	validation
IgG	S1	1.2467	V6 - PCR+	validation
IgG	S1	1.1913	V6 - PCR+	validation
IgG	S1	1.84042	V6 - PCR+	validation
IgG	S1	-0.064458	V6 - PCR+	validation
IgG	S1	1.76209	V6 - PCR+	validation
IgG	S1	0.134699	V6 - PCR+	validation
IgG	S1	0.536558	V6 - PCR+	validation
IgG	S1	0.318759	V6 - PCR+	validation
IgG	S1	1.02546	V6 - PCR+	validation
IgG	S1	1.44438	V6 - PCR+	validation
IgG	S1	1.95591	V6 - PCR+	validation
IgG	S1	1.31352	V6 - PCR+	validation
IgG	S1	2.34474	V6 - PCR+	validation
IgG	S1	0.0321847	V6 - PCR+	validation
IgG	S1	0.220108	V6 - PCR+	validation
IgG	S1	0.960848	V6 - PCR+	validation
IgG	S1	1.61054	V6 - PCR+	validation
IgG	S1	2.12595	V6 - PCR+	validation
IgG	S1	-0.184524	V6 - PCR+	validation
IgG	S1	1.18302	V6 - PCR+	validation
IgG	S1	1.25034	V6 - PCR+	validation
IgG	S1	-0.0889411	V6 - PCR+	validation
IgG	S1	0.185637	V6 - PCR+	validation
IgG	S1	2.24738	V6 - PCR+	validation
IgG	S1	2.30593	V6 - PCR+	validation
IgG	S1	1.72395	V6 - PCR+	validation
IgG	S1	2.45456	V6 - PCR+	validation
IgG	S1	2.53139	V6 - PCR+	validation
IgG	S1	-0.0268721	V6 - PCR+	validation
IgG	S1	1.23454	V6 - PCR+	validation
IgG	S1	2.16944	V6 - PCR+	validation
IgG	S1	2.21169	V6 - PCR+	validation
IgG	S1	2.40164	V6 - PCR+	validation
IgG	S1	0.210223	V6 - PCR+	validation
IgG	S1	2.42499	V6 - PCR+	validation
IgG	S1	1.23499	V6 - PCR+	validation
IgG	S1	0.581473	V6 - PCR+	validation
IgG	S1	2.36779	V6 - PCR+	validation
IgG	S1	-0.168404	V6 - PCR+	validation
IgG	S1	0.716579	V6 - PCR+	validation
IgG	S1	1.02931	V6 - PCR+	validation
IgG	S1	1.51927	V6 - PCR+	validation
IgG	S1	1.95018	V6 - PCR+	validation
IgG	S1	0.339948	V6 - PCR+	validation
IgG	S1	0.837273	V6 - PCR+	validation
IgG	S1	2.25434	V6 - PCR+	validation
IgG	S1	1.49424	V6 - PCR+	validation
IgG	S1	1.45702	V6 - PCR+	validation
IgG	S1	1.36521	V6 - PCR+	validation
IgG	S1	1.37566	V6 - PCR+	validation
IgG	S1	1.99773	V6 - PCR+	validation
IgG	S1	1.70662	V6 - PCR+	validation
IgG	S1	2.09589	V6 - PCR+	validation
IgG	S1	0.858558	V6 - PCR+	validation
IgG	S1	1.72245	V6 - PCR+	validation
IgG	S1	1.4642	V6 - PCR+	validation
IgG	S1	1.01761	V6 - PCR+	validation
IgG	S1	1.45332	V6 - PCR+	validation
IgG	S1	2.53163	V6 - PCR+	validation
IgG	S1	1.60206	V6 - PCR+	validation
IgG	S1	1.74465	V6 - PCR+	validation
IgG	S1	1.38288	V6 - PCR+	validation
IgG	S1	2.24615	V6 - PCR+	validation
IgG	S1	2.03731	V6 - PCR+	validation
IgG	S1	0.782268	V6 - PCR+	validation
IgG	S1	0.329856	V6 - PCR+	validation
IgG	S1	0.165626	V6 - PCR+	validation
IgG	S1	1.02493	V6 - PCR+	validation
IgG	S1	0.471292	V6 - PCR+	validation
IgG	S1	0.812231	V6 - PCR+	validation
IgG	S1	0.950608	V6 - PCR+	validation
IgG	S1	0.949913	V6 - PCR+	validation
IgG	S1	1.22401	V6 - PCR+	validation
IgG	S1	1.34911	V6 - PCR+	validation
IgG	S1	1.18888	V6 - PCR+	validation
IgG	S1	1.26072	V6 - PCR+	validation
IgG	S1	1.59634	V6 - PCR+	validation
IgG	S1	1.72215	V6 - PCR+	validation
IgG	S1	1.30103	V6 - PCR+	validation
IgG	S1	1.17377	V6 - PCR+	validation
IgG	S1	1.31477	V6 - PCR+	validation
IgG	S1	0.292597	V6 - PCR+	validation
IgG	S1	1.56259	V6 - PCR+	validation
IgG	S1	2.09938	V6 - PCR+	validation
IgG	S1	0.523654	V6 - PCR+	validation
IgG	S1	-0.00914338	V6 - PCR+	validation
IgG	S1	-0.0448123	V6 - PCR+	validation
IgG	S1	0.929419	V6 - PCR+	validation
IgG	S1	1.33487	V6 - PCR+	validation
IgG	S1	1.27594	V6 - PCR+	validation
IgG	S1	1.37456	V6 - PCR+	validation
IgG	S1	2.04472	V6 - PCR+	validation
IgG	S1	2.10618	V6 - PCR+	validation
IgG	S1	1.92216	V6 - PCR+	validation
IgG	S1	1.40358	V6 - PCR+	validation
IgG	S1	1.86414	V6 - PCR+	validation
IgG	S1	1.34242	V6 - PCR+	validation
IgG	S1	1.00616	V6 - PCR+	validation
IgG	S1	2.25988	V6 - PCR+	validation
IgG	S1	2.1635	V6 - PCR+	validation
IgG	S1	1.63416	V6 - PCR+	validation
IgG	S1	1.61461	V6 - PCR+	validation
IgG	S1	1.83844	V6 - PCR+	validation
IgG	S1	1.90753	V6 - PCR+	validation
IgG	S1	1.92363	V6 - PCR+	validation
IgG	S1	2.03246	V6 - PCR+	validation
IgG	S1	2.02243	V6 - PCR+	validation
IgG	S1	1.85381	V6 - PCR+	validation
IgG	S1	1.50975	V6 - PCR+	validation
IgG	S1	1.59087	V6 - PCR+	validation
IgG	S1	1.31971	V6 - PCR+	validation
IgG	S1	1.82769	V6 - PCR+	validation
IgG	S1	1.24155	V6 - PCR+	validation
IgG	S1	1.73884	V6 - PCR+	validation
IgG	S1	1.74819	V6 - PCR+	validation
IgG	S1	1.76665	V6 - PCR+	validation
IgG	S1	0.163317	V6 - PCR+	validation
IgG	S1	1.6086	V6 - PCR+	validation
IgG	S1	0.846974	V6 - PCR+	validation
IgG	S1	0.621715	V6 - PCR+	validation
IgG	S1	2.03628	V6 - PCR+	validation
IgG	S1	2.03948	V6 - PCR+	validation
IgG	S1	1.35199	V6 - PCR+	validation
IgG	S1	1.34751	V6 - PCR+	validation
IgG	S1	1.3675	V6 - PCR+	validation
IgG	S1	1.2013	V6 - PCR+	validation
IgG	S1	1.73962	V6 - PCR+	validation
IgG	S1	2.36889	V6 - PCR+	validation
IgG	S1	-0.111974	V6 - PCR+	validation
IgG	S1	1.45682	V6 - PCR+	validation
IgG	S1	1.51114	V6 - PCR+	validation
IgG	S1	1.57243	V6 - PCR+	validation
IgG	S1	1.47875	V6 - PCR+	validation
IgG	S1	1.28556	V6 - PCR+	validation
IgG	S1	1.93429	V6 - PCR+	validation
IgG	S1	1.52624	V6 - PCR+	validation
IgG	S1	1.27717	V6 - PCR+	validation
IgG	S1	1.25406	V6 - PCR+	validation
IgG	S1	2.10989	V6 - PCR+	validation
IgG	S1	1.75703	V6 - PCR+	validation
IgG	S1	1.69704	V6 - PCR+	validation
IgG	S1	1.19703	V6 - PCR+	validation
IgG	S1	1.20307	V6 - PCR+	validation
IgG	S1	1.79819	V6 - PCR+	validation
IgG	S1	1.61351	V6 - PCR+	validation
IgG	S1	1.2239	V6 - PCR+	validation
IgG	S1	1.25928	V6 - PCR+	validation
IgG	S1	1.35118	V6 - PCR+	validation
IgG	S1	1.29373	V6 - PCR+	validation
IgG	S1	1.45647	V6 - PCR+	validation
IgG	S1	1.73271	V6 - PCR+	validation
IgG	S1	1.54848	V6 - PCR+	validation
IgG	S1	1.41288	V6 - PCR+	validation
IgG	S1	1.25139	V6 - PCR+	validation
IgG	S1	1.10189	V6 - PCR+	validation
IgG	S1	1.58441	V6 - PCR+	validation
IgG	S1	1.70969	V6 - PCR+	validation
IgG	S1	1.92863	V6 - PCR+	validation
IgG	S1	1.95263	V6 - PCR+	validation
IgG	S1	0.79472	V6 - PCR+	validation
IgG	S1	-0.0550476	V5 - pre children	validation
IgG	S1	-0.0813049	V5 - pre children	validation
IgG	S1	-0.0669468	V5 - pre children	validation
IgG	S1	-0.121734	V5 - pre children	validation
IgG	S1	0.0292894	V5 - pre children	validation
IgG	S1	-0.141329	V5 - pre children	validation
IgG	S1	0	V5 - pre children	validation
IgG	S1	-0.0248236	V5 - pre children	validation
IgG	S1	0.20676	V5 - pre children	validation
IgG	S1	-0.113943	V5 - pre children	validation
IgG	S1	0.00843317	V5 - pre children	validation
IgG	S1	-0.142668	V5 - pre children	validation
IgG	S1	-0.0543577	V5 - pre children	validation
IgG	S1	-0.0389181	V5 - pre children	validation
IgG	S1	-0.0636691	V5 - pre children	validation
IgG	S1	-0.135663	V5 - pre children	validation
IgG	S1	-0.0457575	V5 - pre children	validation
IgG	S1	-0.0746336	V5 - pre children	validation
IgG	S1	0.00975984	V5 - pre children	validation
IgG	S1	-0.0234811	V5 - pre children	validation
IgG	S1	0.0321847	V5 - pre children	validation
IgG	S1	0.0280287	V5 - pre children	validation
IgG	S1	0.10551	V5 - pre children	validation
IgG	S1	-0.107634	V5 - pre children	validation
IgG	S1	-0.142668	V5 - pre children	validation
IgG	S1	-0.077166	V5 - pre children	validation
IgG	S1	-0.0193052	V5 - pre children	validation
IgG	S1	-0.09691	V5 - pre children	validation
IgG	S1	-0.0222764	V5 - pre children	validation
IgG	S1	-0.0716932	V5 - pre children	validation
IgG	S1	0.0791812	V5 - pre children	validation
IgG	S1	0	V5 - pre children	validation
IgG	S1	-0.0669468	V5 - pre children	validation
IgG	S1	-0.111974	V5 - pre children	validation
IgG	S1	-0.0791812	V5 - pre children	validation
IgG	S1	-0.0927541	V5 - pre children	validation
IgG	S1	0.311249	V5 - pre children	validation
IgG	S1	-0.0234811	V5 - pre children	validation
IgG	S1	0.0434657	V5 - pre children	validation
IgG	S1	1.6733	V5 - pre children	validation
IgG	S1	0	V5 - pre children	validation
IgG	S1	-0.0612697	V5 - pre children	validation
IgG	S1	-0.0263289	V5 - pre children	validation
IgG	S1	-0.0413927	V5 - pre children	validation
IgG	S1	-0.0299632	V5 - pre children	validation
IgG	S1	-0.141329	V5 - pre children	validation
IgG	S1	-0.0457575	V5 - pre children	validation
IgG	S1	-0.118099	V5 - pre children	validation
IgG	S1	0.0606978	V5 - pre children	validation
IgG	S1	-0.0684574	V5 - pre children	validation
IgG	S1	-0.0118992	V5 - pre children	validation
IgG	S1	0.0137883	V5 - pre children	validation
IgG	S1	-0.176091	V5 - pre children	validation
IgG	S1	0.0434657	V5 - pre children	validation
IgG	S1	0.0377886	V5 - pre children	validation
IgG	S1	-0.0367228	V5 - pre children	validation
IgG	S1	-0.138303	V5 - pre children	validation
IgG	S1	-0.121734	V5 - pre children	validation
IgG	S1	-0.0347621	V5 - pre children	validation
IgG	S1	-0.0248236	V5 - pre children	validation
IgG	S1	-0.0367228	V5 - pre children	validation
IgG	S1	-0.0564814	V5 - pre children	validation
IgG	S1	-0.0413927	V5 - pre children	validation
IgG	S1	-0.0917704	V5 - pre children	validation
IgG	S1	-0.259637	V5 - pre children	validation
IgG	S1	-0.253257	V5 - pre children	validation
IgG	S1	0.0222764	V5 - pre children	validation
IgG	S1	-0.0263289	V5 - pre children	validation
IgG	S1	-0.128318	V5 - pre children	validation
IgG	S1	-0.121734	V5 - pre children	validation
IgG	S1	0.0321847	V5 - pre children	validation
IgG	S1	-0.111492	V5 - pre children	validation
IgG	S1	-0.111974	V5 - pre children	validation
IgG	S1	-0.0705811	V5 - pre children	validation
IgG	S1	-0.0413927	V5 - pre children	validation
IgG	S1	-0.0669468	V5 - pre children	validation
IgG	S1	0	V5 - pre children	validation
IgG	S1	0.0314085	V5 - pre children	validation
IgG	S1	-0.0669468	V5 - pre children	validation
IgG	S1	-0.148063	V5 - pre children	validation
IgG	S1	0.012965	V5 - pre children	validation
IgG	S1	-0.111974	V5 - pre children	validation
IgG	S1	-0.228479	V5 - pre children	validation
IgG	S1	0.0579919	V5 - pre children	validation
IgG	S1	-0.221849	V5 - pre children	validation
IgG	S1	-0.0217192	V5 - pre children	validation
IgG	S1	0.124939	V5 - pre children	validation
IgG	S1	-0.0234811	V5 - pre children	validation
IgG	S1	-0.0483047	V5 - pre children	validation
IgG	S1	-0.0202034	V5 - pre children	validation
IgG	S1	-0.124939	V5 - pre children	validation
IgG	S1	0.0109954	V5 - pre children	validation
IgG	S1	-0.0595857	V5 - pre children	validation
IgG	S1	0.0511525	V5 - pre children	validation
IgG	S1	0.09691	V5 - pre children	validation
IgG	S1	0.0669468	V5 - pre children	validation
IgG	S1	-0.09691	V5 - pre children	validation
IgG	S1	0.0338583	V5 - pre children	validation
IgG	S1	-0.0942699	V5 - pre children	validation
IgG	S1	0.0115819	V5 - pre children	validation
IgG	S1	-0.0118992	V5 - pre children	validation
IgG	S1	0	V5 - pre children	validation
IgG	S1	-0.0511525	V5 - pre children	validation
IgG	S1	-0.0234811	V5 - pre children	validation
IgG	S1	-0.165626	V5 - pre children	validation
IgG	S1	-0.131279	V5 - pre children	validation
IgG	S1	0.194575	V5 - pre children	validation
IgG	S1	-0.10199	V5 - pre children	validation
IgG	S1	-0.166331	V5 - pre children	validation
IgG	S1	-0.0395085	V5 - pre children	validation
IgG	S1	-0.0705811	V5 - pre children	validation
IgG	S1	-0.10199	V5 - pre children	validation
IgG	S1	0.0945561	V5 - pre children	validation
IgG	S1	-0.166331	V5 - pre children	validation
IgG	S1	-0.0330003	V5 - pre children	validation
IgG	S1	-0.141329	V5 - pre children	validation
IgG	S1	-0.143907	V5 - pre children	validation
IgG	S1	-0.0705811	V5 - pre children	validation
IgG	S1	-0.0211893	V5 - pre children	validation
IgG	S1	-0.196295	V5 - pre children	validation
IgG	S1	-0.124939	V5 - pre children	validation
IgG	S1	-0.0457575	V5 - pre children	validation
IgG	S1	0.0861861	V5 - pre children	validation
IgG	S1	0	V5 - pre children	validation
IgG	S1	-0.0917704	V5 - pre children	validation
IgG	S1	-0.0177288	V5 - pre children	validation
IgG	S1	-0.09691	V5 - pre children	validation
IgG	S1	-0.144244	V5 - pre children	validation
IgG	S1	-0.0434657	V5 - pre children	validation
IgG	S1	0.115984	V5 - pre children	validation
IgG	S1	0.124939	V5 - pre children	validation
IgG	S1	-0.140619	V5 - pre children	validation
IgG	S1	-0.09691	V5 - pre children	validation
IgG	S1	0.0357156	V5 - pre children	validation
IgG	S1	-0.166331	V5 - pre children	validation
IgG	S1	-0.110698	V5 - pre children	validation
IgG	S1	-0.121734	V5 - pre children	validation
IgG	S1	-0.0821868	V5 - pre children	validation
IgG	S1	-0.10199	V5 - pre children	validation
IgG	S1	-0.0104654	V5 - pre children	validation
IgG	S1	0.0829742	V5 - pre children	validation
IgG	S1	-0.0483047	V5 - pre children	validation
IgG	S1	0.0321847	V5 - pre children	validation
IgG	S1	-0.0808232	V5 - pre children	validation
IgG	S1	-0.0917704	V5 - pre children	validation
IgG	S1	-0.111974	V5 - pre children	validation
IgG	S1	-0.09691	V5 - pre children	validation
IgG	S1	-0.0606978	V5 - pre children	validation
IgG	S1	0.149762	V5 - pre children	validation
IgG	S1	0.00934003	V5 - pre children	validation
IgG	S1	0.110698	V5 - pre children	validation
IgG	S1	0.00843317	V5 - pre children	validation
IgG	S1	0.0104654	V5 - pre children	validation
IgG	S1	0.0177288	V5 - pre children	validation
IgG	S1	0.0362122	V5 - pre children	validation
IgG	S1	-0.0467434	V5 - pre children	validation
IgG	S1	-0.0104654	V5 - pre children	validation
IgG	S1	0.163857	V5 - pre children	validation
IgG	S1	0.00998422	V5 - pre children	validation
IgG	S1	0.0474246	V5 - pre children	validation
IgG	S1	-0.0636691	V5 - pre children	validation
IgG	S1	0.172161	V5 - pre children	validation
IgG	S1	-0.0669468	V5 - pre children	validation
IgG	S1	-0.0299632	V5 - pre children	validation
IgG	S1	-0.0299632	V5 - pre children	validation
IgG	S1	0.0669468	V5 - pre children	validation
IgG	S1	0.0477728	V5 - pre children	validation
IgG	S1	0.0696359	V5 - pre children	validation
IgG	S1	0.119975	V5 - pre children	validation
IgG	S2	0.182931	T1 - pre donors	training
IgG	S2	0.402057	T1 - pre donors	training
IgG	S2	0.412522	T1 - pre donors	training
IgG	S2	0.574622	T1 - pre donors	training
IgG	S2	0.291485	T1 - pre donors	training
IgG	S2	-0.0193052	T1 - pre donors	training
IgG	S2	0.40654	T1 - pre donors	training
IgG	S2	0.322219	T1 - pre donors	training
IgG	S2	1.27821	T1 - pre donors	training
IgG	S2	0.521138	T1 - pre donors	training
IgG	S2	0.243038	T1 - pre donors	training
IgG	S2	0.109144	T1 - pre donors	training
IgG	S2	0.463111	T1 - pre donors	training
IgG	S2	0.311014	T1 - pre donors	training
IgG	S2	0.181844	T1 - pre donors	training
IgG	S2	0.218056	T1 - pre donors	training
IgG	S2	0.111492	T1 - pre donors	training
IgG	S2	0.285236	T1 - pre donors	training
IgG	S2	0.372386	T1 - pre donors	training
IgG	S2	0.0945561	T1 - pre donors	training
IgG	S2	0.190332	T1 - pre donors	training
IgG	S2	0.290035	T1 - pre donors	training
IgG	S2	0.350392	T1 - pre donors	training
IgG	S2	0.295829	T1 - pre donors	training
IgG	S2	0.486076	T1 - pre donors	training
IgG	S2	0.314966	T1 - pre donors	training
IgG	S2	0.527426	T1 - pre donors	training
IgG	S2	0.384214	T1 - pre donors	training
IgG	S2	0.563566	T1 - pre donors	training
IgG	S2	0.609747	T1 - pre donors	training
IgG	S2	0.464347	T1 - pre donors	training
IgG	S2	0.324095	T1 - pre donors	training
IgG	S2	0.338456	T1 - pre donors	training
IgG	S2	0.70405	T1 - pre donors	training
IgG	S2	0.516219	T1 - pre donors	training
IgG	S2	0.803457	T1 - pre donors	training
IgG	S2	0.0377886	T1 - pre donors	training
IgG	S2	0.268845	T1 - pre donors	training
IgG	S2	0.459392	T1 - pre donors	training
IgG	S2	0.291046	T1 - pre donors	training
IgG	S2	0.291046	T1 - pre donors	training
IgG	S2	0.119975	T1 - pre donors	training
IgG	S2	0.236789	T1 - pre donors	training
IgG	S2	0.403226	T1 - pre donors	training
IgG	S2	0.349879	T1 - pre donors	training
IgG	S2	0.146128	T1 - pre donors	training
IgG	S2	0.245982	T1 - pre donors	training
IgG	S2	1.01022	T1 - pre donors	training
IgG	S2	0.30553	T1 - pre donors	training
IgG	S2	0.186075	T1 - pre donors	training
IgG	S2	0.389166	T1 - pre donors	training
IgG	S2	0.240074	T1 - pre donors	training
IgG	S2	0.0757207	T1 - pre donors	training
IgG	S2	0.974153	T1 - pre donors	training
IgG	S2	0.470172	T1 - pre donors	training
IgG	S2	0.138303	T1 - pre donors	training
IgG	S2	0.218056	T1 - pre donors	training
IgG	S2	0.169751	T1 - pre donors	training
IgG	S2	0.181624	T1 - pre donors	training
IgG	S2	0.360869	T1 - pre donors	training
IgG	S2	0.444937	T1 - pre donors	training
IgG	S2	0.253022	T1 - pre donors	training
IgG	S2	0.0211893	T1 - pre donors	training
IgG	S2	0.168792	T1 - pre donors	training
IgG	S2	0.480725	T1 - pre donors	training
IgG	S2	0.154902	T1 - pre donors	training
IgG	S2	0.146128	T1 - pre donors	training
IgG	S2	0.30702	T1 - pre donors	training
IgG	S2	0.278754	T1 - pre donors	training
IgG	S2	0.421005	T1 - pre donors	training
IgG	S2	0.117113	T1 - pre donors	training
IgG	S2	0.130334	T1 - pre donors	training
IgG	S2	0.60206	T1 - pre donors	training
IgG	S2	0.0737862	T1 - pre donors	training
IgG	S2	0.296834	T1 - pre donors	training
IgG	S2	0.545445	T1 - pre donors	training
IgG	S2	0.439333	T1 - pre donors	training
IgG	S2	0.324511	T1 - pre donors	training
IgG	S2	0.370111	T1 - pre donors	training
IgG	S2	0.240734	T1 - pre donors	training
IgG	S2	0.460731	T1 - pre donors	training
IgG	S2	0.862131	T1 - pre donors	training
IgG	S2	0.866709	T1 - pre donors	training
IgG	S2	0.352183	T1 - pre donors	training
IgG	S2	0.584331	T1 - pre donors	training
IgG	S2	0.798355	T1 - pre donors	training
IgG	S2	0.808114	T1 - pre donors	training
IgG	S2	0.39794	T1 - pre donors	training
IgG	S2	0.711204	T1 - pre donors	training
IgG	S2	0.649173	T1 - pre donors	training
IgG	S2	0.609239	T1 - pre donors	training
IgG	S2	0.536243	T1 - pre donors	training
IgG	S2	0.260913	T1 - pre donors	training
IgG	S2	0.207608	T1 - pre donors	training
IgG	S2	0.18142	T1 - pre donors	training
IgG	S2	0.423876	T1 - pre donors	training
IgG	S2	0.425969	T1 - pre donors	training
IgG	S2	0.367977	T1 - pre donors	training
IgG	S2	0.386202	T1 - pre donors	training
IgG	S2	0.350515	T1 - pre donors	training
IgG	S2	0.350515	T1 - pre donors	training
IgG	S2	0.522879	T1 - pre donors	training
IgG	S2	0.187087	T1 - pre donors	training
IgG	S2	0.367977	T1 - pre donors	training
IgG	S2	0.12996	T1 - pre donors	training
IgG	S2	0.176091	T1 - pre donors	training
IgG	S2	0.18799	T1 - pre donors	training
IgG	S2	0.228009	T1 - pre donors	training
IgG	S2	0.140179	T1 - pre donors	training
IgG	S2	0.0555173	T1 - pre donors	training
IgG	S2	0.153228	T1 - pre donors	training
IgG	S2	0.237361	T1 - pre donors	training
IgG	S2	0.507084	T1 - pre donors	training
IgG	S2	0.185637	T1 - pre donors	training
IgG	S2	0.192797	T1 - pre donors	training
IgG	S2	0.327359	T1 - pre donors	training
IgG	S2	0.497325	T1 - pre donors	training
IgG	S2	0.950203	T1 - pre donors	training
IgG	S2	0.345234	T1 - pre donors	training
IgG	S2	1.25193	T1 - pre donors	training
IgG	S2	0.425969	T1 - pre donors	training
IgG	S2	0.31627	T1 - pre donors	training
IgG	S2	0.414973	T1 - pre donors	training
IgG	S2	0.472426	T1 - pre donors	training
IgG	S2	0.655306	T1 - pre donors	training
IgG	S2	0.315753	T1 - pre donors	training
IgG	S2	0.158362	T1 - pre donors	training
IgG	S2	0.239373	T1 - pre donors	training
IgG	S2	0.338819	T1 - pre donors	training
IgG	S2	0.0193052	T1 - pre donors	training
IgG	S2	0.317843	T1 - pre donors	training
IgG	S2	0.759668	T1 - pre donors	training
IgG	S2	0.0555173	T1 - pre donors	training
IgG	S2	1.05725	T1 - pre donors	training
IgG	S2	0.176091	T1 - pre donors	training
IgG	S2	0.0193052	T1 - pre donors	training
IgG	S2	0.0934217	T1 - pre donors	training
IgG	S2	0.0757207	T1 - pre donors	training
IgG	S2	0.477121	T1 - pre donors	training
IgG	S2	0.0913301	T1 - pre donors	training
IgG	S2	0.518514	T1 - pre donors	training
IgG	S2	0.928537	T1 - pre donors	training
IgG	S2	0.244914	T1 - pre donors	training
IgG	S2	0.391691	T1 - pre donors	training
IgG	S2	0.271067	T1 - pre donors	training
IgG	S2	0.60206	T1 - pre donors	training
IgG	S2	0.658176	T1 - pre donors	training
IgG	S2	0.558155	T1 - pre donors	training
IgG	S2	0.323694	T1 - pre donors	training
IgG	S2	0.567298	T1 - pre donors	training
IgG	S2	0.202105	T1 - pre donors	training
IgG	S2	0.91243	T1 - pre donors	training
IgG	S2	0.79588	T1 - pre donors	training
IgG	S2	0.457377	T1 - pre donors	training
IgG	S2	0.281434	T1 - pre donors	training
IgG	S2	0.724906	T1 - pre donors	training
IgG	S2	0.429348	T1 - pre donors	training
IgG	S2	0.509306	T1 - pre donors	training
IgG	S2	0.48902	T1 - pre donors	training
IgG	S2	0.74938	T1 - pre donors	training
IgG	S2	0.743389	T1 - pre donors	training
IgG	S2	0.822355	T1 - pre donors	training
IgG	S2	0.532424	T1 - pre donors	training
IgG	S2	0.447712	T1 - pre donors	training
IgG	S2	0.288318	T1 - pre donors	training
IgG	S2	0.394147	T1 - pre donors	training
IgG	S2	0.329059	T1 - pre donors	training
IgG	S2	0.227244	T1 - pre donors	training
IgG	S2	0.400925	T1 - pre donors	training
IgG	S2	0.69897	T1 - pre donors	training
IgG	S2	0.552542	T1 - pre donors	training
IgG	S2	0.363178	T1 - pre donors	training
IgG	S2	0.407848	T1 - pre donors	training
IgG	S2	0.548477	T1 - pre donors	training
IgG	S2	0.314394	T1 - pre donors	training
IgG	S2	0.499687	T1 - pre donors	training
IgG	S2	0.662167	T1 - pre donors	training
IgG	S2	0.802975	T1 - pre donors	training
IgG	S2	0.384367	T1 - pre donors	training
IgG	S2	0.759668	T1 - pre donors	training
IgG	S2	0.814996	T1 - pre donors	training
IgG	S2	0.337753	T1 - pre donors	training
IgG	S2	0.735599	T1 - pre donors	training
IgG	S2	0.507687	T1 - pre donors	training
IgG	S2	0.598165	T1 - pre donors	training
IgG	S2	0.958887	T1 - pre donors	training
IgG	S2	0.447158	T1 - pre donors	training
IgG	S2	0.644183	T1 - pre donors	training
IgG	S2	0.488551	T1 - pre donors	training
IgG	S2	0.417536	T1 - pre donors	training
IgG	S2	0.778151	T1 - pre donors	training
IgG	S2	0.167973	T1 - pre donors	training
IgG	S2	0.49541	T1 - pre donors	training
IgG	S2	0.50515	T1 - pre donors	training
IgG	S2	0.988262	T1 - pre donors	training
IgG	S2	0.442359	T1 - pre donors	training
IgG	S2	0.470172	T1 - pre donors	training
IgG	S2	0.692488	T1 - pre donors	training
IgG	S2	0.532277	T1 - pre donors	training
IgG	S2	0.434569	T1 - pre donors	training
IgG	S2	0.337753	T1 - pre donors	training
IgG	S2	0.851061	T1 - pre donors	training
IgG	S2	0.28464	T1 - pre donors	training
IgG	S2	0.491845	T1 - pre donors	training
IgG	S2	0.763428	T1 - pre donors	training
IgG	S2	0.507084	T1 - pre donors	training
IgG	S2	0.429697	T1 - pre donors	training
IgG	S2	0.913814	T1 - pre donors	training
IgG	S2	0.271067	T1 - pre donors	training
IgG	S2	0.720159	T1 - pre donors	training
IgG	S2	0.522879	T1 - pre donors	training
IgG	S2	0.841203	T1 - pre donors	training
IgG	S2	0.760318	T1 - pre donors	training
IgG	S2	0.153584	T1 - pre donors	training
IgG	S2	0.349335	T1 - pre donors	training
IgG	S2	0.419129	T1 - pre donors	training
IgG	S2	0.411728	T1 - pre donors	training
IgG	S2	0.359022	T1 - pre donors	training
IgG	S2	0.517238	T1 - pre donors	training
IgG	S2	0.46584	T1 - pre donors	training
IgG	S2	1.18791	T1 - pre donors	training
IgG	S2	0.48245	T1 - pre donors	training
IgG	S2	0.424093	T1 - pre donors	training
IgG	S2	0.640324	T1 - pre donors	training
IgG	S2	0.561101	T1 - pre donors	training
IgG	S2	0.763722	T1 - pre donors	training
IgG	S2	1.40559	T1 - pre donors	training
IgG	S2	0.728504	T1 - pre donors	training
IgG	S2	0.585354	T1 - pre donors	training
IgG	S2	1.0903	T1 - pre donors	training
IgG	S2	0.266268	T1 - pre donors	training
IgG	S2	0.671951	T1 - pre donors	training
IgG	S2	1.8905	T1 - pre donors	training
IgG	S2	1.01912	T1 - pre donors	training
IgG	S2	0.506085	T1 - pre donors	training
IgG	S2	0.477121	T1 - pre donors	training
IgG	S2	0.913814	T1 - pre donors	training
IgG	S2	0.850702	T1 - pre donors	training
IgG	S2	0.989958	T1 - pre donors	training
IgG	S2	0.610493	T1 - pre donors	training
IgG	S2	0.499398	T1 - pre donors	training
IgG	S2	0.71321	T1 - pre donors	training
IgG	S2	0.274701	T1 - pre donors	training
IgG	S2	0.228009	T1 - pre donors	training
IgG	S2	0.69897	T1 - pre donors	training
IgG	S2	0.221849	T1 - pre donors	training
IgG	S2	0.364699	T1 - pre donors	training
IgG	S2	0.0829742	T1 - pre donors	training
IgG	S2	0.273001	T1 - pre donors	training
IgG	S2	0.0170333	T1 - pre donors	training
IgG	S2	0.20412	T1 - pre donors	training
IgG	S2	0.213291	T1 - pre donors	training
IgG	S2	0.683819	T1 - pre donors	training
IgG	S2	0.651748	T1 - pre donors	training
IgG	S2	0.0474246	T1 - pre donors	training
IgG	S2	1.19826	T1 - pre donors	training
IgG	S2	0.278754	T1 - pre donors	training
IgG	S2	0.430125	T1 - pre donors	training
IgG	S2	0.6173	T1 - pre donors	training
IgG	S2	0.882887	T1 - pre donors	training
IgG	S2	0.357935	T1 - pre donors	training
IgG	S2	0.681241	T1 - pre donors	training
IgG	S2	0.154902	T1 - pre donors	training
IgG	S2	0.103219	T1 - pre donors	training
IgG	S2	0.548375	T1 - pre donors	training
IgG	S2	0.502675	T1 - pre donors	training
IgG	S2	0.0927541	T1 - pre donors	training
IgG	S2	0.385351	T1 - pre donors	training
IgG	S2	0.733502	T1 - pre donors	training
IgG	S2	1.22837	T1 - pre donors	training
IgG	S2	0.67604	T1 - pre donors	training
IgG	S2	0.207608	T1 - pre donors	training
IgG	S2	0.375664	T1 - pre donors	training
IgG	S2	0.377418	T1 - pre donors	training
IgG	S2	0.477121	T1 - pre donors	training
IgG	S2	1.74141	T1 - pre donors	training
IgG	S2	0.400733	T1 - pre donors	training
IgG	S2	0.544068	T1 - pre donors	training
IgG	S2	0.332064	T1 - pre donors	training
IgG	S2	0.820555	T1 - pre donors	training
IgG	S2	0.491845	T1 - pre donors	training
IgG	S2	0.422452	T1 - pre donors	training
IgG	S2	0.513333	T1 - pre donors	training
IgG	S2	0.343782	T1 - pre donors	training
IgG	S2	0.443697	T1 - pre donors	training
IgG	S2	0.625184	T1 - pre donors	training
IgG	S2	0.654996	T1 - pre donors	training
IgG	S2	0.3827	T1 - pre donors	training
IgG	S2	0.404571	T1 - pre donors	training
IgG	S2	0.458638	T1 - pre donors	training
IgG	S2	0.39794	T1 - pre donors	training
IgG	S2	0.451416	T1 - pre donors	training
IgG	S2	0.831596	T1 - pre donors	training
IgG	S2	0.30103	T1 - pre donors	training
IgG	S2	0.467361	T1 - pre donors	training
IgG	S2	0.482654	T1 - pre donors	training
IgG	S2	0.597314	T1 - pre donors	training
IgG	S2	0.943385	T1 - pre donors	training
IgG	S2	0.828065	T1 - pre donors	training
IgG	S2	0.723104	T1 - pre donors	training
IgG	S2	0.249877	T1 - pre donors	training
IgG	S2	0.410174	T1 - pre donors	training
IgG	S2	0.664552	T1 - pre donors	training
IgG	S2	0.651278	T1 - pre donors	training
IgG	S2	0.361028	T1 - pre donors	training
IgG	S2	0.64673	T1 - pre donors	training
IgG	S2	0.79005	T1 - pre donors	training
IgG	S2	0.693507	T1 - pre donors	training
IgG	S2	0.442359	T1 - pre donors	training
IgG	S2	0.68473	T1 - pre donors	training
IgG	S2	0.574031	T1 - pre donors	training
IgG	S2	0.268845	T1 - pre donors	training
IgG	S2	0.198834	T1 - pre donors	training
IgG	S2	0.551755	T1 - pre donors	training
IgG	S2	0.414973	T1 - pre donors	training
IgG	S2	0.481766	T1 - pre donors	training
IgG	S2	0.643453	T1 - pre donors	training
IgG	S2	0.429348	T1 - pre donors	training
IgG	S2	0.243038	T1 - pre donors	training
IgG	S2	0.184524	T1 - pre donors	training
IgG	S2	0.436693	T1 - pre donors	training
IgG	S2	0.404571	T1 - pre donors	training
IgG	S2	0.370111	T1 - pre donors	training
IgG	S2	0.350515	T1 - pre donors	training
IgG	S2	2.35025	T1 - pre donors	training
IgG	S2	0.574908	T1 - pre donors	training
IgG	S2	0.309303	T1 - pre donors	training
IgG	S2	0.411442	T1 - pre donors	training
IgG	S2	0.395129	T1 - pre donors	training
IgG	S2	0.443137	T1 - pre donors	training
IgG	S2	0.346787	T1 - pre donors	training
IgG	S2	0.610333	T1 - pre donors	training
IgG	S2	0.98476	T1 - pre donors	training
IgG	S2	0.982271	T1 - pre donors	training
IgG	S2	0.142668	T1 - pre donors	training
IgG	S2	0.51491	T1 - pre donors	training
IgG	S2	0.63035	T1 - pre donors	training
IgG	S2	0.266268	T1 - pre donors	training
IgG	S2	0.337242	T1 - pre donors	training
IgG	S2	0.477121	T1 - pre donors	training
IgG	S2	1.00921	T1 - pre donors	training
IgG	S2	0.115795	T1 - pre donors	training
IgG	S2	0.519086	T1 - pre donors	training
IgG	S2	0.559308	T1 - pre donors	training
IgG	S2	0.386202	T1 - pre donors	training
IgG	S2	0.68373	T1 - pre donors	training
IgG	S2	0.278754	T1 - pre donors	training
IgG	S2	0.562908	T1 - pre donors	training
IgG	S2	0.308209	T1 - pre donors	training
IgG	S2	0.717566	T1 - pre donors	training
IgG	S2	0.463333	T1 - pre donors	training
IgG	S2	0.403692	T1 - pre donors	training
IgG	S2	0.82193	T1 - pre donors	training
IgG	S2	0.897234	T1 - pre donors	training
IgG	S2	0.847232	T1 - pre donors	training
IgG	S2	0.906578	T1 - pre donors	training
IgG	S2	0.448019	T1 - pre donors	training
IgG	S2	0.686381	T1 - pre donors	training
IgG	S2	0.278754	T1 - pre donors	training
IgG	S2	0.583577	T1 - pre donors	training
IgG	S2	0.675167	T1 - pre donors	training
IgG	S2	0.627042	T1 - pre donors	training
IgG	S2	0.613959	T1 - pre donors	training
IgG	S2	0.930242	T1 - pre donors	training
IgG	S2	0.403692	T1 - pre donors	training
IgG	S2	0.91833	T1 - pre donors	training
IgG	S2	0.550907	T1 - pre donors	training
IgG	S2	0.313995	T1 - pre donors	training
IgG	S2	0.664707	T1 - pre donors	training
IgG	S2	0.87986	T1 - pre donors	training
IgG	S2	0.769288	T1 - pre donors	training
IgG	S2	0.642177	T1 - pre donors	training
IgG	S2	0.395129	T1 - pre donors	training
IgG	S2	0.700854	T1 - pre donors	training
IgG	S2	0.23313	T1 - pre donors	training
IgG	S2	0.503002	T1 - pre donors	training
IgG	S2	0.341325	T1 - pre donors	training
IgG	S2	0.527095	T1 - pre donors	training
IgG	S2	0.824895	T1 - pre donors	training
IgG	S2	0.0621479	T1 - pre donors	training
IgG	S2	0.104735	T1 - pre donors	training
IgG	S2	0.0550476	T1 - pre donors	training
IgG	S2	0.0746336	T1 - pre donors	training
IgG	S2	-0.0211893	T1 - pre donors	training
IgG	S2	0.33403	T1 - pre donors	training
IgG	S2	0.190332	T1 - pre donors	training
IgG	S2	0.0386294	T1 - pre donors	training
IgG	S2	1.18345	T1 - pre donors	training
IgG	S2	1.08543	T1 - pre donors	training
IgG	S2	0.646264	T1 - pre donors	training
IgG	S2	0.530231	T1 - pre donors	training
IgG	S2	0.655885	T1 - pre donors	training
IgG	S2	0.745151	T1 - pre donors	training
IgG	S2	0.410174	T1 - pre donors	training
IgG	S2	0.344809	T1 - pre donors	training
IgG	S2	0.278754	T1 - pre donors	training
IgG	S2	0.532424	T1 - pre donors	training
IgG	S2	0.6163	T1 - pre donors	training
IgG	S2	0.265314	T1 - pre donors	training
IgG	S2	0.505948	T1 - pre donors	training
IgG	S2	0.782154	T1 - pre donors	training
IgG	S2	0.320774	T1 - pre donors	training
IgG	S2	0.248642	T1 - pre donors	training
IgG	S2	0.236789	T1 - pre donors	training
IgG	S2	0.221849	T1 - pre donors	training
IgG	S2	0.445522	T1 - pre donors	training
IgG	S2	0.182931	T1 - pre donors	training
IgG	S2	0.153815	T1 - pre donors	training
IgG	S2	0.194575	T1 - pre donors	training
IgG	S2	0.30103	T1 - pre donors	training
IgG	S2	0.310575	T1 - pre donors	training
IgG	S2	0.331699	T1 - pre donors	training
IgG	S2	0.252725	T1 - pre donors	training
IgG	S2	0.464059	T1 - pre donors	training
IgG	S2	0.930634	T1 - pre donors	training
IgG	S2	0.110412	T1 - pre donors	training
IgG	S2	1.07602	T1 - pre donors	training
IgG	S2	0.133057	T1 - pre donors	training
IgG	S2	0.504395	T1 - pre donors	training
IgG	S2	0.708113	T1 - pre donors	training
IgG	S2	0.0413927	T1 - pre donors	training
IgG	S2	0.0843209	T1 - pre donors	training
IgG	S2	0.396006	T1 - pre donors	training
IgG	S2	0.785512	T1 - pre donors	training
IgG	S2	0.39794	T1 - pre donors	training
IgG	S2	0.565848	T1 - pre donors	training
IgG	S2	0.0732319	T1 - pre donors	training
IgG	S2	0.5272	T1 - pre donors	training
IgG	S2	0.399576	T1 - pre donors	training
IgG	S2	0.319513	T1 - pre donors	training
IgG	S2	0.123063	T1 - pre donors	training
IgG	S2	0.379457	T1 - pre donors	training
IgG	S2	0.459895	T1 - pre donors	training
IgG	S2	0.703859	T1 - pre donors	training
IgG	S2	0.30103	T1 - pre donors	training
IgG	S2	0.0243593	T1 - pre donors	training
IgG	S2	0.187521	T1 - pre donors	training
IgG	S2	0.386945	T1 - pre donors	training
IgG	S2	0.462398	T1 - pre donors	training
IgG	S2	0.873127	T1 - pre donors	training
IgG	S2	1.14944	T1 - pre donors	training
IgG	S2	0.688928	T1 - pre donors	training
IgG	S2	0.680143	T1 - pre donors	training
IgG	S2	0.569875	T1 - pre donors	training
IgG	S2	0.243038	T1 - pre donors	training
IgG	S2	0.879493	T1 - pre donors	training
IgG	S2	0.610333	T1 - pre donors	training
IgG	S2	0.566062	T1 - pre donors	training
IgG	S2	0.260913	T1 - pre donors	training
IgG	S2	0.380211	T1 - pre donors	training
IgG	S2	0.881692	T1 - pre donors	training
IgG	S2	0.417536	T1 - pre donors	training
IgG	S2	1.00455	T1 - pre donors	training
IgG	S2	0.133894	T1 - pre donors	training
IgG	S2	0.649984	T1 - pre donors	training
IgG	S2	0.363178	T1 - pre donors	training
IgG	S2	0.724906	T1 - pre donors	training
IgG	S2	0.357146	T1 - pre donors	training
IgG	S2	0.865301	T1 - pre donors	training
IgG	S2	0.269996	T1 - pre donors	training
IgG	S2	0.30103	T1 - pre donors	training
IgG	S2	0.449093	T1 - pre donors	training
IgG	S2	0.378917	T1 - pre donors	training
IgG	S2	0.648517	T1 - pre donors	training
IgG	S2	0.666785	T1 - pre donors	training
IgG	S2	0.234083	T1 - pre donors	training
IgG	S2	0.273878	T1 - pre donors	training
IgG	S2	0.351004	T1 - pre donors	training
IgG	S2	1.02195	T1 - pre donors	training
IgG	S2	0.293968	T1 - pre donors	training
IgG	S2	0.990759	T1 - pre donors	training
IgG	S2	0.30103	T1 - pre donors	training
IgG	S2	1.07737	T1 - pre donors	training
IgG	S2	0.533603	T1 - pre donors	training
IgG	S2	0.774111	T1 - pre donors	training
IgG	S2	0.667001	T1 - pre donors	training
IgG	S2	0.454258	T1 - pre donors	training
IgG	S2	0.408664	T1 - pre donors	training
IgG	S2	1.05552	T1 - pre donors	training
IgG	S2	0.81766	T1 - pre donors	training
IgG	S2	0.489356	T1 - pre donors	training
IgG	S2	0.359022	T1 - pre donors	training
IgG	S2	0.971276	T1 - pre donors	training
IgG	S2	0.681241	T1 - pre donors	training
IgG	S2	0.61354	T1 - pre donors	training
IgG	S2	0.513119	T1 - pre donors	training
IgG	S2	0.684247	T1 - pre donors	training
IgG	S2	0.329059	T1 - pre donors	training
IgG	S2	0.838149	T1 - pre donors	training
IgG	S2	0.422074	T1 - pre donors	training
IgG	S2	0.411101	T1 - pre donors	training
IgG	S2	0.471517	T1 - pre donors	training
IgG	S2	0.176091	T1 - pre donors	training
IgG	S2	0.830858	T1 - pre donors	training
IgG	S2	0.60206	T1 - pre donors	training
IgG	S2	0.165233	T1 - pre donors	training
IgG	S2	0.135879	T1 - pre donors	training
IgG	S2	0.575501	T1 - pre donors	training
IgG	S2	0.552447	T1 - pre donors	training
IgG	S2	0.536558	T1 - pre donors	training
IgG	S2	0.355879	T1 - pre donors	training
IgG	S2	0.370227	T1 - pre donors	training
IgG	S2	0.352183	T1 - pre donors	training
IgG	S2	0.63175	T1 - pre donors	training
IgG	S2	0.527288	T1 - pre donors	training
IgG	S2	0.434569	T1 - pre donors	training
IgG	S2	0.69897	T1 - pre donors	training
IgG	S2	0.498841	T1 - pre donors	training
IgG	S2	0.656909	T1 - pre donors	training
IgG	S2	0.558155	T1 - pre donors	training
IgG	S2	0.770598	T1 - pre donors	training
IgG	S2	0.439333	T1 - pre donors	training
IgG	S2	0.765917	T1 - pre donors	training
IgG	S2	0.571026	T1 - pre donors	training
IgG	S2	0.733732	T1 - pre donors	training
IgG	S2	0.477121	T1 - pre donors	training
IgG	S2	0.687232	T1 - pre donors	training
IgG	S2	0.943207	T1 - pre donors	training
IgG	S2	0.58782	T1 - pre donors	training
IgG	S2	0.718566	T1 - pre donors	training
IgG	S2	0.568636	T1 - pre donors	training
IgG	S2	0.762022	T1 - pre donors	training
IgG	S2	0.370356	T1 - pre donors	training
IgG	S2	0.905173	T1 - pre donors	training
IgG	S2	0.841203	T1 - pre donors	training
IgG	S2	0.878266	T1 - pre donors	training
IgG	S2	1.44065	T1 - pre donors	training
IgG	S2	0.419129	T1 - pre donors	training
IgG	S2	0.768391	T1 - pre donors	training
IgG	S2	0.293205	T1 - pre donors	training
IgG	S2	0.565543	T1 - pre donors	training
IgG	S2	0.363178	T1 - pre donors	training
IgG	S2	0.432702	T1 - pre donors	training
IgG	S2	1.38021	T1 - pre donors	training
IgG	S2	0.437868	T1 - pre donors	training
IgG	S2	0.659203	T1 - pre donors	training
IgG	S2	0.726999	T1 - pre donors	training
IgG	S2	0.249001	T1 - pre donors	training
IgG	S2	0.509306	T1 - pre donors	training
IgG	S2	0.333215	T1 - pre donors	training
IgG	S2	1.55831	T1 - pre donors	training
[truncated: 19,871 more rows]

## Sheet: Fig1b
cohort	ABCORA2.0	ABCORA2.1	ABCORA2.2	ABCORA2.3	IgG RBD	IgG S1	IgG S2	IgG N	IgG HKU1	IgA RBD	IgA S1	IgA S2	IgA N	IgA HKU1	IgM RBD	IgM S1	IgM S2	IgM N	IgM HKU1
T3 - PCR+	Positive	Positive	Positive	Positive	1.63988	1.87259	1.6811	1.40389	1.40448	0.905143	1.23467	0.761365	1.80133	0.175405	1.42502	1.42306	1.45098	1.23686	0.0142404
T3 - PCR+	Positive	Positive	Positive	Positive	1.59157	2.42663	1.44603	1.76938	1.6054	1.99781	1.50048	2.02214	1.279	0.572014	1.15615	1.83301	1.29185	1.74697	0.465616
T3 - PCR+	Negative	Negative	Positive	Positive	-0.379113	0.263741	-0.0556423	0.385674	0.589511	-0.0465761	0.308329	0.244088	0.148226	-0.152804	0.317642	0.401906	0.646521	0.617712	0.243607
T3 - PCR+	Positive	Positive	Positive	Positive	1.83073	2.05377	1.86698	1.60909	1.65147	0.949954	1.22132	0.752284	1.87808	0.328227	1.62294	1.71131	1.6734	1.38155	0.105195
T3 - PCR+	Positive	Negative	Positive	Positive	0.164447	0.533098	0.465477	0.588049	0.00683942	0.845098	1.35062	0.867762	0.355012	-0.0921462	1.70469	1.72028	1.83741	1.23921	0.687644
T3 - PCR+	Positive	Positive	Positive	Positive	0.908951	2.50745	1.15082	0.615996	1.04396	0.931995	1.65764	0.98913	0.524826	1.06889	1.63304	1.65253	1.59403	1.24496	0.832689
T3 - PCR+	Positive	Positive	Positive	Positive	0.426254	1.68456	0.688794	0.147758	0.60206	1.0365	1.03732	0.965337	0.763018	0.38465	1.63474	1.96588	1.74324	1.03131	0.254118
T3 - PCR+	Positive	Positive	Positive	Positive	2.16422	2.31546	2.17113	1.97535	1.64766	0.764117	1.04707	0.736187	1.87262	0.332704	1.40418	1.59543	1.49522	1.33072	0.244356
T3 - PCR+	Positive	Positive	Positive	Positive	2.37016	2.3435	2.46209	2.37598	0.659743	1.05824	1.59581	1.2496	1.02547	0.0725507	1.96569	1.97076	2.09013	1.44351	0.662356
T3 - PCR+	Positive	Positive	Positive	Positive	2.57162	2.7025	2.63327	2.61696	2.06604	1.77197	2.45259	1.71812	2.19567	2.07721	2.54772	2.55292	2.63218	2.41501	0.93717
T3 - PCR+	Positive	Positive	Positive	Positive	2.4098	2.8394	2.37018	2.24428	1.75861	2.83289	1.69258	3.04993	1.5407	1.10712	1.69321	2.03975	1.92973	2.08965	1.10738
T3 - PCR+	Positive	Positive	Positive	Positive	2.62539	2.72319	2.76338	1.97387	1.99599	1.66349	1.90828	1.78357	1.3414	0.841863	1.8424	2.14148	1.97112	1.14846	0.772654
T3 - PCR+	Positive	Positive	Positive	Positive	0.115393	0.937125	0.546757	1.41497	1.32758	-0.18406	0.0658173	0.104735	0.104735	0.458294	0.720718	0.841731	1.09785	1.06929	1.38773
T3 - PCR+	Positive	Positive	Positive	Positive	0.475078	1.98431	0.80002	1.96246	0.532557	2.06388	1.39794	2.26842	2.03022	0.150386	1.547	2.12511	1.90712	1.43165	0.547321
T3 - PCR+	Positive	Positive	Positive	Positive	2.57531	2.71821	2.69289	2.64688	1.99508	2.36435	1.63885	2.49731	2.43094	0.731694	1.43912	1.76221	1.55728	2.49034	0.811104
T3 - PCR+	Positive	Positive	Positive	Positive	2.69446	2.90091	2.69308	2.8143	1.13801	1.90881	1.63149	1.88882	1.92073	0.913555	2.25136	1.97788	2.42422	1.54381	0.829858
T3 - PCR+	Positive	Positive	Positive	Positive	1.86993	2.365	2.09616	1.88109	0.865301	1.06339	1.89546	1.27051	1.04977	1.19033	1.89209	2.53483	2.15136	1.79074	0.922128
T3 - PCR+	Positive	Positive	Positive	Positive	2.52402	2.81659	2.59566	2.24705	1.81872	2.09707	1.92621	1.88895	2.48352	1.47576	1.68976	1.7341	1.92546	1.17562	0.959745
T3 - PCR+	Positive	Positive	Positive	Positive	1.68237	1.71572	1.86716	1.14894	1.32269	1.93912	1.53861	2.08582	0.896251	0.78837	0.863146	0.986683	1.08239	0.645013	0.0429535
T3 - PCR+	Positive	Positive	Positive	Positive	2.70748	2.88814	2.68624	2.77368	1.06279	1.91062	1.6145	1.87578	1.86525	0.896251	2.16868	1.89829	2.34097	1.44109	0.584331
T3 - PCR+	Positive	Positive	Positive	Positive	2.22821	2.49165	2.29667	2.82037	1.65462	2.29193	3.01256	2.41628	2.29628	0.853116	1.9053	1.99083	1.9344	1.22256	0.00848811
T3 - PCR+	Positive	Positive	Positive	Positive	2.57424	2.82473	2.6916	2.52398	0.319998	2.18414	2.20715	2.29274	1.64836	0.11557	2.24948	1.92984	2.27765	1.80106	0.583577
T3 - PCR+	Positive	Positive	Positive	Positive	2.30907	2.35993	2.33846	2.6608	1.82577	3.55145	2.09607	3.47089	2.71566	0.961667	2.23504	2.57712	2.31182	2.84115	1.22548
T3 - PCR+	Positive	Positive	Positive	Positive	2.1038	2.39299	2.25267	1.99564	0.838567	1.14249	1.37275	1.45878	2.02366	0.304189	1.57683	1.5008	2.07849	2.1296	0.303686
T3 - PCR+	Positive	Positive	Positive	Positive	1.69872	2.09838	1.79919	1.98764	1.18086	0.958125	1.21779	1.09108	0.948189	0.11942	1.66548	1.51462	1.86543	1.01096	0.238882
T3 - PCR+	Positive	Positive	Positive	Positive	2.52812	2.6443	2.60263	2.67869	1.89355	2.14613	1.81046	2.33563	1.92276	1.82274	2.35733	1.82505	2.42581	1.80853	0.739947
T3 - PCR+	Negative	Negative	Positive	Positive	-0.311907	1.07053	-0.0269048	0.391446	0.466244	0.0523881	0.751753	0.40193	-0.0067334	0.184182	0.746173	0.8029	1.16647	0.324035	-0.260735
T3 - PCR+	Positive	Positive	Positive	Positive	2.71744	2.77527	2.81142	2.57371	1.36136	2.18146	2.06178	2.02182	2.26566	1.18628	2.1276	2.4896	2.27059	2.37263	0.767686
T3 - PCR+	Positive	Positive	Positive	Positive	1.41006	2.4305	1.79171	2.25657	1.17538	1.33817	2.2099	1.68994	1.85871	0.966477	1.24341	1.22443	1.46679	1.27126	0.194442
T3 - PCR+	Positive	Positive	Positive	Positive	1.94328	1.95668	1.89928	1.77762	1.10199	1.36416	1.45007	1.39916	1.41478	0.0199711	2.0313	1.96561	2.0311	2.09942	0.43909
T3 - PCR+	Positive	Positive	Positive	Positive	1.33608	2.00251	1.54765	1.31099	0.869572	0.503523	1.72252	0.62422	0.391207	0.0390241	1.81889	1.22647	2.02107	1.40905	0.360929
T3 - PCR+	Positive	Positive	Positive	Positive	2.71336	2.76013	2.76356	2.58674	0.948639	2.15582	2.62814	1.93912	2.64574	0.885361	2.54172	2.16329	2.64717	1.72564	0.704722
T3 - PCR+	Positive	Positive	Positive	Positive	2.40559	2.60399	2.43435	2.2833	0.703364	1.07918	2.50977	1.06468	0.863503	0.994704	1.47207	2.33679	1.6223	1.20357	0.690015
T3 - PCR+	Positive	Positive	Positive	Positive	1.89276	2.26416	1.97165	2.14644	0.887617	1.37061	3.57278	1.11394	2.7442	1.42427	2.70847	1.61172	2.95504	2.35836	0.790637
T3 - PCR+	Positive	Positive	Positive	Positive	2.748	2.7449	2.87124	2.64414	1.02209	1.3659	1.89127	1.42294	1.73507	0.518026	1.48356	1.90234	1.63451	1.45759	0.542997
T3 - PCR+	Positive	Positive	Positive	Positive	2.33141	2.84248	2.38686	2.53012	1.3466	2.17242	1.84544	2.36533	1.95984	0.916454	1.29679	1.8412	1.29189	1.19227	0.282547
T3 - PCR+	Positive	Positive	Positive	Positive	2.17598	2.77173	2.2633	2.4517	1.83802	2.76567	2.43758	3.17073	2.53012	1.328	1.84047	2.16378	2.12825	1.66397	0.941608
T3 - PCR+	Positive	Positive	Positive	Positive	2.37577	2.56921	2.45179	2.73246	1.53403	2.2296	2.76732	2.37341	2.18786	1.03779	1.86757	1.80252	1.9201	0.963834	0.356888
T3 - PCR+	Positive	Positive	Positive	Positive	2.4512	2.67861	2.60799	2.64902	0.658965	1.46982	2.15114	1.70714	1.49101	0.877947	1.62007	2.2863	1.77293	1.38344	0.692439
T3 - PCR+	Positive	Positive	Positive	Positive	2.31235	2.53689	2.46188	2.15547	1.43311	1.86711	1.95226	1.99664	0.973582	1.0579	1.44716	1.4562	1.73067	1.17918	0.943777
T3 - PCR+	Positive	Positive	Positive	Positive	1.93004	2.63314	2.05284	2.65167	1.12272	1.19866	2.3516	1.40083	1.64869	0.64015	1.70297	2.50692	1.86476	1.50113	0.659766
T3 - PCR+	Positive	Positive	Positive	Positive	1.41421	2.1615	1.418	1.31939	1.01741	2.02102	3.12449	2.18036	1.53631	0.952308	1.05387	0.930911	1.26762	0.518212	0.181582
T3 - PCR+	Positive	Positive	Positive	Positive	2.06506	2.9048	1.80655	1.7151	1.71645	2.16996	2.2658	2.59835	3.06115	0.809866	1.68042	1.59005	1.93888	1.73473	1.01245
T3 - PCR+	Positive	Positive	Positive	Positive	2.54987	2.67783	2.60192	2.60686	1.07595	1.75967	1.94642	1.91173	1.97609	0.422074	1.6159	2.35396	1.82681	2.4952	0.660956
T3 - PCR+	Positive	Positive	Positive	Positive	2.13602	2.47776	2.21455	2.08143	0.91733	1.98558	2.84736	2.09146	1.82282	0.931667	1.30168	0.944839	1.44697	0.495895	0.198193
T3 - PCR+	Positive	Positive	Positive	Positive	1.99477	2.09858	1.94179	2.19339	0.766014	1.13768	1.3047	1.24325	1.4336	0.554199	1.4075	1.73627	1.59017	1.0941	0.546065
T3 - PCR+	Positive	Positive	Positive	Positive	1.98812	2.43561	2.20507	1.83929	1.15682	1.55332	1.88064	1.79066	0.886057	0.832509	1.96506	2.60774	2.25517	1.64205	0.611494
T3 - PCR+	Positive	Positive	Positive	Positive	2.48392	2.87461	2.47635	2.65826	1.63532	1.88583	2.28392	2.01572	1.40167	0.669007	2.41165	2.04683	2.68283	2.03433	0.910039
T3 - PCR+	Positive	Positive	Positive	Positive	2.42228	2.66493	2.47111	2.24376	1.6268	2.03464	1.86039	1.90452	2.37943	1.54803	1.50483	1.81073	1.77882	1.30305	1.08253
T3 - PCR+	Positive	Positive	Positive	Positive	2.79603	2.91915	2.82247	2.64538	1.4717	1.47668	1.535	1.47433	1.99496	0.320626	2.09584	1.55606	2.24409	1.84913	0.60952
T3 - PCR+	Positive	Positive	Positive	Positive	2.68567	2.75928	2.73779	2.63747	0.987531	1.95919	1.96178	2.09087	1.71777	1.13422	1.88351	2.10848	1.97535	1.44605	1.12629
T3 - PCR+	Positive	Positive	Positive	Positive	2.34172	2.43136	2.36702	2.62737	1.83378	3.27293	2.11715	3.19276	2.24879	0.906096	2.25373	2.58612	2.3075	2.82033	1.1567
T3 - PCR+	Positive	Positive	Positive	Positive	2.2757	2.77993	2.36126	1.68499	0.60656	1.72093	2.02976	1.79414	2.3363	0.481622	2.36687	2.14152	2.55683	1.81083	0.225483
T3 - PCR+	Positive	Positive	Positive	Positive	0.588272	1.61805	0.952732	1.51631	1.8022	0.753651	0.951178	1.08419	1.45378	0.287064	0.457313	1.11923	0.791767	0.987655	0.779072
T3 - PCR+	Positive	Positive	Positive	Positive	1.2266	1.59384	1.50037	1.28668	1.66323	1.38413	1.53369	1.48523	1.12541	0.964608	1.47476	1.53116	1.85049	1.12548	0.71391
T3 - PCR+	Positive	Positive	Positive	Positive	2.21899	2.1401	2.26284	2.28228	1.29366	0.767475	1.05806	0.895474	1.05249	0.102056	1.9375	1.38362	2.16296	1.84661	0.123315
T3 - PCR+	Positive	Positive	Positive	Positive	2.14031	2.39847	2.25437	2.31667	1.34781	1.42959	1.4633	1.66068	1.01995	0.198657	0.957152	1.41307	1.19887	0.81041	0.175576
T3 - PCR+	Positive	Positive	Positive	Positive	2.30708	2.22674	2.36751	2.18912	-0.0579919	1.04299	1.84601	1.14411	0.794324	-0.220673	1.49922	1.38208	1.60346	1.40436	-0.0522079
T3 - PCR+	Positive	Positive	Positive	Positive	0.469268	1.85564	0.694275	0.473997	1.19765	1.45881	1.77362	1.49751	0.800701	0.197441	1.12728	1.27814	1.397	1.01044	0.52082
T3 - PCR+	Positive	Positive	Positive	Positive	2.0257	2.79111	2.0506	2.62997	1.1549	1.02119	2.17397	1.11651	1.3146	0.53197	1.54501	2.54099	1.64545	1.29661	0.743847
T3 - PCR+	Positive	Positive	Positive	Positive	1.29291	2.47064	1.63309	2.09639	1.58063	1.03373	1.60539	1.45806	1.30519	1.44835	1.46742	1.05761	1.78434	1.19584	1.20976
T3 - PCR+	Positive	Positive	Positive	Positive	1.57645	1.79239	1.86524	1.23618	1.50471	0.90139	1.25338	1.18371	0.827288	0.830308	1.06842	0.936624	1.4321	0.979607	0.577471
T3 - PCR+	Positive	Positive	Positive	Positive	0.0658173	1.05829	0.564989	1.01015	0.519709	0.287457	0.975255	0.823575	0.684016	0.700304	0.963338	1.07745	1.31074	1.23469	0.887965
T3 - PCR+	Positive	Positive	Positive	Positive	2.61398	2.88163	2.72071	2.54877	1.96619	1.46765	1.56855	1.49136	2.21391	1.1227	1.788	2	2.01542	1.37047	0.581667
T3 - PCR+	Positive	Positive	Positive	Positive	1.48365	1.69381	1.75344	1.19916	1.03049	1.3843	2.11787	1.55217	0.873743	0.842269	1.69804	1.56144	2.1249	1.18174	0.948168
T3 - PCR+	Positive	Positive	Positive	Positive	1.79723	2.09063	1.88029	1.82555	0.739556	1.09654	0.837848	0.957749	0.591685	0.412241	1.10515	1.19528	1.4901	0.980854	0.211012
T3 - PCR+	Positive	Positive	Positive	Positive	1.16481	1.56397	1.55132	1.35881	0.981807	0.53604	1.53474	0.764961	0.590779	0.613055	0.841638	1.15769	1.26166	1.05775	0.663806
T3 - PCR+	Positive	Positive	Positive	Positive	0.717855	1.8605	1.15212	0.822095	0.997581	0.102662	0.68921	0.440209	0.227601	0.447158	0.929419	1.24428	1.19866	1.17319	0.847161
T3 - PCR+	Positive	Positive	Positive	Positive	1.58844	2.13653	1.92382	1.49465	0.733339	1.37677	1.57606	1.61875	1.00814	0.85668	1.60969	1.38084	1.95971	1.08752	0.71678
T3 - PCR+	Positive	Positive	Positive	Positive	1.59208	2.03842	1.81835	2.10566	1.696	1.258	1.26828	1.42433	1.05676	0.637452	0.319319	0.323034	0.656829	0.711701	0.0271522
T3 - PCR+	Positive	Positive	Positive	Positive	1.93564	2.19376	2.17635	2.28978	1.70582	1.51643	1.69113	1.75628	1.27995	1.04347	1.56544	1.53188	1.93772	1.47372	0.90647
T3 - PCR+	Positive	Positive	Positive	Positive	1.3279	1.70081	1.58845	0.826213	1.56293	0.950719	1.22905	1.21581	0.551893	0.55849	1.69269	0.79727	2.21805	0.715157	0.306493
T3 - PCR+	Negative	Negative	Positive	Positive	-0.0669468	0.567082	0.109144	0.852422	2.37632	0.0202034	0.406134	0.30103	0.330993	0.6173	0.893106	0.888026	1.11495	1.06695	1.01296
T3 - PCR+	Positive	Positive	Positive	Positive	2.01622	2.73622	2.24364	2.69986	1.43721	1.84539	2.13763	2.08372	1.22432	0.941417	1.12995	1.02037	1.44862	1.49345	0.463223
T3 - PCR+	Positive	Positive	Positive	Positive	1.63019	1.26924	1.91475	1.34358	0.441649	1.46591	1.36615	1.71862	0.968208	0.912566	1.12245	1.19073	1.37501	1.07188	0.759128
T3 - PCR+	Positive	Positive	Positive	Positive	1.68124	1.99659	1.91327	1.46223	1.6511	1.05671	1.01822	1.26051	0.567906	0.755683	0.75276	0.654284	1.04285	0.6282	0.102662
T3 - PCR+	Positive	Positive	Positive	Positive	0.802834	1.59996	1.16268	1.74491	0.316007	1.57937	1.40639	1.66276	1.64845	0.487524	1.26717	1.189	1.49053	1.11235	0.710198
T3 - PCR+	Positive	Positive	Positive	Positive	1.4747	2.39642	1.70615	1.13698	1.70257	0.775847	1.03189	0.815557	0.470172	0.558594	1.02296	1.30658	1.3356	1.16435	0.761283
T3 - PCR+	Positive	Positive	Positive	Positive	1.75264	1.83752	1.93099	1.43903	1.28138	1.16543	1.47481	1.48495	0.642105	0.714482	1.0868	1.11982	1.28258	0.842896	0.556516
T3 - PCR+	Positive	Positive	Positive	Positive	1.09163	1.83503	1.40156	1.37343	0.890278	1.30103	1.31702	1.62195	0.746894	1.56771	0.817896	1.00054	1.06679	0.968483	0.709694
T3 - PCR+	Positive	Positive	Positive	Positive	0.631708	1.24033	1.08543	0.156786	0.143422	0.552447	1.14894	0.856234	0.483652	0.490086	0.69116	1.0347	1.01687	0.945069	0.582266
T3 - PCR+	Positive	Positive	Positive	Positive	1.19221	1.98711	1.53395	1.72096	2.37324	1.14342	1.30541	1.40518	0.722252	1.05713	0.34185	0.492781	0.589933	0.543528	0.338399
T3 - PCR+	Positive	Positive	Positive	Positive	0.327823	1.30496	0.759324	1.36207	1.50044	0.198141	0.932601	0.481622	0.505574	1.12426	0.731039	0.968003	0.989733	0.911133	0.581276
T3 - PCR+	Positive	Positive	Positive	Positive	1.63548	2.07455	1.88864	1.89693	1.00705	1.18132	1.3577	1.43765	0.669007	0.468258	1.06111	1.59396	1.33768	0.843747	0.667656
T3 - PCR+	Positive	Positive	Positive	Positive	2.21808	1.94793	2.45068	1.87149	1.28788	1.12687	2.52442	1.52458	1.56229	1.09442	1.2843	1.62981	1.54117	1.16102	0.730144
T3 - PCR+	Positive	Positive	Positive	Positive	2.10677	2.38001	2.40334	2.3938	0.345842	1.40901	2.13153	1.65878	0.83189	1.06675	1.81624	1.7456	2.12035	1.20593	0.963788
T3 - PCR+	Negative	Negative	Positive	Positive	0.286632	1.12399	0.606755	0.412789	0.719259	0.154902	0.60427	0.433656	0.314125	0.234083	0.683247	0.899456	1.24331	1.06901	0.647817
T3 - PCR+	Negative	Negative	Positive	Positive	-0.0280287	0.764363	0.227244	0.425969	0.0511525	0.405119	0.850238	0.680487	0.464887	0.69897	1.22185	1.10266	1.81856	0.916	0.730727
T3 - PCR+	Positive	Positive	Positive	Positive	1.32222	2.12129	1.72782	1.37942	1.29724	0.927224	0.875888	1.10818	0.850384	0.30719	0.844553	0.966759	1.16373	0.864782	0.596308
T3 - PCR+	Positive	Positive	Positive	Positive	0.761761	1.95531	1.24126	1.65091	1.23689	0.462881	0.835997	0.718153	0.778151	0.672991	1.04004	0.949833	1.42362	1.00588	0.70873
T3 - PCR+	Positive	Positive	Positive	Positive	1.28959	1.47914	1.58995	1.59483	1.10449	1.02294	1.05066	1.26657	0.70044	0.433268	1.12904	0.967892	1.4031	0.69797	0.463601
T3 - PCR+	Positive	Positive	Positive	Positive	1.05174	1.36134	1.42575	1.02077	0.560224	1.12257	1.06315	1.48399	0.629498	0.642594	1.47539	1.31175	2.00052	1.05618	0.756962
T3 - PCR+	Positive	Positive	Positive	Positive	0.931284	0.831261	1.26803	1.33904	0.378442	1.0657	1.05308	1.29152	0.980003	1.07065	0.60345	0.796325	0.949578	0.900997	0.477121
T3 - PCR+	Positive	Positive	Positive	Positive	2.61664	2.72292	2.72779	2.65041	1.30619	1.62066	2.78193	1.84653	1.26355	1.13033	1.88474	1.55494	1.85117	1.19092	0.811499
T3 - PCR+	Positive	Positive	Positive	Positive	0.971719	2.22923	1.42289	1.24787	0.271741	0.535113	1.18653	0.809185	1.43085	0.483961	1.11469	1.40673	1.44143	1.09652	0.768391
T3 - PCR+	Positive	Positive	Positive	Positive	1.33708	2.003	1.67281	2.04592	1.08745	0.890125	1.0483	1.23195	1.10451	0.432309	2.3506	1.5044	2.69167	1.6304	0.641092
T3 - PCR+	Negative	Positive	Positive	Positive	0.124939	1.18327	0.48902	1.25928	0.449093	0.518514	0.942834	0.812913	1.10608	0.409369	1.27795	1.21261	1.54646	1.2154	0.976519
T3 - PCR+	Positive	Positive	Positive	Positive	1.20688	1.65459	1.59311	1.87695	1.69702	0.998108	0.60206	1.26049	0.562551	0.943624	0.964672	0.929419	1.29142	1.04139	0.835294
T3 - PCR+	Positive	Positive	Positive	Positive	0.61066	1.96483	1.09621	2.24827	1.2971	1.08232	1.12823	1.39794	0.95529	0.85838	2.69403	1.52246	2.94913	1.38079	0.881901
T3 - PCR+	Positive	Positive	Positive	Positive	1.28667	1.595	1.61278	1.49151	1.55604	0.0952681	0.603764	0.374368	0.817927	0.768485	0.384878	0.963307	0.623632	0.527678	0.216996
T3 - PCR+	Positive	Positive	Positive	Positive	2.12117	2.26269	2.32493	1.99656	1.50295	0.647068	1.09431	0.930006	0.400925	0.322932	1.36122	1.15525	1.66263	0.713967	0.39794
T3 - PCR+	Positive	Positive	Positive	Positive	0.846506	1.76479	1.18262	0.613025	1.96625	0.296665	0.956168	0.677607	0.322219	0.569374	1.00455	0.595019	1.20838	0.43399	0.101458
T3 - PCR+	Positive	Positive	Positive	Positive	1.69949	1.88345	1.86332	1.56468	1.5545	0.607616	0.893192	0.867667	0.249644	0.749915	0.806682	0.878266	1.12834	0.717855	0.413734
T3 - PCR+	Positive	Positive	Positive	Positive	1.02286	1.90309	1.5153	1.12728	0.488703	0.389667	2.19585	0.668421	0.516273	0.87995	0.855911	1.05285	1.23716	1.18536	0.890125
T3 - PCR+	Positive	Positive	Positive	Positive	1.93606	2.07745	2.13665	1.9827	1.64357	0.682218	1.62143	0.932172	0.409522	1.11439	0.660979	0.867321	0.924809	0.739349	0.491721
T3 - PCR+	Positive	Positive	Positive	Positive	1.86492	2.05233	2.16275	1.70799	1.90966	1.32838	1.80686	1.61472	0.729705	0.708987	1.15428	1.60822	1.45964	0.833984	0.670271
T3 - PCR+	Positive	Positive	Positive	Positive	0.572097	1.78549	1.01143	1.16896	0.473892	0.458638	1.03476	0.702574	0.564271	0.872642	0.862345	1.02273	1.16338	0.988838	0.775985
T3 - PCR+	Positive	Positive	Positive	Positive	1.34523	1.76075	1.62374	0.980977	1.8448	1.14613	1.91569	1.4327	0.842505	1.35218	0.712417	0.810596	1.00272	0.667835	0.319741
T3 - PCR+	Positive	Positive	Positive	Positive	1.33637	1.87582	1.793	1.62594	1.37347	0.84112	1.14481	1.21496	0.617937	0.859381	1.52575	0.964015	2.08421	0.883011	0.721403
T3 - PCR+	Positive	Positive	Positive	Positive	1.08591	2.19417	1.50032	0.90309	1.64304	0.450249	1.21059	0.71767	0.447158	1.00173	0.978037	1.99982	1.36405	0.980533	0.768121
T3 - PCR+	Positive	Positive	Positive	Positive	1.1202	1.82912	1.53124	1.75516	1.25436	0.473892	0.867926	0.815135	0.606859	1.15836	1.02413	1.14701	1.48165	1.27217	0.727774
T3 - PCR+	Positive	Positive	Positive	Positive	1.49776	1.84386	1.77952	1.1878	1.42684	0.894386	0.888188	1.15394	0.178383	0.458338	1.91298	0.94012	2.10323	0.598636	0.372179
T3 - PCR+	Positive	Positive	Positive	Positive	1.49519	1.7089	1.8262	1.2486	0.931916	1.02983	1.08873	1.29618	0.766743	0.708515	0.953215	0.971355	1.22991	0.846416	0.69339
T3 - PCR+	Positive	Positive	Positive	Positive	0.823073	1.19675	1.2062	1.6802	1.14493	0.835294	1.31702	1.11237	0.835294	0.685182	0.859073	0.845845	1.17434	0.8965	0.668633
T3 - PCR+	Positive	Positive	Positive	Positive	0.542292	1.71648	0.771202	1.40124	0.468769	0.21987	0.630705	0.456918	0.449969	-0.0413927	1.34723	1.3869	1.771	1.33184	0
T3 - PCR+	Negative	Negative	Positive	Positive	-0.0927541	0.979478	-0.0170333	0.585027	2.11459	-0.0871502	0.468258	0.180456	0.435729	1.21947	0.161733	0.758284	0.541031	0.855563	0.336606
T3 - PCR+	Negative	Negative	Positive	Positive	-0.160579	0.418	0.0921462	0.209027	1.5377	-0.0519178	0.379191	0.242163	0.319003	0.796125	0.554808	0.689007	0.826809	1.11703	0.538273
T3 - PCR+	Positive	Positive	Positive	Positive	1.57971	1.47315	1.79453	1.52943	1.79249	1.43379	0.936026	1.63985	0.499354	0.542184	0.656981	0.761884	0.960816	0.577987	0.347426
T3 - PCR+	Positive	Positive	Positive	Positive	1.40162	1.54935	1.59462	1.0793	1.06919	0.382098	1.28703	0.594706	0.0575866	0.926358	0.751757	0.958921	0.99049	0.51989	0.118622
T3 - PCR+	Positive	Positive	Positive	Positive	1.90017	1.84591	2.10535	1.78829	1.51013	1.43046	1.02629	1.57017	0.844601	0.421604	0.211134	0.55893	0.442967	0.726885	0.00544009
T3 - PCR+	Positive	Positive	Positive	Positive	1.76173	1.64874	1.93778	1.83084	0.344136	1.16782	1.17118	1.32222	0.719411	1.00726	0.570619	1.07417	0.854294	0.466441	0.173151
T3 - PCR+	Positive	Positive	Positive	Positive	1.59941	1.63027	1.78795	1.72124	1.46091	1.06634	1.27898	1.265	0.863381	0.963054	1.05436	1.16408	1.38447	0.419505	0.20412
T3 - PCR+	Positive	Positive	Positive	Positive	0.693792	1.42741	1.10418	1.34154	0.928851	0.197375	1.05628	0.486925	0.303994	0.0174907	1.10249	1.28191	1.54559	0.734861	0.509306
T3 - PCR+	Positive	Positive	Positive	Positive	1.44837	2.08699	1.78547	1.92082	1.53048	0.952452	1.10488	1.32849	0.496776	1.05151	0.417851	1.81283	0.711304	0.928893	0.31075
T3 - PCR+	Positive	Positive	Positive	Positive	1.0811	1.62566	1.34775	1.33169	0.24698	0.292121	1.10659	0.531609	0.893618	0.166432	1.56523	0.972149	1.77123	1.38628	0.255766
T3 - PCR+	Positive	Positive	Positive	Positive	2.19439	2.18224	2.33818	2.18201	1.03023	0.808263	1.71252	0.912181	0.570004	0.503057	1.62216	1.30095	1.79949	0.990604	0.287094
T3 - PCR+	Positive	Positive	Positive	Positive	1.13395	1.57077	1.41346	1.39558	0.945119	0.782154	0.943634	1.0035	0.51558	0.303218	0.464765	0.444608	0.750976	0.257639	-0.139253
T3 - PCR+	Positive	Positive	Positive	Positive	1.77847	1.96171	1.99278	1.75562	1.01777	0.743937	1.43789	0.944632	0.454614	0.898127	1.09038	0.80801	1.29405	0.667327	0.345612
T3 - PCR+	Positive	Positive	Positive	Positive	0.785132	1.51961	1.21122	0.884607	1.76426	0.531772	1.02332	0.859821	0.516847	1.20287	0.659395	1.20171	0.967654	0.972904	0.617541
T3 - PCR+	Positive	Positive	Positive	Positive	0.918937	1.25592	1.25787	1.40952	-0.0367228	0.719655	1.31279	1.02068	0.740363	0.643693	0.621365	1.01694	0.92269	0.522385	0.0725507
T3 - PCR+	Positive	Positive	Positive	Positive	1.74696	2.13333	1.9329	1.97008	2.23373	1.00398	1.79588	1.20944	0.665729	1.16607	0.439699	0.696543	0.744135	0.501945	0.226396
T3 - PCR+	Positive	Positive	Positive	Positive	2.12129	1.98317	2.27035	2.06794	1.31791	0.591889	2.07038	0.761761	1.78868	0.896506	0.806978	0.905478	1.14062	0.798935	0.216709
T3 - PCR+	Positive	Positive	Positive	Positive	0.484967	1.25111	0.853736	1.40024	0.520156	0.461441	1.03547	0.819964	0.421324	0.467781	-0.0540498	0.863829	0.173	0.342842	-0.0566739
T3 - PCR+	Positive	Positive	Positive	Positive	1.41905	1.7624	1.73129	2.06581	1.93844	1.1885	1.18481	1.39567	0.378635	0.913199	0.861525	0.930634	1.08743	1.26847	0.519766
T3 - PCR+	Positive	Positive	Positive	Positive	2.56068	2.78287	2.62877	2.65943	1.5757	1.98308	3.10265	2.00799	2.8196	1.10672	2.32149	2.11532	2.56775	1.413	0.886822
T3 - PCR+	Positive	Positive	Positive	Positive	2.25181	2.68163	2.45437	2.52751	1.20477	1.2173	2.08357	1.39531	1.73294	1.02988	1.67012	1.42364	1.80323	1.2649	0.56806
T3 - PCR+	Positive	Positive	Positive	Positive	1.37525	2.27332	1.61995	1.29856	0.648803	1.59195	2.04462	1.95134	0.662758	1.3483	1.13918	1.90347	1.37261	1.1781	0.851088
T3 - PCR+	Positive	Positive	Positive	Positive	0.836422	1.98192	1.45379	0.294297	1.76007	0.963788	1.03342	1.00803	0.800717	1.35692	0.872331	1.7877	1.30948	0.90908	0.490523
T3 - PCR+	Positive	Positive	Positive	Positive	2.63341	2.83385	2.61694	2.8016	1.22063	1.81698	1.69612	1.77295	1.84052	1.06108	2.21906	2.02372	2.34221	1.7355	0.406265
T3 - PCR+	Positive	Positive	Positive	Positive	2.60223	2.85506	2.70036	2.46734	0.30103	2.14423	2.06422	2.21567	1.47349	0.273001	2.2437	1.8691	2.30444	1.79573	0.716003
T3 - PCR+	Positive	Positive	Positive	Positive	2.70643	2.77076	2.78314	2.7472	0.701083	1.89167	1.95068	2.10102	1.58021	1.0153	1.87559	2.11531	1.98093	1.45467	0.695999
T3 - PCR+	Positive	Positive	Positive	Positive	2.55751	2.7704	2.63765	2.59124	1.56404	2.1085	2.64849	2.06793	2.57769	1.14506	2.17656	1.87766	2.36033	1.16258	0.819188
T3 - PCR+	Positive	Positive	Positive	Positive	1.52873	2.23727	1.85271	2.36842	1.58653	1.13796	1.70991	1.34128	0.883785	0.635367	1.6295	1.66303	1.91212	1.21423	0.872114
T3 - PCR+	Positive	Positive	Positive	Positive	2.34317	2.46183	2.36115	1.72582	2.00395	1.92799	2.11381	1.95534	1.5341	0.598689	1.93052	2.09933	2.00573	2.51817	0.517605
T3 - PCR+	Positive	Positive	Positive	Positive	2.29865	2.77028	2.42346	2.69354	0.738122	1.57103	2.10569	1.89286	2.43523	0.528828	1.94686	2.16982	2.12634	1.24424	0.769504
T3 - PCR+	Positive	Positive	Positive	Positive	1.10747	2.48056	1.29003	2.41584	0.658745	1.57456	2.26806	1.69354	1.54218	0.671818	2.51257	2.11297	2.61497	1.17756	0.746612
T3 - PCR+	Positive	Positive	Positive	Positive	2.57826	2.49217	2.78664	1.61278	1.11171	1.19214	2.30856	1.44263	0.868474	0.660927	1.67711	1.82974	2.08862	1.25142	0.79588
T3 - PCR+	Positive	Positive	Positive	Positive	0.158717	2.07296	0.589095	0.260913	1.25598	1.09968	2.05262	1.58838	0.639486	0.819544	0.662395	0.790502	1.07639	0.935275	0.690537
T3 - PCR+	Positive	Positive	Positive	Positive	1.506	2.49078	1.80049	2.80601	1.80689	1.97424	2.06665	2.07542	2.43319	1.13199	1.59387	1.90997	1.90283	1.46973	0.825997
T3 - PCR+	Positive	Negative	Positive	Positive	-0.13622	0.292597	0.135255	1.19141	0.44835	-0.0234811	0.289448	0.316007	0.586548	0.30103	2.30604	1.67433	2.90209	1.96088	1.08613
T3 - PCR+	Positive	Positive	Positive	Positive	2.12143	2.32213	2.19106	2.78244	0.839669	2.11888	2.31248	2.36119	3.30045	0.825148	1.94623	1.8399	2.32111	1.40063	0.784538
T3 - PCR+	Positive	Positive	Positive	Positive	0.653213	1.90714	1.09055	1.3132	0.265032	0.314191	1.26409	0.595327	1.14517	0.228479	1.10534	1.104	1.38969	1.22844	1.01671
T3 - PCR+	Positive	Positive	Positive	Positive	2.52016	2.72244	2.63635	2.63078	1.55954	2.21809	2.33298	2.2926	2.32979	1.15906	2.3157	2.59024	2.44564	2.27476	0.822168
T3 - PCR+	Positive	Positive	Positive	Positive	2.16485	2.38641	2.24809	2.82406	0.762357	2.0295	2.22037	2.23964	3.32589	0.534063	2.04188	1.85746	2.34501	1.3752	0.697194
T3 - PCR+	Positive	Positive	Positive	Positive	2.26554	2.28282	2.45332	2.09931	1.52154	1.73974	1.61258	1.91485	1.30863	0.438558	1.27116	1.43721	1.55291	1.12001	0.729639
T3 - PCR+	Positive	Positive	Positive	Positive	1.78533	2.56351	2.15564	2.41322	0.473487	0.787106	1.63557	1.09546	1.22455	0.697157	1.69897	2.05401	2.11588	1.35806	0.975506
T3 - PCR+	Positive	Positive	Positive	Positive	0.710552	2.27128	1.22489	0.782046	0.925953	1.92322	1.53692	2.04827	0.565076	0.5428	2.26371	2.82217	2.46521	1.32585	0.915679
T3 - PCR+	Positive	Positive	Positive	Positive	2.40086	2.50944	2.61821	2.40673	2.19151	1.69612	1.6521	1.87148	1.73239	2.02546	1.49994	1.35863	1.92069	2.17493	0.987179
T3 - PCR+	Negative	Negative	Positive	Positive	-0.513119	0.26369	-0.0636691	0.613025	0.58121	-0.160697	0.73173	0.211885	1.05145	0.634405	-0.319402	-0.124816	0.00256222	0.931809	-0.372281
T3 - PCR+	Positive	Positive	Positive	Positive	0.751395	1.95315	0.987531	0.920163	0.87122	1.79069	1.34384	1.95851	0.624194	0.346787	2.12885	2.41559	2.2464	1.34593	0.374912
T3 - PCR+	Positive	Positive	Positive	Positive	1.59682	2.68642	1.74414	1.77364	0.933487	2.42095	1.97566	2.65557	1.31945	1.04402	2.59257	2.79985	2.66985	1.72994	1.46011
T3 - PCR+	Positive	Positive	Positive	Positive	0.321715	1.7762	0.737464	0.551569	0.530231	0.393344	1.00114	0.66819	0.424538	0.770464	1.5631	0.978006	1.86001	0.993518	0.780824
T3 - PCR+	Positive	Positive	Positive	Positive	1.64807	2.27721	1.63066	1.81756	1.08092	2.08039	1.60172	2.17262	0.818829	0.38634	2.06476	2.28438	2.11343	1.43087	0.687747
T3 - PCR+	Positive	Positive	Positive	Positive	1.80941	2.20514	1.66412	1.92336	0.966924	0.286307	1.12203	0.48509	0.333559	1.48176	0.730782	1.27875	0.933487	0.548389	0.0334238
T3 - PCR+	Positive	Positive	Positive	Positive	0.704125	1.63241	1.02975	1.20371	0.724154	0.0749648	0.463265	0.367977	0.249287	-0.0259357	0.768829	0.819188	1.25115	0.377689	-0.158027
T3 - PCR+	Positive	Positive	Positive	Positive	1.8143	2.64671	1.93387	1.42325	0.500602	2.15248	1.66624	2.39189	0.423953	0.132908	2.34298	2.59314	2.49589	1.19193	0.626154
T3 - PCR+	Positive	Positive	Positive	Positive	0.402305	1.64065	0.720368	1.51958	0.391755	0.288796	0.51558	0.500602	0.48902	0.106455	1.4446	1.56585	1.80506	1.39569	0.400995
T3 - PCR+	Negative	Negative	Positive	Positive	-0.130334	0.812501	0.231394	0.503135	1.60884	0.0927541	0.696204	0.393784	0.0395085	1.40722	0.981318	0.962627	1.24064	1.15154	0.90309
T3 - PCR+	Positive	Positive	Positive	Positive	1.11365	1.96138	1.25612	1.72942	0.662426	0.736475	0.892313	0.862973	0.547702	0.216709	1.73772	1.72237	2.14248	1.52255	0.283118
T3 - PCR+	Positive	Positive	Positive	Positive	1.59341	2.05522	1.65718	1.929	0.767394	1.01342	1.05285	1.08482	0.692104	0.39964	1.85123	1.71581	2.15449	1.49658	0.169899
T3 - PCR+	Positive	Positive	Positive	Positive	2.04454	2.22005	2.0957	2.18776	0.798251	1.22309	1.21686	1.27051	0.962211	0.51029	1.99123	1.89026	2.23649	1.53278	0.270361
T3 - PCR+	Positive	Positive	Positive	Positive	2.27088	2.69209	2.37849	1.55571	1.05092	1.4919	1.82682	1.38021	1.90756	1.24017	0.997399	2.01865	1.31443	1.41397	0.892427
T3 - PCR+	Positive	Positive	Positive	Positive	1.9183	1.84625	2.0607	1.66241	1.41775	1.80632	1.71087	1.98531	2.05922	0.817461	1.49059	2.11078	1.62931	1.05214	0.458489
T3 - PCR+	Positive	Positive	Positive	Positive	2.05092	2.38713	2.19556	2.01397	1.25409	1.11216	1.74304	1.32178	1.73969	1.05463	0.723632	1.16996	0.989237	1.08437	-0.243326
T3 - PCR+	Positive	Positive	Positive	Positive	1.81677	1.91741	1.81325	1.91188	0.394969	0.996512	0.936514	1.07918	1.11126	0.296665	1.60407	1.54636	1.80937	1.10107	0.0760423
V6 - PCR+	Positive	Positive	Positive	Positive	1.17377	2.3158	1.53933	1.80564	0.220108	1.09798	1.30636	1.37999	0.638058	0.484212	0.947882	0.930611	1.26706	0.944206	0.706215
V6 - PCR+	Positive	Positive	Positive	Positive	1.72215	2.39351	1.93431	1.79031	1.93785	0.650909	1.05253	0.632023	0.470172	0.669007	0.606859	0.91733	0.954778	0.647817	0.191886
V6 - PCR+	Positive	Positive	Positive	Positive	0.782268	1.4568	1.17526	0.887296	1.66384	0.428429	1.33336	0.639849	0.502675	0.764787	1.1552	1.03959	1.46376	1.21927	1.0692
V6 - PCR+	Positive	Positive	Positive	Positive	1.34911	1.81405	1.65298	2.10605	1.11394	0.904269	1.43519	0.793608	0.519086	0.675699	1.50723	1.14708	1.76354	1.06561	0.922686
V6 - PCR+	Positive	Positive	Positive	Positive	0.950608	1.6913	1.13988	1.1089	0.332438	0.927449	1.54247	0.953003	1.02066	0.502357	1.08761	1.17153	1.32666	1.23145	0.915679
V6 - PCR+	Positive	Positive	Positive	Positive	1.74465	1.82114	2.03135	1.70055	1.80371	0.50515	1.2606	0.81217	0.647817	0.6163	0.987693	1.25456	1.31947	1.14476	0.914125
V6 - PCR+	Positive	Positive	Positive	Positive	1.02493	1.56391	1.26503	1.31272	0.526809	0.414474	0.847867	0.730228	0.648141	0.326214	0.881752	1.08509	1.24457	1.11714	0.931862
V6 - PCR+	Positive	Positive	Positive	Positive	1.3675	2.21897	1.67751	1.31903	1.70997	0.692488	1.14382	1.03846	0.914989	0.651422	0.856985	0.894412	1.09878	0.76547	0.616653
V6 - PCR+	Positive	Positive	Positive	Positive	2.03731	2.37511	2.2636	1.63778	1.09741	1.14308	1.34474	1.35086	0.371611	0.419535	0.91833	1.24352	1.18392	1.0773	0.908694
V6 - PCR+	Positive	Positive	Positive	Positive	2.09938	1.97543	2.23935	1.97224	0.514446	0.70927	1.53046	0.974972	0.641474	1.24254	1.07475	0.96928	1.25113	1.03995	0.723676
V6 - PCR+	Positive	Positive	Positive	Positive	1.59634	2.15922	1.77278	1.27107	1.72291	0.851138	1.32746	0.813568	0.564271	0.904153	0.780307	1.08562	1.06379	1.06935	0.616405
V6 - PCR+	Positive	Positive	Positive	Positive	1.22401	1.90607	1.4133	1.77452	1.44326	0.993208	1.57503	0.817497	0.459288	0.745775	1.28408	1.01336	1.43162	1.13334	0.82016
V6 - PCR+	Positive	Positive	Positive	Positive	1.30103	2.22395	1.41418	1.22984	0.480554	1.18132	1.852	1.4758	0.853477	0.622936	0.799871	0.763044	1.06183	0.904017	0.607592
V6 - PCR+	Negative	Negative	Positive	Positive	0.329856	1.01176	0.573463	0.265558	1.78964	0.333699	0.969066	0.518102	0.258278	0.716264	0.971276	0.954243	1.2887	1.10037	0.832509
V6 - PCR+	Positive	Positive	Positive	Positive	1.93429	2.18172	2.21759	1.6913	1.12764	0.814933	0.974246	0.945379	0.704203	1.16723	0.934284	1.01364	1.25011	1.10022	0.898445
V6 - PCR+	Positive	Positive	Positive	Positive	0.812231	1.34121	1.01567	0.623671	0.417014	0.879669	1.47363	0.98945	0.779596	0.376577	0.993637	1.11273	1.31578	1.12177	0.824303
V6 - PCR+	Negative	Negative	Negative	Negative	-0.0448123	1.06328	0.149762	0.0986098	1.16633	0.24182	0.661646	0.29243	0.206244	0.251471	0.942467	1.02953	1.25348	1.04285	0.796523
V6 - PCR+	Positive	Positive	Positive	Positive	1.9839	2.15709	2.01803	1.76582	1.29667	1.39433	1.60579	1.42466	0.88785	0.785575	1.73486	1.4204	1.82831	1.1994	0.942962
V6 - PCR+	Positive	Positive	Positive	Positive	0.621715	1.46516	0.805425	0.825113	0.741823	0.710788	1.05348	0.80242	0.571026	0.376451	0.925881	1.06652	1.24941	1.02966	0.770598
V6 - PCR+	Positive	Positive	Positive	Positive	1.2013	2.08316	1.43468	0.760318	1.59489	0.468521	0.672641	0.561943	0.512538	0.256218	0.782911	1.02646	0.992762	0.745875	0.57427
V6 - PCR+	Positive	Positive	Positive	Positive	2.24615	2.5225	2.36301	1.15836	1.20898	0.961281	1.10851	1.09486	0.192797	0.260913	0.59243	1.15154	0.847811	0.76917	0.561143
V6 - PCR+	Positive	Positive	Positive	Positive	0.506411	1.7162	0.92524	0.280345	1.10053	0.53685	1.35954	0.662395	0.363178	1.02119	0.86216	0.826549	1.05653	0.916133	0.643693
V6 - PCR+	Positive	Positive	Positive	Positive	0.770255	1.52347	0.92316	0.345612	0.440398	0.61066	1.12189	0.60206	0.187521	0.625312	0.955103	1.30025	1.34523	1.25527	0.784566
V6 - PCR+	Positive	Positive	Positive	Positive	1.95376	2.2244	2.01157	1.55811	0.681241	0.77295	1.73952	0.990593	0.666785	1.31138	1.08458	1.58602	1.26285	1.09167	0.865301
V6 - PCR+	Positive	Positive	Positive	Positive	1.57815	1.64298	1.86134	1.28897	2.10494	0.780874	1.44067	0.951502	0.554478	0.744071	0.933656	1.26258	1.35272	1.18327	0.79588
V6 - PCR+	Positive	Positive	Positive	Positive	2.20353	2.10276	2.29595	1.81465	0.470781	1.47995	2.0908	1.55488	0.672641	2.11954	0.747079	1.04811	1	0.984849	0.718383
V6 - PCR+	Positive	Positive	Positive	Positive	0.362548	1.31815	0.533142	1.54488	1.83953	0.2156	0.372386	0.30103	0.425969	1.00921	1.0452	1	1.27057	1.16665	0.887036
V6 - PCR+	Positive	Positive	Positive	Positive	1.93498	1.7712	2.16208	2.33817	0.884607	-0.321233	-0.0202034	0	0	-0.166331	0.973548	1.1237	1.40577	1.45898	0.868431
V6 - PCR+	Positive	Positive	Positive	Positive	1.01624	1.93522	1.40369	1.4479	0.650909	0.549672	1.3709	0.727985	0.955119	0.393176	1.04029	1.11022	1.43515	1.25393	0.658541
V6 - PCR+	Positive	Positive	Positive	Positive	0.658541	2.37045	0.978992	1.60085	0.932248	0.90309	1.37387	1.20706	1.87657	0.659461	1.14613	1.16705	1.47607	1.43833	0.770182
V6 - PCR+	Positive	Positive	Positive	Positive	2.33225	2.2714	2.43752	2.4433	2.00626	1.58423	2.81032	1.60769	2.77794	2.2814	2.90993	2.01348	3.0489	2.68756	0.8119
V6 - PCR+	Positive	Positive	Positive	Positive	0.929419	1.86241	1.18162	1.00498	1.51953	0.756383	1.20484	0.871573	0.847573	1.03981	0.773995	1.0206	1.13627	1.34016	0.703905
V6 - PCR+	Positive	Positive	Positive	Positive	1.26072	1.94201	1.51792	1.88623	1.47679	1.03967	1.48584	0.875061	0.713819	0.808534	1.03476	1.06195	1.3198	1.28368	0.768391
V6 - PCR+	Positive	Positive	Positive	Positive	1.27594	1.21074	1.69591	0.917146	1.54991	0.909823	1.63473	1.16468	0.456535	1.84768	1.82841	1.08952	2.02889	1.26561	0.702098
V6 - PCR+	Positive	Positive	Positive	Positive	1.20307	1.75573	1.59744	1.59702	1.37882	0.552575	1.44644	0.710833	1.15975	1.29902	2.27016	1.16709	2.48292	1.34364	0.91948
V6 - PCR+	Positive	Positive	Positive	Positive	1.10189	1.716	1.40029	0.85446	0.780598	0.148338	0.716599	0.407755	0.182252	0.0687158	1.1412	1.42368	1.52196	1.40967	0.997708
V6 - PCR+	Negative	Negative	Positive	Positive	0.165626	1.1853	0.555008	0.289238	1.8166	0.544068	1.5272	0.803262	0.330993	0.655504	1.03186	0.984158	1.37967	1.24507	0.751417
V6 - PCR+	Positive	Positive	Positive	Positive	1.31477	1.81766	1.61278	1.1853	1.07136	1.14845	1.54407	1.38739	0.534661	0.441302	0.897889	0.914821	1.28114	1.13597	0.60206
V6 - PCR+	Positive	Positive	Positive	Positive	1.45682	2.03223	1.82775	1.472	1.91752	0.961685	1.43119	0.549548	0.464059	0.582316	1.08024	1.05791	1.37941	1.21826	0.812913
V6 - PCR+	Positive	Positive	Positive	Positive	1.33487	1.46266	1.62927	1.4224	1.65949	1.05203	1.24141	1.33152	0.930192	0.778151	1.08147	1.09387	1.40532	1.32614	0.800543
V6 - PCR+	Positive	Positive	Positive	Positive	1.37456	2.46286	1.72201	1.52883	1.70536	0.785492	1.29306	1.11622	0.478763	0.305937	2.14024	1.67392	2.45916	1.20104	0.645867
V6 - PCR+	Positive	Positive	Positive	Positive	1.45332	1.30363	1.81809	1.34792	1.17377	1.32144	1.13033	1.63674	0.816241	1.14729	1.53688	1.23531	1.79447	1.10022	0.598581
V6 - PCR+	Positive	Positive	Positive	Positive	0.837273	1.41844	1.30463	1.34814	0.79588	0.263241	0.835514	0.676694	0.68921	0.349493	1.10551	0.991992	1.73038	1.16395	0.540474
V6 - PCR+	Positive	Positive	Positive	Positive	1.25139	1.40756	1.57031	1.4707	0.799341	0.623779	0.573288	0.786424	0.442359	0.532787	1.03187	0.890573	1.39833	1.11204	0.672518
V6 - PCR+	Positive	Positive	Positive	Positive	1.28556	2.11381	1.58365	1.61384	1.4079	0.528708	1.35218	0.763226	0.440398	0.183847	1.18785	1.29265	1.61651	1.30611	0.706567
V6 - PCR+	Positive	Positive	Positive	Positive	0.949913	1.27383	1.25871	0.805695	0.666785	1.07763	1.4765	1.31747	1.06446	0.364417	0.854475	0.937852	1.32078	1.26685	0.755451
V6 - PCR+	Positive	Positive	Positive	Positive	1.4642	1.65088	1.80242	1.68574	0.874062	1.14298	1.04089	1.55493	0.733817	0.657467	0.764215	1.35713	1.24343	1.11112	0.490624
V6 - PCR+	Positive	Positive	Positive	Positive	2.04472	2.02039	2.34552	1.48812	1.80982	1.44416	1.57566	1.73095	0.467741	1.26566	1.389	1.50565	1.69953	0.972614	0.361028
V6 - PCR+	Positive	Positive	Positive	Positive	0.471292	1.28421	0.702431	0.456366	0.836324	0.686249	0.858946	0.964566	0.39344	0.177581	0.873635	1.08273	1.39134	1.17276	0.462643
V6 - PCR+	Positive	Positive	Positive	Positive	1.29373	1.43986	1.78056	1.96926	1.34733	0.461881	1.03361	0.81176	0.733502	0.546202	0.695616	0.900997	1.17831	1.17631	0.171614
V6 - PCR+	Positive	Positive	Positive	Positive	2.25434	2.27409	2.46253	2.24417	1.55162	1.68797	1.8532	1.8701	1.69936	0.529734	1.46427	1.70482	1.94633	1.62866	0.686381
V6 - PCR+	Positive	Positive	Positive	Positive	1.35199	2.32116	1.63306	0.67716	1.75928	0.883256	1.19892	1.11035	0.847308	0.457738	0.817475	0.904684	1.15396	1.01093	0.48416
V6 - PCR+	Negative	Negative	Positive	Positive	0.292597	1.32893	0.90309	0.116506	0.802511	0.550228	1.38828	0.901731	0.375664	0.994537	0.895366	0.932682	1.24841	1.11651	0.573288
V6 - PCR+	Positive	Negative	Positive	Positive	0.523654	1.0442	0.810521	0.201202	0.293205	0.477121	1.08113	0.649282	0.220673	0.560521	0.660531	1.1633	1.25242	1.18785	0.645769
V6 - PCR+	Positive	Positive	Positive	Positive	1.18888	1.72258	1.57622	1.68373	1.44394	1.01498	1.51828	0.970037	0.479654	0.697443	0.879609	0.861125	1.27422	1.0201	0.628389
V6 - PCR+	Positive	Positive	Positive	Positive	1.74819	2.03391	1.97922	1.26024	1.41121	0.763639	1.42612	1.08425	0.801954	0.663289	1.25807	1.37321	1.72769	1.08337	0.562431
V6 - PCR+	Positive	Positive	Positive	Positive	1.61351	1.61606	1.84755	1.71456	1.55526	0.721477	1.78872	1.16926	0.495219	0.518234	0.838149	1.08897	1.57408	0.906786	0.343434
V6 - PCR+	Positive	Positive	Positive	Positive	2.09589	2.15229	2.44633	1.74009	0.760318	1.20548	1.1797	1.41768	0.639735	0.458638	0.758284	1.10572	1.16645	1.09818	0.511068
V6 - PCR+	Negative	Negative	Negative	Negative	-0.0091434	1.44457	0.253257	0.131672	1.55981	0.0190232	0.791973	0.338278	0.391409	0.199231	0.855643	1.30706	1.30266	1.15209	0.672991
V6 - PCR+	Positive	Positive	Positive	Positive	1.34242	1.65214	1.61357	1.4078	0.917914	0.346108	1.07634	0.595221	0.369911	0.28018	0.682011	1.03971	1.23853	0.942799	0.408889
V6 - PCR+	Positive	Positive	Positive	Positive	1.69704	1.99876	1.93176	2.4057	0.975906	1.00986	1.73521	1.397	0.877402	0.82625	1.40758	0.984488	1.90816	1.3386	0.361396
V6 - PCR+	Positive	Positive	Positive	Positive	1.61461	1.63207	1.77515	1.62609	0.976935	1.48412	2.26639	1.68494	0.907246	0.208276	1.53048	1.82949	1.76672	1.20888	0.536707
V6 - PCR+	Positive	Positive	Positive	Positive	1.00616	1.24348	1.35218	1.23499	1.48379	0.399097	0.869232	0.733465	0.604946	0.777185	0.734177	1.19528	1.32405	1.13848	0.561631
V6 - PCR+	Positive	Positive	Positive	Positive	0.79472	1.63816	1.13672	0.525045	0.784142	0.619455	1.37496	0.918474	0.370356	1.21799	1.19919	0.911578	1.5704	1.00584	0.438441
V6 - PCR+	Positive	Positive	Positive	Positive	1.52624	2.02241	1.88816	1.36312	0.765917	0.754745	0.834044	1.02727	0.563173	0.926571	0.871309	0.956571	1.31141	1.24702	0.701763
V6 - PCR+	Positive	Positive	Positive	Positive	2.25988	2.37469	2.39984	2.64573	1.24613	1.96074	2.55489	2.12764	2.12517	0.889968	2.11246	1.56119	2.16782	1.43528	0.304235
V6 - PCR+	Positive	Positive	Positive	Positive	1.40358	1.33244	1.59955	0.968842	0.859185	0.884888	1.29351	1.0649	1.11643	1.03725	0.613704	0.841033	1.14915	1.02074	0.541362
V6 - PCR+	Positive	Positive	Positive	Positive	1.49424	2.03661	1.70619	1.68561	1.72065	0.53939	1.91652	0.857333	0.653213	0.967314	0.683819	1.0086	1.2894	1.25527	0.623249
V6 - PCR+	Positive	Positive	Positive	Positive	1.70969	1.7526	1.92557	1.24348	1.37337	0.829822	1.08093	1.14513	1.24184	0.63249	1.11094	0.96911	1.36538	0.967017	0.38344
V6 - PCR+	Positive	Positive	Positive	Positive	1.79819	1.84901	1.95801	1.90956	1.617	0.923349	1.96017	1.29834	0.533484	0.658065	0.971199	1.11311	1.60006	0.937016	0.299217
V6 - PCR+	Positive	Positive	Positive	Positive	1.41288	1.88215	1.54407	1.55818	0.784885	1.64826	1.63859	1.90585	0.742679	1.20465	0.783115	1.10345	1.37896	1.28111	0.692938
V6 - PCR+	Positive	Positive	Positive	Positive	1.70662	2.42837	1.95984	2.14174	0.823909	1.51818	1.75051	1.81325	1.48802	0.865548	1.5811	1.25092	1.80557	1.25589	0.646981
V6 - PCR+	Positive	Positive	Positive	Positive	1.73884	2.17403	1.91402	1.29003	1.33937	0.765562	1.87819	1.01703	0.755875	0.603608	1.26777	1.54818	1.64522	1.15674	0.526207
V6 - PCR+	Positive	Positive	Positive	Positive	1.38288	1.50339	1.65357	0.700576	1.84187	1.48495	1.98419	1.46759	0.5209	0.51491	1.10596	1.25559	1.45804	1.21015	0.569436
V6 - PCR+	Positive	Positive	Positive	Positive	1.63416	1.82136	1.74979	1.58643	0.964113	1.54363	2.17026	1.73493	0.990759	0.358069	1.533	1.82909	1.72517	1.20412	0.55735
V6 - PCR+	Positive	Positive	Positive	Positive	1.2239	1.9867	1.63467	0.90309	1.35722	0.470639	1.15263	0.781356	0.21011	0.460731	1.01719	1.38385	1.46636	1.09226	0.653655
V6 - PCR+	Positive	Positive	Positive	Positive	2.10618	2.42825	2.3538	1.90115	1.74916	1.61954	2.24392	1.79605	0.774691	1.37282	1.01374	1.26313	1.32089	0.937375	0.499294
V6 - PCR+	Positive	Positive	Positive	Positive	2.36889	2.4306	2.69172	1.93803	1.38745	1.06129	1.41051	1.41471	0.429348	0.346108	1.43333	1.98125	1.87924	1.27969	0.657134
V6 - PCR+	Positive	Positive	Positive	Positive	1.83844	2.2228	2.16286	2.24151	1.74956	0.504395	0.997884	0.827513	0.929419	0.659203	1.52836	1.87728	2.03311	1.26506	0.689969
V6 - PCR+	Positive	Positive	Positive	Positive	1.86414	1.79696	2.17908	1.90812	1.65355	1.03655	1.2666	1.28813	0.694712	0.81858	0.832772	1.19564	1.25127	1.12112	0.672193
V6 - PCR+	Positive	Positive	Positive	Positive	1.95263	2.29324	2.20018	2.22069	0.431959	1.29054	1.41497	1.51672	1.31463	0.681858	1.00087	1.52737	1.32919	1.1807	0.440909
V6 - PCR+	Positive	Positive	Positive	Positive	1.92363	2.51771	2.12356	1.80811	0.196295	1.49726	1.40525	1.79409	0.870652	0.367977	1.1443	1.31138	1.57546	1.20667	0.60206
V6 - PCR+	Positive	Positive	Positive	Positive	1.27717	2.44178	1.47886	2.29632	0.80242	1.24949	1.92508	1.56764	0.590268	0.687444	2.65117	1.44139	2.73076	1.16943	0.605586
V6 - PCR+	Positive	Positive	Positive	Positive	2.1635	2.39304	2.37383	2.51945	1.05115	1.4927	2.29147	1.7422	1.70158	0.486925	1.962	1.46544	2.01074	1.28743	0.202007
V6 - PCR+	Positive	Positive	Positive	Positive	1.57243	1.42409	1.71945	1.59887	1.9979	0.931862	1.25709	1.07744	0.626636	0.856836	1.3015	1.01848	1.64878	1.12328	0.554726
V6 - PCR+	Positive	Positive	Positive	Positive	1.58441	1.4405	1.80993	1.18981	1.25972	0.68989	0.919619	0.941865	1.2278	0.543354	1.13735	1.04689	1.4014	1.04139	0.450249
V6 - PCR+	Positive	Positive	Positive	Positive	1.85381	2.15995	2.14398	2.52807	1.54519	0.724406	1.65014	0.809185	0.747202	1	1.62423	1.26098	1.80602	1.27024	0.503856
V6 - PCR+	Positive	Positive	Positive	Positive	2.03628	2.10778	2.22268	1.90596	1.43957	1.60746	1.30936	1.83763	1.15797	0.651653	1.67196	1.11394	1.9083	1.13846	0.18327
V6 - PCR+	Positive	Positive	Positive	Positive	2.02243	1.66339	2.23691	1.38917	0.779356	1.54146	1.05456	1.74668	0.584185	0.598543	0.88224	1.12159	1.2265	1.08299	0.39794
V6 - PCR+	Positive	Positive	Positive	Positive	0.858558	1.38021	1.13224	1.43245	1.34209	0.313264	1.41497	0.66945	0.552842	0.592653	0.894657	1.46431	1.30546	1.27463	0.626419
V6 - PCR+	Positive	Positive	Positive	Positive	1.45702	1.98549	1.73923	1.76795	1.86205	0.412522	1.87977	0.771032	0.688246	1.02869	0.940879	1.07311	1.34362	1.33029	0.726999
V6 - PCR+	Positive	Positive	Positive	Positive	0.846974	2.03245	1.11998	1.68858	1.66362	0.639735	1.45996	0.887898	0.337459	0.992885	2.21123	1.61634	2.70664	1.23635	0.762731
V6 - PCR+	Positive	Positive	Positive	Positive	1.73962	1.74599	1.90196	2.36351	1.36844	1.11869	0.862472	1.45069	0.988686	0.904638	1.33799	1.12634	1.45152	1.37205	0.529974
V6 - PCR+	Positive	Positive	Positive	Positive	1.25406	1.42813	1.52244	2.12764	0.982271	0.91457	1.10914	1.19777	0.858193	0.666785	1.35626	1.08099	1.60274	1.17537	0.58121
V6 - PCR+	Positive	Positive	Positive	Positive	1.47875	1.66215	1.74265	1.41091	1.40516	0.628389	1.24812	0.924887	0.786584	0.382335	0.861928	1.0046	1.24567	1.14481	0.435112
V6 - PCR+	Positive	Positive	Positive	Positive	1.92863	2.30827	2.12794	2.18927	0.61497	1.08133	1.44438	1.27273	1.26437	0.896579	1.0293	1.5943	1.37983	1.16849	0.649173
V6 - PCR+	Positive	Positive	Positive	Positive	1.59087	2.08587	1.88199	1.80076	1.70285	1.00281	1.47078	0.915966	0.737428	0.942467	1.1198	1.68674	1.43831	1.14613	0.706065
V6 - PCR+	Positive	Positive	Positive	Positive	1.6086	2.13949	1.82688	1.42848	0.41318	0.998021	1.18906	1.26568	0.720535	0.189056	1.00241	1.64998	1.39162	1.26587	0.759668
V6 - PCR+	Positive	Positive	Positive	Positive	1.56259	2.02557	1.67826	1.06593	0.393647	0.573463	1.47755	0.855317	0.535468	1.12366	1.12481	1.3755	1.39998	1.22894	0.645769
V6 - PCR+	Positive	Positive	Positive	Positive	1.72245	1.89096	1.88712	1.59599	1.49857	0.64673	0.891166	0.830375	0.441957	0.367977	1.13695	1.27031	1.4166	1.12955	0.613816
V6 - PCR+	Positive	Positive	Positive	Positive	1.90753	2.55112	2.07037	1.6851	0.206054	1.38382	1.37703	1.74761	0.681241	0.382467	1.1153	1.36604	1.55401	1.22489	0.657108
V6 - PCR+	Positive	Positive	Positive	Positive	1.01761	1.69852	1.27796	1.90607	1.69657	0.211807	1.04026	0.468769	0.479184	0.339593	0.811032	1.14821	1.21198	1.20473	0.55576
V6 - PCR+	Positive	Positive	Positive	Positive	1.35118	1.92169	1.66047	0.609484	1.29991	0.728592	1.20145	0.978172	0.525426	0.585792	0.933332	1.2015	1.34658	1.15964	1.08334
V6 - PCR+	Positive	Positive	Positive	Positive	1.54848	2.08002	1.67111	1.56862	1.05322	1.44302	1.25552	1.79828	0.599839	1.1755	0.979861	1.172	1.34855	1.28373	0.722737
V6 - PCR+	Positive	Positive	Positive	Positive	1.25928	2.00305	1.57059	0.882503	1.60566	0.475415	1.0086	0.776445	0.290689	0.246672	1.19105	1.37555	1.5679	1.16021	0.631652
V6 - PCR+	Positive	Positive	Positive	Positive	1.34751	2.16303	1.64818	0.58567	1.91704	0.797649	1.09903	1.01395	0.669639	0.273592	1.0121	1.14478	1.31405	1.1352	0.546757
V6 - PCR+	Positive	Positive	Positive	Positive	1.75703	1.76794	1.93884	2.13499	0.326584	0.475492	0.824396	0.737246	0.505455	-0.0049073	1.03981	1.14654	1.40094	1.36298	0.635484
V6 - PCR+	Positive	Positive	Positive	Positive	1.36521	1.08517	1.60805	1.8756	0.613959	0.441793	0.682371	0.662167	0.644069	0.185046	0.839288	1.08295	1.149	1.3392	0.542623
V6 - PCR+	Positive	Positive	Positive	Positive	1.51114	1.29577	1.68023	1.73948	2.0067	0.93923	1.18579	1.0904	0.813189	0.849688	1.06391	0.963557	1.49544	1.30023	0.542552
V6 - PCR+	Positive	Positive	Positive	Positive	0.621715	1.04792	0.947034	1.83569	1.60606	0.450915	1.12684	0.690675	0.539008	0.943682	1.83847	1.2385	2.37305	1.44386	0.69633
V6 - PCR+	Positive	Positive	Positive	Positive	2.03948	2.12046	2.2806	2.21145	1.49281	1.53433	1.30246	1.84542	1.32574	0.675489	1.71104	1.40469	2.08297	1.53436	0.494397
V6 - PCR+	Positive	Positive	Positive	Positive	1.76665	1.58392	2.04887	2.42011	0.761381	1.20781	1.14859	1.47909	1.16913	0.169461	1.26149	1.34549	1.55379	1.41562	0.577402
V6 - PCR+	Positive	Positive	Positive	Positive	1.31971	1.64285	1.59543	1.23964	1.59174	0.68328	1.76439	0.919416	0.723482	0.680365	1.04299	1.05505	1.37923	1.39606	0.724054
V6 - PCR+	Positive	Positive	Positive	Positive	2.03246	1.7014	2.215	1.81144	0.827369	1.34121	1.01896	1.52594	0.738537	0.541195	0.795353	1.03698	1.22916	1.24914	0.419338
V6 - PCR+	Positive	Positive	Positive	Positive	1.60206	1.64986	1.94647	1.16252	2.00283	1.61418	1.88642	1.64682	0.856379	0.532486	1.09921	1.32147	1.42413	1.40438	0.513891
V6 - PCR+	Positive	Positive	Positive	Positive	1.99773	1.67729	2.1583	2.36994	2.0514	1.44081	1.80998	1.61345	1.16602	0.980571	0.860722	1.0514	1.19427	1.61292	0.607592
V6 - PCR+	Positive	Positive	Positive	Positive	2.10989	2.00895	2.25113	2.42284	0.678594	0.437707	0.848484	0.702525	0.433342	0	1.19695	1.16949	1.68829	1.31477	0.690618
V6 - PCR+	Positive	Positive	Positive	Positive	1.45647	2.1214	1.70772	1.67865	0.482261	0.424538	1.38963	0.665729	0.685034	0.320584	1.29416	1.20601	1.53913	1.32318	0.625408
V6 - PCR+	Positive	Positive	Positive	Positive	1.37566	1.73706	1.70508	1.81954	1.4934	0.877685	1.62074	1.225	1.49094	0.96436	1.35979	1.33296	1.8047	1.45151	0.729082
V6 - PCR+	Positive	Positive	Positive	Positive	1.50975	1.56995	1.82896	1.9345	1.55784	0.986772	1.20952	0.99249	0.930148	0.808114	1.06807	1.19623	1.42051	1.42001	0.7836
V6 - PCR+	Positive	Positive	Positive	Positive	1.82769	1.61827	2.03259	2.76055	0.44261	1.50838	2.17214	1.70029	2.25875	0.376656	2.35649	1.32953	2.54484	1.94147	0.720397
V6 - PCR+	Positive	Positive	Positive	Positive	2.53163	2.49671	2.70108	2.20585	1.60853	1.09691	1.06728	1.30337	0.7196	0.82625	1.07088	1.22812	1.47887	1.53725	0.730684
V6 - PCR+	Negative	Negative	Negative	Negative	-0.111974	0.377737	0.162727	0.499562	0.0193052	-0.049974	0.251056	0.251056	0.752216	0.188501	1.1581	1.29245	1.63914	1.67729	0.928307
V6 - PCR+	Negative	Negative	Negative	Negative	0.163317	0.382565	0.444452	0.405428	0.00934003	-0.0347621	0.377418	0.309303	0.529509	0.0321847	1.09288	1.24684	1.59363	1.63734	0.907246
V6 - PCR+	Positive	Positive	Positive	Positive	1.19703	1.87816	1.45343	1.75432	0.471726	0.386041	1.42457	0.619319	0.420803	1.09925	1.23852	1.32364	1.80793	1.25423	0.577016
V6 - PCR+	Positive	Positive	Positive	Positive	1.24155	1.92675	1.53983	0.969416	1.48968	0.466656	0.989535	0.709189	0.622263	0.685315	0.944483	1.26513	1.35231	1.4216	0.759416
V6 - PCR+	Positive	Positive	Positive	Positive	1.92216	2.14276	2.14491	2.03605	1.84122	0.827237	1.92028	1.08609	0.442359	1.28544	0.672318	0.989005	1.05799	1.08326	0.545543
V6 - PCR+	Positive	Positive	Positive	Positive	1.73271	1.81108	1.99881	2.22566	1.52441	0.540955	1.16062	0.839635	0.464266	0.621955	1.07649	1.26346	1.44658	1.25972	0.642355
V6 - PCR+	Positive	Positive	Positive	Positive	0.448633	1.61203	0.734686	0.636822	0.893947	1.46607	1.82816	1.64224	0.330101	0.578022	0.894972	1.68855	1.32451	1.27193	0.804165
V6 - PCR+	Positive	Positive	Positive	Positive	2.14208	2.56492	2.20312	1.677	1.35122	1.61193	1.04012	1.5034	0.771089	0.93352	0.794104	0.794104	1.15922	0.944281	0.559002
V6 - PCR+	Positive	Positive	Positive	Positive	2.69905	2.80869	2.85969	2.36618	0.839315	1.36618	1.79825	1.44634	1.25812	0.349635	2.39088	2.44234	2.56758	1.94343	0.8119
V6 - PCR+	Positive	Positive	Positive	Positive	2.42677	2.7256	2.54536	2.08106	0.702431	1.51384	2.07496	1.70581	1.63731	1.61558	2.42227	2.87088	2.78459	2.10148	0.88155
V6 - PCR+	Positive	Positive	Positive	Positive	2.04866	2.33063	2.27192	1.89447	0.391691	1.04448	1.27289	1.06622	0.501945	0.155753	0.971971	0.946417	1.2277	1.03714	0.863535
V6 - PCR+	Positive	Positive	Positive	Positive	1.95727	2.48003	2.20738	2.35557	1.55986	2.14593	2.26322	2.15061	1.26981	1.0733	2.11814	2.62024	2.3113	0.965022	0.664552
V6 - PCR+	Positive	Positive	Positive	Positive	0.79814	1.91439	1.09006	1.10883	0.314966	0.714126	1.40837	1.02752	0.758785	0.195926	1.62105	2.07433	1.81453	1.56211	0.71575
V6 - PCR+	Positive	Positive	Positive	Positive	2.38163	2.31196	2.43998	2.41043	1.40032	0.981517	1.06901	0.956915	0.848531	1.44995	1.0184	0.947712	1.18167	1.06098	0.665287
V6 - PCR+	Positive	Positive	Positive	Positive	1.98829	2.19679	2.14502	1.95528	0.770326	0.85158	1.59862	0.932545	0.828456	0.719796	2.08216	1.46516	2.15455	1.62261	0.69682
V6 - PCR+	Positive	Positive	Positive	Positive	2.47472	2.5467	2.40129	2.35884	0.370666	1.21807	1.60566	1.36963	1.80993	0.260601	2.6979	2.36024	2.6902	2.26155	0.82084
V6 - PCR+	Positive	Positive	Positive	Positive	2.44094	2.34621	2.45196	2.43436	0.428974	1.91863	1.34242	1.71096	1.32044	0.37501	1.58609	1.39922	1.72306	1.30583	0.772756
V6 - PCR+	Positive	Positive	Positive	Positive	2.18763	2.55267	2.26861	2.44459	1.28226	2.33094	2.20189	2.02144	1.07808	0.967207	2.17416	2.18178	2.09309	0.995322	0.730859
V6 - PCR+	Positive	Positive	Positive	Positive	2.09778	2.33107	2.13171	2.10969	1.3328	1.48759	2.11585	1.34593	1.03428	1.37304	2.20868	1.47522	2.27797	1.06286	0.786379
V6 - PCR+	Positive	Positive	Positive	Positive	2.41977	2.49017	2.47723	2.38949	1.11886	0.814668	1.0557	0.844008	0.408478	0.323306	1.40967	1.51944	1.57535	1.12722	0.743812
V6 - PCR+	Positive	Positive	Positive	Positive	2.46819	2.68813	2.37018	2.26734	2.00155	1.97355	2.37565	2.02669	1.86341	0.721113	2.33879	1.89316	2.35607	1.87935	0.531151
V6 - PCR+	Positive	Positive	Positive	Positive	2.23178	2.76406	2.48601	2.83845	0.599883	1.55186	1.6596	1.75077	1.29447	0.380211	2.68637	1.57436	2.76755	1.47512	0.637973
V6 - PCR+	Positive	Positive	Positive	Positive	2.0316	2.32509	2.1788	2.46726	1.54523	0.736453	2.39755	0.790216	1.60738	0.598991	1.4384	2.32922	1.56716	2.32955	0.754078
V6 - PCR+	Positive	Positive	Positive	Positive	2.22514	2.17926	2.33776	2.24952	1.67669	0.966142	1.40654	1.01925	1.17609	0.897111	1.23175	1.14296	1.4849	1.29361	0.860592
V6 - PCR+	Positive	Positive	Positive	Positive	1.66394	2.26576	2.09403	2.055	0.690196	0.989005	1.09778	0.80618	0.393575	0.284431	1.08625	1.35655	1.35943	0.888877	0.356547
V6 - PCR+	Positive	Positive	Positive	Positive	1.36557	1.60672	1.54095	1.12887	1.19414	0.730144	1.09081	0.857893	0.43099	0.559656	0.947971	1.06735	1.25992	1.03108	0.69897
V6 - PCR+	Positive	Positive	Positive	Positive	1.49911	2.77657	1.81089	1.46793	0.387721	0.981517	1.84755	1.22563	0.807309	0.932601	0.587604	1.44224	0.846573	0.922676	0.410174
V6 - PCR+	Positive	Negative	Negative	Positive	0.355388	1.35878	0.372093	0.436693	1.13496	1.23824	1.69444	1.45718	0.340902	0.861488	0.930863	1.60978	1.35418	1.30551	0.96592
V6 - PCR+	Positive	Positive	Positive	Positive	2.34081	2.73792	2.53406	1.39976	0.60206	2.24317	1.45963	2.43829	0.495763	0.374459	2.24364	2.32438	2.44081	1.52209	0.722035
V6 - PCR+	Positive	Positive	Positive	Positive	0.695004	0.900615	1.04318	0.555204	1.42436	0.683458	1.09843	1.17252	0.374459	1.56531	0.801343	0.934243	1.24539	1.18155	0.517346
V6 - PCR+	Positive	Positive	Positive	Positive	1.29681	2.0112	1.67949	2.29003	1.89718	1.20412	1.70195	1.35384	1.58292	0.849356	0.942311	0.945324	1.28976	1.34434	0.603382
V6 - PCR+	Positive	Positive	Positive	Positive	1.01397	1.60185	1.37178	1.13891	0.391207	1.55792	1.57	1.75587	0.894657	0.593627	1.64725	1.40171	2.11533	1.21579	0.586743
V6 - PCR+	Positive	Positive	Positive	Positive	0.831771	1.42419	1.31662	1.56275	0.676694	0.452298	2.07737	0.651601	0.560305	0.836746	0.941653	0.985277	1.23312	1.20386	0.539912
V6 - PCR+	Positive	Positive	Positive	Positive	0.950515	1.16194	1.14851	0.786424	0.697296	1.48885	1.21371	1.70329	0.654932	0.686381	0.785649	1.14566	1.08985	0.884888	0.310646
V6 - PCR+	Positive	Positive	Positive	Positive	1.73526	2.12571	1.9621	2.33381	1.21228	1.18392	1.33579	1.32968	1.2964	0.270361	2.09723	1.56175	2.47046	1.25691	0.61182
V6 - PCR+	Positive	Positive	Positive	Positive	1.69831	1.9105	1.89461	2.37277	1.43709	1.81147	1.7312	1.96104	1.50552	0.863162	1.36812	1.34543	1.68674	1.66031	0.587777
V6 - PCR+	Positive	Positive	Positive	Positive	2.07731	2.21531	2.26015	2.55078	0.180736	1.0614	2.50002	1.21846	1.01889	1.89681	1.65432	1.27919	2.00519	1.41497	0.479896
V6 - PCR+	Positive	Positive	Positive	Positive	0.18142	1.29414	0.550907	1.40274	0.931307	0.536889	1.07799	0.870768	0.587582	0.173712	1.88251	1.27378	2.47995	1.57575	0.658398
V6 - PCR+	Positive	Positive	Positive	Positive	1.98051	2.24065	2.1687	2.3404	1.52965	1.02583	1.02385	1.10743	1.45015	0.440604	1.75832	0.916326	1.94525	0.421822	-0.0983941
V6 - PCR+	Positive	Positive	Positive	Positive	1.59843	2.28008	1.874	0.802774	1.08338	1.02803	1.34679	1.24073	0.716313	0.640518	1.27912	1.26343	1.4725	1.08856	0.415503
V6 - PCR+	Positive	Positive	Positive	Positive	0.67244	2.09121	1.12252	0.353966	2.14011	0.261878	1.87226	0.44876	0.38886	0.933801	1.57493	1.03118	1.88712	1.25527	0.544068
V6 - PCR+	Positive	Positive	Positive	Positive	2.06766	2.52691	2.28569	2.54777	0.872572	0.717566	1.73427	0.891921	1.7974	0.336835	2.51892	1.62184	2.65303	1.83313	0.545871
V6 - PCR+	Positive	Positive	Positive	Positive	1.20412	2.2426	1.47788	2.43878	1.31527	0.816826	1.80378	1.0076	0.754078	0.82263	0.799194	0.87259	1.17885	1.0643	0.486265
V6 - PCR+	Positive	Positive	Positive	Positive	0.515967	1.34587	0.971666	0.681876	1.384	0.756962	2.10262	1.13393	0.63614	0.825678	0.947902	1.18697	1.25053	0.998108	0.492578
V6 - PCR+	Positive	Positive	Positive	Positive	1.65398	1.77669	1.78044	1.96592	1.4378	0.463078	1.23667	0.679593	0.470491	0.724648	1.03799	0.962458	1.3632	1.53525	0.355188
V6 - PCR+	Positive	Positive	Positive	Positive	1.67724	1.85062	1.82115	0.980003	0.595496	0.909675	1.86477	1.03831	0.305829	1.21499	1.31131	1.23045	1.63696	0.89163	0.30702
V6 - PCR+	Positive	Positive	Positive	Positive	1.03514	1.57863	1.23715	1.08596	0.108233	1.1259	1.26258	1.2364	0.373433	-0.233535	2.09652	1.40559	2.24097	1.03178	0.53595
V6 - PCR+	Negative	Positive	Negative	Negative	-0.199572	1.79752	0.214937	1.2727	1.52641	-0.39941	0.988101	0.0445821	0.227678	0.961998	0.452871	0.892282	0.864191	0.788597	0.193625
V6 - PCR+	Positive	Positive	Positive	Positive	1.2467	1.56646	1.5336	0.498055	0.932248	0.551367	0.995561	0.706269	0.30103	1.81053	1.07495	1.20032	1.55686	1.13775	0.598256
V6 - PCR+	Positive	Positive	Positive	Positive	1.1913	1.83427	1.46523	1.09751	1.34514	0.662167	1.37395	0.708368	0.467978	0.703023	0.929419	1.10389	1.29162	1.54672	0.584923
V6 - PCR+	Positive	Positive	Positive	Positive	1.84042	1.90982	2.01949	0.91833	1.69335	0.670665	1.4478	0.961082	0.436503	1.27794	1.59486	1.33368	1.84439	1.04656	0.442782
V6 - PCR+	Positive, partial	Negative	Negative	Positive	-0.064458	1.39433	0.363677	0.75771	0.795281	0.723412	1.39976	1.1001	2.23546	0.176091	1.14203	1.49357	1.72664	1.4447	0.614731
V6 - PCR+	Positive	Positive	Positive	Positive	1.76209	2.75783	1.96915	2.39367	0.803262	1.41978	1.88642	1.45685	1.23313	0.317843	1.71324	2.31944	1.86664	1.75057	1.00285
V6 - PCR+	Positive	Negative	Positive	Positive	0.134699	1.29826	0.780775	0.0230653	0.739644	0.58682	1.36669	1.00298	0.89933	0.414589	1.59945	1.72479	1.82675	1.08031	0.536243
V6 - PCR+	Positive	Positive	Positive	Positive	0.536558	1.68215	0.556303	1.06371	2.02898	0.337459	1.81541	0.653213	1.52618	0.897627	1.83165	1.69961	2.09068	1.3557	0.647288
V6 - PCR+	Positive	Positive	Positive	Positive	0.318759	2.13646	0.758091	1.44326	1.84016	0.618247	1.19474	1.08464	0.585246	0.628712	1.27799	1.38976	1.66087	1.24469	0.748188
V6 - PCR+	Positive	Positive	Positive	Positive	1.02546	1.1473	1.40186	2.09382	0.506173	2.00848	2.56057	2.26116	1.79059	1.78452	1.75736	1.37287	1.89776	2.27629	0.6047
V6 - PCR+	Positive	Positive	Positive	Positive	1.44438	2.51743	1.716	0.497325	0.883256	1.73911	1.7997	2.0239	1.15661	0.406988	2.44924	2.13381	2.65579	1.2421	0.565543
V6 - PCR+	Positive	Positive	Positive	Positive	1.95591	2.2917	2.34223	1.23143	1.7131	1.85988	1.6438	2.0185	1.52114	0.734282	2.55104	2.69135	2.57468	1.39346	0.687689
V6 - PCR+	Positive	Positive	Positive	Positive	1.31352	2.38994	1.83675	2.53185	0.439333	2.57924	2.29732	2.67511	1.34193	0.327359	2.30262	2.55176	2.58433	1.17962	0.863687
V6 - PCR+	Positive	Positive	Positive	Positive	2.34474	2.44757	2.37377	2.37632	1.57486	2.04139	0.540875	1.11651	1.68815	1.33347	2.84843	1.56648	2.92772	1.3453	0.628102
V6 - PCR+	Positive	Positive	Positive	Positive	0.0321847	2.23718	0.391207	1.3246	0.852198	0.838849	1.49433	0.94939	1.27875	0.324797	2.27303	2.29931	2.53085	1.60833	0.652089
V6 - PCR+	Positive	Positive	Positive	Positive	0.220108	0.390935	1.05918	1.99317	1.93912	0.200659	1.24402	0.569875	0.535113	0.290565	0.862472	1.19392	1.32546	1.68931	0.682532
V6 - PCR+	Positive	Positive	Positive	Positive	0.960848	2.34201	1.37011	2.07277	0.0998949	0.102662	1.51895	0.5272	1.68768	0.194977	1.03505	1.27409	1.45185	1.36091	0.691351
V6 - PCR+	Positive	Positive	Positive	Positive	1.61054	1.81916	1.8564	0.942962	1.88638	0.71763	2.01759	0.895072	1.75994	1.04618	1.6603	2.52739	1.85797	1.52079	0.493512
V6 - PCR+	Positive	Positive	Positive	Positive	2.12595	2.82147	2.37645	2.46095	0.932147	2.00852	2.21466	2.11846	1.56797	0.513218	2.51254	1.95697	2.52302	1.88799	0.64015
V6 - PCR+	Negative	Negative	Negative	Negative	-0.184524	0.0693265	0	0.986427	0.616435	-0.08167	0.325164	0.455932	0.790386	1.48915	0.945539	1.07398	1.39263	1.32772	0.779442
V6 - PCR+	Positive	Positive	Positive	Positive	1.18302	2.1936	1.86527	0.370111	1.40477	1.91894	1.86095	2.07264	1.31392	1.44636	1.66129	1.5317	1.91654	1.4167	0.808281
V6 - PCR+	Positive	Positive	Positive	Positive	1.25034	1.62744	1.5345	1.9913	0.780598	1.45601	1.02849	1.66658	1.74076	0.163646	1.45001	1.54995	1.77074	2.29942	0.716003
V6 - PCR+	Negative	Negative	Positive	Positive	-0.0889411	0.685908	0.59802	0.858671	1.8789	0.124939	0.618207	0.494323	0.307561	0.574908	0.870366	1.05887	1.30763	1.18304	0.710035
V6 - PCR+	Positive	Positive	Positive	Positive	0.185637	2.37755	0.50515	2.51227	2.09334	0.208559	0.799435	0.504033	0.697779	0.00590886	1.87982	1.84198	2.05011	1.39994	0.842705
V6 - PCR+	Positive	Positive	Positive	Positive	2.24738	2.67797	2.27934	2.34512	0.890501	0.933839	1.96945	1.2537	2.06062	0.229337	2.73712	1.90223	2.89493	1.46848	0.633009
V6 - PCR+	Positive	Positive	Positive	Positive	2.30593	2.02291	2.54911	1.88342	1.41602	0.661181	0.992087	0.899304	1.85295	0.88224	1.93903	1.99533	2.07796	1.74556	0.72393
V6 - PCR+	Positive	Positive	Positive	Positive	1.72395	2.51611	1.76686	2.49103	0.198657	1.98727	2.02576	2.23108	0.865301	0.267606	1.8487	2.56652	1.94354	1.31627	0.6072
V6 - PCR+	Positive	Positive	Positive	Positive	2.45456	2.59454	2.55846	2.2943	0.700576	1.35603	1.85085	1.26951	0.22617	0.572097	2.37652	1.5148	2.55873	1.44473	0.763194
V6 - PCR+	Positive	Positive	Positive	Positive	2.53139	2.67622	2.69836	2.40742	0.20036	2.03905	2.53148	2.17514	2.30967	0.275946	2.57813	1.96365	2.60657	1.92382	0.641707
V6 - PCR+	Positive	Positive	Negative	Positive	-0.0268721	2.30376	0.049218	0.41162	1.70961	1.10641	1.51384	1.39671	0.871985	1.09424	1.07691	1.34181	1.62325	1.21994	0.760846
V6 - PCR+	Positive	Positive	Positive	Positive	1.23454	2.6736	1.66005	1.96513	2.29753	1.68206	2.12286	2.24078	1.39264	0.598757	1.39064	1.88969	1.67287	1.85834	0.666414
V6 - PCR+	Positive	Positive	Positive	Positive	2.16944	2.816	2.30972	1.93651	0.546543	1.32525	2.04446	1.64908	1.11049	0.0917704	1.29336	1.33143	1.52418	1.12057	0.459895
V6 - PCR+	Positive	Positive	Positive	Positive	2.21169	1.9367	2.14119	1.57524	1.5982	1.83799	2.7223	2.33205	2.35537	1.15104	1.62869	1.26021	1.96128	1.46678	0.754078
V6 - PCR+	Positive	Positive	Positive	Positive	2.40164	2.6172	2.53951	2.30617	1.75298	1.74124	2.16402	1.44716	1	1.01657	2.30315	1.98651	2.26153	0.641124	0.583799
V6 - PCR+	Positive	Positive	Positive	Positive	0.210223	2.01092	0.836826	0.229967	2.12441	1.33196	1.76319	1.58644	0.531073	1.55936	0.942599	1.36945	1.28666	0.996539	0.425969
V6 - PCR+	Positive	Positive	Positive	Positive	2.42499	2.74502	2.48025	2.33432	1.43797	2.32133	1.84635	2.41799	2.40725	0.779012	1.75427	1.66455	2.01603	1.21325	0.515874
V6 - PCR+	Positive	Positive	Positive	Positive	1.23499	2.09511	1.61032	1.74008	0.943777	1.02422	1.84235	1.43466	1.52562	1.5111	0.587472	0.936964	0.843165	0.385384	-0.276957
V6 - PCR+	Positive	Positive	Positive	Positive	0.581473	2.21229	0.78348	2.5324	1.71878	2.23153	2.13194	2.6471	1.94667	1.73816	1.11898	1.39899	1.3623	1.35655	0.726999
V6 - PCR+	Positive	Positive	Positive	Positive	2.36779	2.6247	2.40384	2.31806	0.889302	2.25955	2.0798	2.29646	0.975575	0.227244	1.56652	1.77001	1.50099	1.30678	0.492028
V6 - PCR+	Positive, partial	Negative	Negative	Negative	-0.168404	0.0713559	-0.049218	0.0713559	1.62066	1.52661	1.48473	2.00013	1.78651	1.81564	0.831472	0.869549	1.11485	1.06628	1.87537
V6 - PCR+	Positive	Positive	Positive	Positive	0.716579	1.91582	1.11337	0.859821	0.901214	0.467978	1.23323	0.656218	0.759668	0.822209	1.21101	0.837823	1.51001	1.19261	0.559656
V6 - PCR+	Positive	Positive	Positive	Positive	1.02931	2.25586	1.33415	1.247	0.457568	0.489638	1.31305	0.700491	0.662426	0.469434	0.900185	1.24617	1.1245	1.4523	0.671481
V6 - PCR+	Positive	Positive	Positive	Positive	1.51927	1.57135	1.69595	2.11291	2.06012	1.47334	2.25244	1.6103	0.879922	1.13922	1.0607	1.10834	1.51546	1.09819	0.566459
V6 - PCR+	Positive	Positive	Positive	Positive	1.95018	1.98856	2.12434	1.74351	0.138303	0.359244	0.988274	0.793023	0.545591	0.248094	1.04952	1.11133	1.36709	0.864788	0.345234
V6 - PCR+	Negative	Positive	Positive	Positive	0.339948	1.27722	0.680352	0.588272	1.07168	0.0291884	0.549016	0.357568	0.0226246	0.19945	1.15318	0.865301	1.35552	0.640978	-0.0614525
T1 - pre donors	Negative	Negative	Negative	Negative	-0.146128	0.182931	0.057992	0.140179	0.154902	0.241444	0.333215	0.53604	0.484482	1.86545	0.640324	0.590478	0.785704	0.752655	0.53416
T1 - pre donors	Negative	Negative	Negative	Negative	-0.0917704	0.402057	-0.0917704	0.196295	0.176091	0.221849	0.695741	0.492916	0.675846	0.460731	0.643453	0.69314	0.844507	0.705538	0.483961
T1 - pre donors	Negative	Negative	Negative	Negative	-0.0813049	0.412522	-0.107634	0.0684574	0.477121	0.230449	1.12222	0.40654	0.469822	0.531479	0.74994	0.589591	0.764979	0.856649	0.958771
T1 - pre donors	Negative	Negative	Negative	Negative	-0.0991315	0.574622	0.0421977	0.179036	0.292075	-0.154902	0.152288	0.064458	0.146128	0.477121	0.6173	0.431364	0.794886	0.688293	0.668785
T1 - pre donors	Negative	Negative	Negative	Negative	-0.131279	0.291485	0.0184834	0.129634	1.55683	-0.0413927	0.39794	0.162727	0.231609	0.800592	0.742239	0.598165	0.925754	0.853148	0.842877
T1 - pre donors	Negative	Negative	Negative	Negative	-0.320335	-0.0193052	-0.0829742	0	-0.0606978	0.0102192	0.182931	0.335792	0.349879	0.268845	0.5209	0.519709	0.623249	0.809866	0.538391
T1 - pre donors	Negative	Negative	Negative	Negative	-0.0705811	0.40654	-0.0222764	0.176091	0.553276	-0.0669468	0.367977	0.221849	0.251812	1.23769	0.675398	0.576754	0.794896	0.771962	0.722106
T1 - pre donors	Negative	Negative	Negative	Negative	-0.0705811	0.322219	-0.0457575	0.146128	1.17681	-0.0647253	0.126606	0.23241	0.20412	0.700304	0.297375	0.216969	0.503783	0.629102	0.369361
T1 - pre donors	Negative	Negative	Negative	Negative	-0.0669468	1.27821	-0.0434657	0.124939	0.422074	0.190618	0.763122	0.519319	0.625774	0.667739	0.553613	0.749908	0.721536	0.78295	0.436693
T1 - pre donors	Negative	Negative	Negative	Negative	-0.0555173	0.521138	0.0170333	0.181844	0.85248	0.425969	0.506279	0.69897	0.726999	0.657215	0.743937	0.648803	0.890573	0.909621	1.08028
T1 - pre donors	Negative	Negative	Negative	Negative	-0.124939	0.243038	-0.0457575	0.153815	0.322219	0.0681158	0.549882	0.474381	0.860055	0.347606	0.568202	0.642465	0.899821	0.818885	0.713491
T1 - pre donors	Negative	Negative	Negative	Negative	-0.176091	0.109144	0.0202034	0.0299632	0.544068	-0.0163904	0.44945	0.170696	0.276206	0.810432	0.744393	0.747392	0.696737	0.784599	0.64066
T1 - pre donors	Negative	Negative	Negative	Negative	-0.0917704	0.463111	-0.0321847	0.202826	1.16065	0.0669468	0.570802	0.269772	0.416825	0.740363	0.686821	0.50139	0.812913	0.623962	0.409758
T1 - pre donors	Negative	Negative	Negative	Negative	-0.156347	0.311014	-0.0424038	0.0655016	0.144683	0.229674	0.882887	0.405765	0.506792	0.557033	0.466126	0.500602	0.773908	0.755875	0.900367
T1 - pre donors	Negative	Negative	Negative	Negative	-0.130768	0.181844	-0.09691	0	1.31091	0.492916	0.866943	0.642355	0.848531	1.06695	0.381222	0.374864	0.509306	0.620638	0.467913
T1 - pre donors	Negative	Negative	Negative	Negative	-0.171396	0.218056	-0.0395085	0.0854302	1.19397	0.0395085	0.463111	0.349879	0.393784	0.646264	0.544598	0.561224	0.799871	0.662596	0.408935
T1 - pre donors	Negative	Negative	Negative	Negative	-0.135663	0.111492	-0.0330003	0.0861862	0.837465	-0.0306688	0.424733	0.259637	0.352183	0.81594	0.616822	0.606656	0.89434	0.760069	0.720599
T1 - pre donors	Negative	Negative	Negative	Negative	-0.0669468	0.285236	0.0102192	0.140179	1.37892	0.373581	0.588696	0.648803	0.621365	0.99736	0.538119	0.57265	0.609747	0.657784	0.653213
T1 - pre donors	Negative	Negative	Negative	Negative	-0.118099	0.372386	-0.0434657	0.140179	0.393784	0.0157943	0.18142	0.165233	0.324511	0.443698	0.748742	0.641569	0.71421	0.870905	0.463111
T1 - pre donors	Negative	Negative	Negative	Negative	-0.0496878	0.0945561	-0.0630517	0.130768	0.22419	0.0211893	0.491362	0.130334	0.628389	0.498311	0.451065	0.340993	0.703136	0.4849	0.223937
T1 - pre donors	Negative	Negative	Negative	Negative	-0.0457575	0.190332	-0.09691	0.130334	0.658011	0.31742	0.522879	0.596456	0.661788	0.803387	0.581584	0.55055	0.842642	0.70125	0.461609
T1 - pre donors	Negative	Negative	Negative	Negative	-0.0457575	0.290035	0.0606978	0.217484	0.724276	0.356547	0.5209	0.606967	0.69897	0.872421	0.605704	0.743457	0.884394	0.780584	0.779775
T1 - pre donors	Negative	Negative	Negative	Negative	-0.0248236	0.350392	-0.109145	0.197025	0.593942	0.193396	0.686069	0.378442	0.466397	0.661374	0.652227	0.551599	0.77593	0.787648	0.562657
T1 - pre donors	Negative	Negative	Negative	Negative	-0.0211893	0.295829	0	0.182931	1.96446	0.194575	0.50456	0.358431	0.489531	1.17672	0.718837	0.604364	0.865721	0.908257	0.626755
T1 - pre donors	Negative	Negative	Negative	Negative	-0.287666	0.486076	0.0450784	-0.0137883	0.927017	-0.0579919	0.424269	0.314394	0.330541	1.29967	0.819943	1.06355	1.40654	1.3241	0.542184
T1 - pre donors	Negative	Negative	Negative	Negative	-0.131279	0.314966	0.176091	0.136583	1.33288	-0.176091	0.545944	0.20984	0.967207	0.578396	1.17982	1.3785	1.64761	1.54026	1.06092
T1 - pre donors	Negative	Negative	Negative	Negative	-0.340902	0.527426	-0.0746336	0.0636691	0.865301	-0.134699	0.0543577	0.221849	0.251233	0.736397	0.802774	0.954243	1.31597	1.19797	0.620656
T1 - pre donors	Negative	Negative	Negative	Negative	-0.09691	0.384214	0.20412	0.20412	1.74141	-0.0746336	0.176091	0.144492	0.372039	0.506576	0.853116	1.00438	1.39006	1.26972	0.70148
T1 - pre donors	Negative	Negative	Negative	Negative	-0.146128	0.563566	0	0.057992	0.453209	-0.31037	-0.059314	0.23906	0.319128	0.399784	0.869045	0.973714	1.41231	1.29618	0.694814
T1 - pre donors	Negative	Negative	Negative	Negative	-0.271067	0.609747	-0.0579919	0.0442037	1.26801	-0.176091	0.821186	0.239578	0.557641	0.671584	0.8568	1.36089	1.37134	1.28807	0.650365
T1 - pre donors	Negative	Negative	Negative	Negative	-0.0292894	0.464347	0.163317	0.572771	1.18666	-0.0057523	0.607737	0.402488	0.447566	0.556937	0.750123	1.00777	1.27429	1.23504	0.605066
T1 - pre donors	Negative	Negative	Negative	Negative	-0.235213	0.324095	-0.0413927	0.0921462	0.697388	-0.0763883	0.198834	0.453121	0.417123	0.747938	0.470059	0.876925	1.0474	0.990081	0.39794
T1 - pre donors	Negative	Negative	Negative	Negative	0.10721	0.338456	0.0334238	0.10721	0.447158	-0.230992	1.14729	0.419129	0.386945	-0.0579919	0.203477	1.08871	0.807543	1.54714	0.2718
T1 - pre donors	Negative	Negative	Negative	Negative	-0.0354723	0.70405	-0.0448123	0.149762	1.40503	-0.151732	0.247784	0.55195	0.482654	0.756265	0.688697	0.982154	1.24609	1.26211	0.679357
T1 - pre donors	Negative	Negative	Negative	Negative	-0.247784	0.516219	0.122572	0.176091	1.08465	-0.115393	0.498311	0.507406	0.380211	0.539912	0.833072	1.11345	1.36006	1.36725	0.656042
T1 - pre donors	Negative	Negative	Negative	Negative	-0.130768	0.803457	0.10721	0.214844	0.515874	-0.0763883	0.27949	0.527755	0.359897	0.3837	0.764237	0.977105	1.29214	1.29572	0.581017
T1 - pre donors	Negative	Negative	Negative	Negative	-0.124939	0.0377886	-0.0202034	0.189056	0.248642	0.356078	0.590161	0.662247	0.79541	0.638624	0.879524	0.790216	1.01206	0.923988	0.843347
T1 - pre donors	Negative	Negative	Negative	Negative	-0.124939	0.268845	0	0.17089	0.822355	0.420216	0.791284	0.742436	0.75063	1.13202	0.851937	0.723592	1.02061	0.954243	0.658541
T1 - pre donors	Negative	Negative	Negative	Negative	0	0.459392	0.193125	0.260071	1.08063	0.39794	0.771521	0.722035	0.672518	0.945379	0.892241	0.783828	1.25527	1.16918	1.00737
T1 - pre donors	Negative	Negative	Negative	Negative	-0.138303	0.291046	-0.075251	0.0889411	0.435729	0.305439	0.84888	0.652227	0.724777	0.899754	0.629269	0.59068	0.757056	0.771233	0.439333
T1 - pre donors	Negative	Negative	Negative	Negative	-0.111974	0.291046	-0.0413927	0.0725507	0.872421	-0.0202034	0.592076	0.243038	0.381853	0.869765	0.778151	0.824813	0.881448	0.827513	0.483112
T1 - pre donors	Negative	Negative	Negative	Negative	-0.124939	0.119975	-0.0413927	0.0725507	1.75984	-0.0881361	0.0879552	-0.0467434	0.190618	0.910777	0.792629	0.644121	0.868136	1.10796	0.546166
T1 - pre donors	Negative	Negative	Negative	Negative	-0.0457575	0.236789	0.0413927	0.273001	1.23363	0.0725507	0.356547	0.373581	0.405765	0.555204	0.75724	0.681937	0.865301	0.736294	0.71321
T1 - pre donors	Negative	Negative	Negative	Negative	-0.110412	0.403226	-0.110412	0.057992	0.427075	-0.0917704	0.376751	0.140179	0.234083	0.234083	0.723741	0.693268	0.913584	0.817249	1.06964
T1 - pre donors	Negative	Negative	Negative	Negative	-0.118099	0.349879	-0.146128	0.228009	0.522879	-0.127787	0.190057	0.124939	0.345508	0.19552	0.152288	0.30963	0.549003	0.488551	0.0791812
T1 - pre donors	Negative	Negative	Negative	Negative	-0.0705811	0.146128	0	0.130334	0.210853	0.0669468	0.243038	0.232573	0.263241	0.356185	0.840942	0.834633	1.04402	1.05817	0.760925
T1 - pre donors	Negative	Negative	Negative	Negative	-0.0917704	0.245982	-0.0211893	0.0488486	0.719173	0.0896108	0.733732	0.39794	0.491945	0.939935	0.915784	0.839808	1.02711	1.02433	0.876531
T1 - pre donors	Negative	Negative	Negative	Negative	-0.0211893	1.01022	0.057992	0.101027	0.330993	0.0314085	0.64836	0.122216	0.380211	0.620656	0.832509	0.729705	0.90759	0.942834	0.135663
T1 - pre donors	Negative	Negative	Negative	Negative	-0.101458	0.30553	-0.0791812	0.151268	1.21858	-0.049218	0.297135	0.196295	0.345234	1.18021	0.774849	0.725763	0.984936	0.860338	0.845098
T1 - pre donors	Negative	Negative	Negative	Negative	-0.077166	0.186075	-0.0536849	0.0825349	0.269622	0	0.20412	0.179296	0.319915	0.329059	0.864066	0.735399	1.0333	1.03892	0.69897
T1 - pre donors	Negative	Negative	Negative	Negative	-0.09691	0.389166	0.0211893	0.255273	0.462398	0.0340798	0.201899	0.282932	0.381686	0.351197	0.820116	0.719859	0.984625	0.913967	0.626534
T1 - pre donors	Negative	Negative	Negative	Negative	-0.118099	0.240074	-0.0669468	0	0.311249	-0.138303	0.248642	0.0808232	0.381853	0.373581	0.91733	0.872156	1.0518	1.06508	0.882714
T1 - pre donors	Negative	Negative	Negative	Negative	-0.0917704	0.0757207	-0.118099	0	0.646264	0.12803	0.275476	0.313264	0.965134	0.400415	0.20412	0.156347	-0.0299632	0.0851716	-0.0299632
T1 - pre donors	Negative	Negative	Negative	Negative	-0.0511525	0.974153	-0.0097598	0.124939	0.522879	0	0.533603	0.157608	0.327359	0.367977	0.894524	0.90139	1.03014	0.927819	0.78377
T1 - pre donors	Negative	Negative	Negative	Negative	-0.146128	0.470172	-0.0791812	0.0669468	0.0927541	0.176091	0.59176	0.339948	0.49485	0.634729	0.764472	0.768793	0.990298	1.01195	0.674028
T1 - pre donors	Negative	Negative	Negative	Negative	0.0211893	0.138303	0.161368	0.217484	0.39794	0.31527	0.548185	0.716003	0.462398	0.710399	0.80096	0.802975	0.996795	1.15605	0.676694
T1 - pre donors	Negative	Negative	Negative	Negative	-0.0606978	0.218056	-0.0395085	0.129634	0.828604	0.319513	0.653213	0.489531	1.22147	0.675699	0.860921	0.691001	0.994323	0.945379	0.667392
T1 - pre donors	Negative	Negative	Negative	Negative	-0.2156	0.169751	-0.0829742	0.00934003	0.194575	0.162727	0.592076	0.442907	0.526809	0.574031	0.795252	0.771118	0.987795	0.977448	0.72536
T1 - pre donors	Negative	Negative	Negative	Negative	-0.0927541	0.181624	-0.0725507	0.122846	0.692237	0.11961	0.66825	0.336606	0.369487	0.979393	0.938126	0.814553	1.13791	1.16843	1.02288
T1 - pre donors	Negative	Negative	Negative	Negative	-0.0523881	0.360869	0.0193052	0.104735	0.827839	0	0.480638	0.244549	0.26803	0.436434	0.729255	0.751194	1.0048	1.11718	0.708515
T1 - pre donors	Negative	Negative	Negative	Negative	-0.0669468	0.444937	0.0395085	0.132626	1.94366	0.111492	0.331699	0.404249	0.404249	0.713552	0.883195	0.742127	1.04198	0.935853	0.763875
T1 - pre donors	Negative	Negative	Negative	Negative	-0.077166	0.253022	-0.0102192	0.0741017	0.383565	0.140816	0.30103	0.369295	0.458236	0.407083	0.870366	0.852047	1.0021	1.08209	0.845098
T1 - pre donors	Negative	Negative	Negative	Negative	-0.124939	0.0211893	0.0413927	0	0.217484	-0.0496878	0.0850108	0.0550476	0.20995	0.334888	0.785838	0.688505	0.90695	0.913309	0.799176
T1 - pre donors	Negative	Negative	Negative	Negative	-0.0705811	0.168792	0.0107239	0.130334	1.34143	0.179608	0.551569	0.480638	0.647288	0.774606	0.541063	0.561266	0.669862	0.755086	0.449292
T1 - pre donors	Negative	Negative	Negative	Negative	-0.0705811	0.480725	-0.0338583	0.0413927	0.685742	-0.0434657	0.234083	0.228009	0.234083	1.68808	0.525543	0.709531	0.886924	0.829551	0.377418
T1 - pre donors	Negative	Negative	Negative	Negative	-0.118099	0.154902	0	0.109144	0.234083	-0.0280287	0.151268	0.18799	0.352183	0.394306	0.767427	0.800516	0.894397	1.17538	0.740363
T1 - pre donors	Negative	Negative	Negative	Negative	-0.187087	0.146128	-0.0705811	0.0413927	0.190332	0.176091	0.380211	0.480725	0.427324	0.550228	0.286053	0.280301	0.536644	0.561081	0.317284
T1 - pre donors	Negative	Negative	Negative	Negative	0	0.30702	0.0771659	0.207125	0.943385	0.221849	0.669007	0.522879	0.643453	1.19682	0.848268	0.781847	0.935275	0.888942	0.685397
T1 - pre donors	Negative	Negative	Negative	Negative	-0.09691	0.278754	0.0511525	0.09691	0.694605	0.0927541	0.30103	0.349879	0.441209	0.939044	0.0763883	0.340902	0.25248	0.103541	0.00827253
T1 - pre donors	Negative	Negative	Negative	Negative	-0.0993846	0.421005	-0.0871502	0.119975	0.195396	0.379258	0.650665	0.770464	0.650665	0.650665	0.515751	0.733887	1.0796	0.59698	0.622407
T1 - pre donors	Negative	Negative	Negative	Negative	-0.0917704	0.117113	-0.0434657	0.109144	0.330993	0.115393	0.354276	0.489531	0.492578	0.541362	0.955545	0.659685	1.05608	1.06223	0.784945
T1 - pre donors	Negative	Negative	Negative	Negative	-0.0457575	0.130334	-0.0222764	0.161368	0.20412	0.0716932	0.353418	0.408935	0.53604	0.495295	0.582925	0.575029	0.814638	0.922314	0.785575
T1 - pre donors	Negative	Negative	Negative	Negative	0.0170333	0.60206	0.305351	0.499687	1.34869	0.338456	0.510545	0.845098	0.510545	0.50515	0.521902	0.872778	1.29166	1.09042	0.475492
T1 - pre donors	Negative	Negative	Negative	Negative	-0.0989253	0.0737862	0.00796893	0.0599979	1.01268	-0.0539818	0.166588	0.626727	0.674611	1.04497	0.549787	1.00622	1.10313	1.14098	0.472621
T1 - pre donors	Negative	Negative	Negative	Negative	-0.113943	0.296834	0.0398715	0.26172	1.07075	-0.0589779	0.30103	0.562387	0.627171	0.708515	0.585757	1.03045	1.11745	1.15518	0.551193
T1 - pre donors	Negative	Negative	Negative	Negative	-0.148063	0.545445	0.124939	0.152967	1.58433	0.217883	0.775952	0.970037	0.463757	0.685606	0.626516	0.892366	1.22291	1.05514	0.492726
T1 - pre donors	Negative	Negative	Negative	Negative	0.138303	0.439333	0.138303	0.364082	1.21085	0.259637	0.693674	0.490086	0.627614	0.739165	1.03097	1.05657	1.35719	1.23706	1.01576
T1 - pre donors	Negative	Negative	Negative	Negative	0.191886	0.324511	0.191886	0.316824	1.26934	0.184524	0.413004	0.274701	0.450792	0.60206	0.918642	1.18386	1.22617	1.4229	0.977724
T1 - pre donors	Negative	Negative	Negative	Negative	0.261878	0.370111	0.429697	0.528828	0.671141	0.430125	0.678448	0.645724	0.671386	0.656909	0.914255	1.02888	1.23626	1.33995	1.09619
T1 - pre donors	Negative	Negative	Negative	Negative	0.170696	0.240734	0.124939	0.267606	1.10012	0.166331	0.31527	0.30103	0.591065	1.21573	1.13877	1.19525	1.37915	1.38917	1.17524
T1 - pre donors	Negative	Negative	Negative	Negative	0.357511	0.460731	0.851937	0.550907	1.70329	0.18988	0.400733	0.37787	0.453121	1.1107	0.828318	0.84888	1.1022	1.10499	0.880347
T1 - pre donors	Negative	Negative	Negative	Negative	0.264818	0.862131	0.181844	0.365488	1.07335	0.20412	1.36715	0.50515	0.550907	0.550907	1.05859	1.13033	1.33801	1.34461	1.10456
T1 - pre donors	Negative	Negative	Negative	Negative	0.154902	0.866709	0.165626	0.507084	1.15163	0.449093	0.714958	0.647138	0.942008	1.05833	1.23436	1.25248	1.5175	1.5474	1.28486
T1 - pre donors	Negative	Negative	Negative	Negative	0.221849	0.352183	0.176091	0.383217	1.28443	0.477121	0.678648	0.90309	0.69146	1.03913	0.689448	0.83527	0.968539	1.00209	0.7567
T1 - pre donors	Negative	Negative	Negative	Negative	0.181844	0.584331	0.193125	0.394452	0.702431	0.452298	0.803912	0.662758	0.724276	0.819544	1.01791	1.11218	1.3016	1.28473	1.10596
T1 - pre donors	Negative	Negative	Negative	Negative	0.196295	0.798355	0.143907	0.359022	1.26717	0.231949	1.1341	0.288065	0.644612	0.954243	0.869421	0.918571	1.10192	1.15258	0.904838
T1 - pre donors	Negative	Negative	Negative	Negative	0.176091	0.808114	0.109144	0.808114	0.711204	0.0746336	1.1181	0.20242	0.463333	0.90647	1.10331	1.12057	1.39094	1.30902	1.13536
T1 - pre donors	Negative	Negative	Negative	Negative	0.0917704	0.39794	0.0483047	0.200915	0.880141	0.191886	0.797806	0.39794	0.544068	0.583577	1.16695	1.22885	1.45484	1.40119	1.21913
T1 - pre donors	Negative	Negative	Negative	Negative	0.2156	0.711204	0.176091	0.466656	1.14834	0.278754	0.496007	0.457377	0.64673	1.3927	1.16984	1.2156	1.45157	1.43079	1.19033
T1 - pre donors	Negative	Negative	Negative	Negative	0.282547	0.649173	0.263241	0.335792	1.31352	0.292597	0.797214	0.524546	1.20776	1.06647	1.10914	1.22825	1.3708	1.2781	1.12338
T1 - pre donors	Negative	Negative	Negative	Negative	0.124939	0.609239	0.102662	0.721536	2.10198	0.384576	0.621365	0.545944	0.666177	1.04733	0.311754	0.431364	0.552447	0.638035	0.370227
T1 - pre donors	Negative	Negative	Negative	Negative	0.107634	0.536243	0.09691	0.250725	1.00807	0.124939	0.312025	0.141329	0.358325	0.747392	1.06355	1.11293	1.35943	1.3577	1.10577
T1 - pre donors	Negative	Negative	Negative	Negative	0.131279	0.260913	0.0705811	0.0917704	0.525426	0.212608	0.492098	0.402488	0.477121	1.17456	0.868812	0.920198	1.13377	1.15922	0.929419
T1 - pre donors	Negative	Negative	Negative	Negative	0.0884219	0.207608	0.0884219	0.18988	0.892454	0.23976	0.349635	0.428817	0.553755	0.593403	0.997927	1.04514	1.26885	1.27217	1.06249
T1 - pre donors	Negative	Negative	Negative	Negative	0.212089	0.18142	0.18142	0.361028	0.644183	0.337242	0.129634	0.0532455	0.229337	0.437613	0.664851	0.812913	0.914989	1.04836	0.703769
T1 - pre donors	Negative	Negative	Negative	Negative	0.208276	0.423876	0.218495	0.30103	0.74938	0.21455	0.881448	0.335792	0.448019	0.407485	1	1.07343	1.30558	1.28235	1.033
T1 - pre donors	Negative	Negative	Negative	Negative	0.102662	0.425969	0.0791812	0.30103	1.1894	0.166948	0.364082	0.273001	0.408664	0.860338	1.033	1.08297	1.29989	1.29701	1.033
T1 - pre donors	Negative	Negative	Negative	Negative	0.30103	0.367977	0.196295	0.410174	0.949622	0.31742	0.436285	0.529509	0.558155	0.597864	0.958245	0.977724	1.24407	1.20974	0.987145
T1 - pre donors	Negative	Negative	Negative	Negative	0.146128	0.386202	0.102662	0.278754	0.735066	0.339659	0.688751	0.59698	0.614505	1.12317	1.00443	1.00111	1.25465	1.31581	1.03115
T1 - pre donors	Negative	Negative	Negative	Negative	0.181055	0.350515	0.042752	0.218843	0.467021	0.283997	0.56275	0.377418	0.585027	1.52803	1.18773	1.2021	1.46846	1.47658	1.20613
T1 - pre donors	Negative	Negative	Negative	Negative	0.160851	0.350515	0.139662	0.329994	0.533237	0.362548	0.416423	0.457816	0.577791	0.572771	1.14406	1.19498	1.44612	1.39678	1.18184
T1 - pre donors	Negative	Negative	Negative	Negative	0.273001	0.522879	0.243038	0.383217	0.702574	0.30103	0.525426	0.371611	0.547702	1.57301	1.02383	1.0698	1.30985	1.25279	1.09736
T1 - pre donors	Negative	Negative	Negative	Negative	0.16481	0.187087	0.187087	0.228479	1.10877	0.231949	0.509914	0.481358	0.575731	1.17524	1.12691	1.20576	1.37358	1.42695	1.14613
T1 - pre donors	Positive	Negative	Negative	Negative	0.463111	0.367977	0.674146	0.60378	1.05557	0.361326	0.658316	0.599744	0.599744	0.940686	0.102662	0.414973	0.171239	0.230449	-0.0299632
T1 - pre donors	Negative	Negative	Negative	Negative	-0.077166	0.12996	-0.0102192	0.00998422	0.339659	-0.0606978	0.169751	0.156786	0.156786	1.22486	0.835149	0.673897	0.995742	0.961247	0.787754
T1 - pre donors	Negative	Negative	Negative	Negative	-0.138303	0.176091	0.0193052	0.104735	0.791116	0.0180982	0.197134	0.147446	0.160411	0.230992	0.771771	0.665112	1.04434	0.855822	0.705436
T1 - pre donors	Negative	Negative	Negative	Negative	-0.124939	0.18799	-0.0377886	0.0669468	1.74102	0	0.464059	0.329059	0.443698	1.06695	0.700606	0.729042	0.817303	0.780195	0.565759
T1 - pre donors	Negative	Negative	Negative	Negative	-0.146128	0.228009	0.0102192	0.0669468	1.04327	0.0854302	0.577791	0.394147	0.394147	0.567691	-0.0170333	0.208276	0.0693265	0.0548487	0.0621479
T1 - pre donors	Negative	Negative	Negative	Negative	-0.0917704	0.140179	-0.0211893	0.154902	0.257564	0.124939	0.348455	0.488117	0.434241	0.434241	0.674146	0.606063	0.872911	0.734474	0.54636
T1 - pre donors	Negative	Negative	Negative	Negative	-0.228479	0.0555173	-0.0871502	0.0725507	0.943135	0.20995	0.587134	0.423024	0.518158	1.87302	0.588272	0.537229	0.778151	0.689364	0.696247
T1 - pre donors	Negative	Negative	Negative	Negative	-0.10322	0.153228	-0.0725507	0.129095	0.61441	-0.138303	0.195396	0.356547	0.706795	0.417245	0.718275	0.76648	0.936331	0.936902	0.586996
T1 - pre donors	Negative	Negative	Negative	Negative	-0.138303	0.237361	-0.0636691	0.0889411	1.40421	-0.0263289	0.37879	0.236912	0.371611	0.923874	0.766413	0.686636	0.862131	0.844477	0.724276
T1 - pre donors	Negative	Negative	Negative	Negative	-0.0669468	0.507084	-0.0434657	0.176091	0.954243	0	0.372723	0.278167	0.367977	1.4268	0.791284	0.727712	0.995981	0.875061	0.783828
T1 - pre donors	Negative	Negative	Negative	Negative	0.166331	0.185637	0.166331	0.335792	1.26403	0.289131	1.05711	0.404926	0.747769	0.906015	0.99221	1.08557	1.26377	1.2873	1.01237
T1 - pre donors	Negative	Negative	Negative	Negative	0.111974	0.192797	0.0248236	0.131279	1.31424	0.285236	0.455932	0.433656	0.535113	1.21936	1.15106	1.41764	1.41229	1.46894	1.22324
T1 - pre donors	Negative	Negative	Negative	Negative	0.138303	0.327359	0.157608	0.287242	1.05115	0.207125	0.407485	0.335792	0.407485	0.658541	0.632729	0.845098	0.88276	1.03801	0.682783
T1 - pre donors	Negative	Negative	Negative	Negative	0.196295	0.497325	0.143907	0.285236	1.26717	0.191068	0.621614	0.384004	0.560095	1.28115	1.04792	1.10551	1.32337	1.30761	1.08912
T1 - pre donors	Negative	Negative	Negative	Negative	0.282547	0.950203	0.221849	0.30103	1.0998	0.11115	0.848958	0.232573	0.243038	0.818446	1.12173	1.11786	1.36339	1.37539	1.12939
T1 - pre donors	Negative	Negative	Negative	Negative	0.154902	0.345234	0.154902	0.330993	0.461327	0.189056	0.566062	0.373581	0.517915	0.544068	1.09142	1.18993	1.36227	1.36656	1.15836
T1 - pre donors	Negative	Negative	Negative	Negative	0.160851	1.25193	0.0939045	0.269996	0.876058	0.30496	0.542939	0.52915	0.542939	0.600081	1.14008	1.37611	1.41819	1.48038	1.157
T1 - pre donors	Negative	Negative	Negative	Negative	0.166331	0.425969	0.185637	0.342423	2.44227	0.536243	0.685182	0.693507	0.742823	1.08144	1.13988	1.13566	1.41775	1.40824	1.14093
T1 - pre donors	Negative	Negative	Negative	Negative	0.234083	0.31627	0.176091	0.31627	0.793391	0.513638	0.746552	0.742436	0.833516	0.947846	1.01223	1.28972	1.33215	1.47171	1.19866
T1 - pre donors	Negative	Negative	Negative	Negative	0.225309	0.414973	0.170262	0.30103	0.334454	0.340283	0.664794	0.635918	0.646642	0.539008	0.953257	0.916185	1.18371	1.1635	0.97819
T1 - pre donors	Negative	Negative	Negative	Negative	0.131888	0.472426	0.110698	0.207608	1.16665	0.261878	0.752446	0.357146	0.51073	1.04139	1.02552	1.08953	1.34242	1.30671	1.0557
T1 - pre donors	Negative	Negative	Negative	Negative	0.281725	0.655305	0.169751	0.370666	1.03272	0.101458	0.39794	0.23976	0.30103	0.670636	1.09473	1.15949	1.37965	1.38583	1.09691
T1 - pre donors	Negative	Negative	Negative	Negative	0.181055	0.315753	0.139662	0.261878	0.940723	0.0511525	0.273001	0.176091	0.314394	0.588272	1.03476	1.11856	1.34679	1.33746	1.11301
T1 - pre donors	Negative	Negative	Negative	Negative	0.181844	0.158362	0.158362	0.459392	0.760422	0.190332	0.20412	0.20412	0.306425	0.582631	1.06512	1.12653	1.33065	1.36284	1.08761
T1 - pre donors	Negative	Negative	Negative	Negative	0.0917704	0.239373	0	0.121734	0.432309	0.267606	0.361028	0.44945	0.550907	0.58567	1.05859	1.17286	1.34733	1.95904	1.09884
T1 - pre donors	Negative	Negative	Negative	Negative	-0.0413927	0.338819	0.0193052	0.134699	0.725763	0.0439055	0.503993	0.310173	0.568451	0.380981	0.684411	0.712131	0.936381	0.852534	0.728488
T1 - pre donors	Negative	Negative	Negative	Negative	-0.0993846	0.0193052	-0.111974	0.0377886	1.34197	-0.0434657	0.221849	0.552842	0.340539	0.636822	0.668093	0.654158	0.909954	0.834009	0.657918
T1 - pre donors	Negative	Negative	Negative	Negative	-0.0234811	0.317843	0.0434657	0.168404	1.06367	0.141329	0.325389	0.411101	0.41433	1.96875	0.543465	0.736126	0.0478606	0.646128	-0.0490494
T1 - pre donors	Negative	Negative	Negative	Negative	-0.0579919	0.759668	0	0.0791812	0.30103	-0.0327925	0.276671	0.30103	0.316542	0.308855	0.105776	-0.0711328	0.271959	0.273071	0.257235
T1 - pre donors	Negative	Negative	Negative	Negative	-0.0871502	0.0555173	-0.0202034	0.134699	0.644349	0.113943	0.30103	0.394452	0.418301	0.922206	0.428029	0.540683	0.576542	0.491057	0.234869
T1 - pre donors	Negative	Negative	Negative	Negative	-0.0202034	1.05725	0.0193052	0.127399	1.25527	0.221849	1.08873	0.539912	0.537119	0.609239	0.4843	0.471658	0.680675	0.625827	0.536243
T1 - pre donors	Negative	Negative	Negative	Negative	-0.0636691	0.176091	0	0.148939	1.68042	0.135404	0.451674	0.244549	0.733569	1.01458	0.149762	0.39794	-0.0331684	-0.0195956	-0.100115
T1 - pre donors	Negative	Negative	Negative	Negative	-0.0636691	0.0193052	-0.0202034	0.0193052	1.00099	-0.0595857	0.30103	0.0716932	0.548814	0.781847	0.798233	0.731001	0.961333	0.907093	0.850427
T1 - pre donors	Negative	Negative	Negative	Negative	-0.09691	0.0934217	-0.0757207	0.120574	0.20412	0.359022	0.670776	0.716003	0.716003	0.798355	0.818721	0.746245	0.922985	0.912488	0.80618
T1 - pre donors	Negative	Negative	Negative	Negative	-0.118099	0.0757207	-0.0434657	0.0669468	0.321233	-0.0700379	0.0682648	0.0913301	0.208716	0.84904	0.568955	0.643815	0.683559	0.841095	0.767394
T1 - pre donors	Negative	Negative	Negative	Negative	-0.130768	0.477121	-0.119186	0.0253059	0.485721	0.318759	0.611015	0.653213	0.653213	0.969066	0.598807	0.518317	0.535653	0.742127	0.253106
T1 - pre donors	Negative	Negative	Negative	Negative	-0.12803	0.0913301	0.00914338	0.0268722	0.658316	0.455932	0.670776	0.73009	0.701445	0.954243	0.800053	1.08783	0.962484	0.940723	0.881994
T1 - pre donors	Negative	Negative	Negative	Negative	-0.0705811	0.518514	-0.0457575	0.09691	0.948168	-0.0170333	0.257125	0.257125	0.384367	0.835447	0.724675	0.663678	0.823379	0.740363	0.986007
T1 - pre donors	Negative	Negative	Negative	Negative	0.181055	0.928537	0.160851	0.4721	1.19466	0.20412	1.26951	0.477121	1.62428	0.946452	0.878821	1.02921	1.17798	1.1352	0.91243
T1 - pre donors	Negative	Negative	Negative	Negative	0.083546	0.244914	0.104735	0.197489	0.373581	0.279841	0.734686	0.393784	0.561442	0.726999	1.13883	1.17706	1.43457	1.35666	1.18374
T1 - pre donors	Negative	Negative	Negative	Negative	0.18631	0.391691	0.176091	0.234083	0.831596	0.268845	0.340539	0.234083	0.367977	0.711204	1.02325	1.04336	1.26776	1.28892	1.06911
T1 - pre donors	Negative	Negative	Negative	Negative	0.146128	0.271067	0.0791812	0.185637	0.838849	0.44945	0.695741	0.617854	0.640518	1.44138	0.840106	1.0569	1.08778	1.09899	0.893207
T1 - pre donors	Negative	Negative	Negative	Negative	0.2156	0.60206	0.09691	0.251812	0.883256	0.28579	0.578995	0.506085	0.58682	0.91235	1.00921	1.09275	1.27162	1.25412	1.09108
T1 - pre donors	Negative	Negative	Negative	Negative	0.150386	0.658176	0.117386	0.253605	0.357146	0.342423	1.52418	0.414973	0.556303	0.531479	0.987766	1.22617	1.2838	1.50098	1.09594
T1 - pre donors	Negative	Negative	Negative	Negative	0.208276	0.558155	0.0901766	0.46584	0.488117	0.09691	0.607455	0.20412	0.4843	1.09778	1.11185	1.13632	1.3819	1.39193	1.18059
T1 - pre donors	Negative	Negative	Negative	Negative	0.154902	0.323694	0.109144	0.234083	1.09442	0.378917	0.820014	0.578148	0.717195	1.35766	1.00631	1.10155	1.27764	1.29891	1.06755
T1 - pre donors	Negative	Negative	Negative	Negative	0.187087	0.567298	0.187087	0.46584	1.57225	0.573096	0.854991	0.866573	0.93515	0.965004	1.01284	1.11143	1.28103	1.25285	1.04139
T1 - pre donors	Negative	Negative	Negative	Negative	0.170696	0.202105	0.124939	0.346787	0.871832	0.423876	0.558155	0.504105	0.761118	1.186	1.14513	1.18533	1.41281	1.38601	1.19348
T1 - pre donors	Negative	Negative	Negative	Negative	0.261521	0.91243	0.143422	0.38646	0.6114	0.119186	0.716882	0.30103	0.43725	1.0445	1.07918	1.09542	1.38124	1.28524	1.13898
T1 - pre donors	Negative	Negative	Negative	Negative	0.263241	0.79588	0.151268	0.39794	1.09255	0.287242	1.25527	0.386945	0.544068	0.852785	1.10338	1.09691	1.43636	1.37452	1.13234
T1 - pre donors	Negative	Negative	Negative	Negative	0.185637	0.457377	0.0543577	0.238882	0.441957	0	0.48902	0.176091	0.294956	0.191886	1.16237	1.18184	1.43986	1.379	1.19126
T1 - pre donors	Negative	Negative	Negative	Negative	0.111974	0.281434	0.231949	0.3928	1.28277	0.772077	1.05754	0.956248	0.977724	1.6744	1.04336	1.03941	1.31281	1.30428	1.02938
T1 - pre donors	Negative	Negative	Negative	Negative	0.218495	0.724906	0.228479	0.31742	1.18925	0.185637	0.625541	0.346787	0.502124	1.26587	1.06181	1.08342	1.30485	1.33892	1.11492
T1 - pre donors	Negative	Negative	Negative	Negative	0.157608	0.429348	0.09691	0.327359	0.89279	0.243038	0.414973	0.477121	0.574031	0.922985	1.11764	1.11022	1.33131	1.29861	1.09884
T1 - pre donors	Negative	Negative	Negative	Negative	0.187087	0.509306	0.16481	0.355879	1.16252	0.172363	0.596456	0.333215	0.509306	1.04643	0.995742	1.07475	1.29247	1.37533	1.07026
T1 - pre donors	Negative	Negative	Negative	Negative	0.243038	0.48902	0.221849	0.335792	0.946125	0.377006	0.532979	0.595626	0.582464	0.718941	0.847232	0.924992	1.10522	1.08229	0.955903
T1 - pre donors	Negative	Negative	Negative	Negative	0.208276	0.74938	0.141329	0.417536	0.91948	0.156074	0.237978	0.231139	0.452988	0.366297	0.964227	1.09163	1.31738	1.30705	1.03863
T1 - pre donors	Negative	Negative	Negative	Negative	0.187087	0.743389	0.218495	0.363178	1.04291	0.216709	0.464156	0.274701	0.441649	0.493827	0.555897	0.653618	0.85996	0.898043	0.632023
T1 - pre donors	Negative	Negative	Negative	Negative	0.251812	0.822355	0.132626	0.410174	1.64275	0.474273	1.02321	0.748796	0.760777	1.16922	1.01741	1.03959	1.31654	1.32081	1.04139
T1 - pre donors	Negative	Negative	Negative	Negative	-0.164192	0.532424	0.112704	0.877201	0.684247	-0.105804	0.295121	0.459148	0.477121	0.603525	0.822285	0.982811	1.32437	1.21135	0.608494
T1 - pre donors	Negative	Negative	Negative	Negative	-0.271067	0.447712	0.196295	0.09691	0.74177	0.0865692	0.477121	0.747275	0.400487	0.632874	0.978376	1.5732	1.46708	1.48369	0.687656
T1 - pre donors	Negative	Negative	Negative	Negative	-0.13622	0.288318	-0.10322	0.0474246	1.37461	-0.270647	0.0532455	0.278422	0.491565	0.666301	0.965737	1.10814	1.47008	1.41756	0.796479
T1 - pre donors	Negative	Negative	Negative	Negative	-0.157608	0.394147	0.129634	0.156786	1.37903	-0.30103	0.298307	0.366423	0.395763	1.08858	1.01559	1.11651	1.51801	1.38229	0.835447
T1 - pre donors	Negative	Negative	Negative	Negative	0.185637	0.329059	0.194977	0.815135	1.68003	0.255273	0.337459	0.435367	0.568202	0.7344	0.966142	0.932601	1.1779	1.13234	1.01336
T1 - pre donors	Negative	Negative	Negative	Negative	0.0746336	0.227244	0.0511525	0.176091	1.40226	0	0.507084	0.275476	0.527814	1.49693	1.00463	0.984206	1.23136	1.24481	1.01223
T1 - pre donors	Negative	Negative	Negative	Negative	0.236572	0.400925	0.139662	0.491845	1.39973	0.381436	0.891906	0.750286	0.709155	0.717699	1.02615	1.06265	1.25693	1.23831	1.06135
T1 - pre donors	Negative	Negative	Negative	Negative	0.196295	0.69897	0.544068	0.836143	1.68925	0.259065	0.581584	0.52402	0.60206	1.24369	0.631444	0.786751	0.858537	1.27508	0.74351
T1 - pre donors	Negative	Negative	Negative	Negative	-0.172363	0.552542	0.0939045	0.218843	0.755086	-0.101161	-0.0056771	0.0957805	0.234083	1.04548	0.672867	0.937852	1.19671	1.10087	0.598654
T1 - pre donors	Negative	Negative	Negative	Negative	-0.10322	0.363178	-0.0170333	0.834225	1.08196	-0.199041	0.260913	0.379679	0.377006	0.337753	0.567691	0.747175	1.18543	1.11249	0.454513
T1 - pre donors	Negative	Negative	Negative	Negative	-0.0439055	0.407848	0.506713	0.288318	1.84724	-0.0184834	0.531834	0.589826	0.439333	0.522879	0.368609	0.582226	0.940232	0.879763	0.145494
T1 - pre donors	Negative	Negative	Negative	Negative	-0.168404	0.548477	0.0843209	0.196295	1.10733	-0.0122345	0.538867	0.537119	0.464887	1.3862	0.858086	0.960827	1.33143	1.24859	0.681241
T1 - pre donors	Negative	Negative	Negative	Negative	0.118099	0.314394	0.09691	0.176091	0.880456	0.366148	0.754078	0.614649	0.69897	1.65094	1.17918	1.22862	1.45593	1.46877	1.19133
T1 - pre donors	Negative	Negative	Negative	Negative	0.20412	0.499687	0.225309	0.365488	0.920123	0.431364	0.550228	0.612784	0.705436	0.591065	1.0224	1.12366	1.32465	1.39743	1.0749
T1 - pre donors	Negative	Negative	Negative	Negative	0.138303	0.662167	0.157608	0.375664	1.17428	0.467361	0.675167	0.831443	0.797037	0.892095	0.795613	0.908072	1.10196	1.24475	0.865605
T1 - pre donors	Negative	Negative	Negative	Negative	0.0917704	0.802975	0.111974	0.331844	1.5239	0.235351	0.605853	0.642065	0.855848	1.23535	0.876266	0.940973	1.15254	1.19033	0.913151
T1 - pre donors	Negative	Negative	Negative	Negative	0.16481	0.384367	0.283997	0.30103	2.04261	0.30103	0.642177	0.576824	0.609009	0.701763	1.17221	1.21924	1.4227	1.37291	1.17802
T1 - pre donors	Negative	Negative	Negative	Negative	0.196295	0.759668	0.30103	0.410174	1.27383	0.649057	0.950087	0.872572	0.850384	1.50554	0.810944	1.09229	1.12462	1.11883	0.827407
T1 - pre donors	Negative	Negative	Negative	Negative	0.157608	0.814996	0.107634	0.314394	1.09473	0.336746	1.28716	0.542292	0.681241	0.643453	0.951151	1.11323	1.23959	1.25115	0.960359
T1 - pre donors	Negative	Negative	Negative	Negative	0.0917704	0.337753	0.200915	0.319779	1.1993	0.120822	0.220207	0.332629	0.369146	0.627907	1.1793	0.964836	1.66782	1.14711	0.833117
T1 - pre donors	Negative	Negative	Negative	Negative	0.292256	0.735599	0.20412	0.40824	1.06446	0.230992	0.662356	0.369295	0.656282	0.361326	1.03602	1.18767	1.30802	1.29985	1.11485
T1 - pre donors	Negative	Negative	Negative	Negative	0.09691	0.507687	0.148063	0.176091	1.63755	0.350515	0.533237	0.528828	0.550439	0.921417	0.990999	1.1199	1.28631	1.30546	1.07452
T1 - pre donors	Negative	Negative	Negative	Negative	0.22494	0.598165	0.154902	0.345234	1.01822	0.40654	0.716003	0.633468	0.730378	1.45179	0.889302	0.905346	1.16633	1.26717	0.944071
T1 - pre donors	Negative	Negative	Negative	Negative	0.224642	0.958887	0.152091	0.739087	1.0733	0.410174	0.730859	0.669007	0.69897	1.69461	0.803262	0.987411	1.11513	1.22586	0.816478
T1 - pre donors	Negative	Negative	Negative	Negative	0.194977	0.447158	0.135663	0.39211	1.38501	0.338354	0.794542	0.683093	0.76687	0.772547	0.91243	1.15149	1.42926	1.32087	0.930528
T1 - pre donors	Negative	Negative	Negative	Negative	0.212089	0.644183	0.339488	0.873988	1.86111	0.0431569	0.215318	0.190959	0.744468	0.528034	0.728354	0.801918	1.03493	1.16732	0.792392
T1 - pre donors	Positive, partial	Negative	Negative	Negative	0.264818	0.488551	0.133539	0.334454	1.42357	0.335792	1.1622	0.557641	0.60206	0.943385	1.54519	1.11212	2.26875	1.34098	0.90309
T1 - pre donors	Negative	Negative	Negative	Negative	0.197811	0.417536	0.238239	0.370356	1.77676	0.142668	0.533603	0.207125	0.330188	0.839897	0.977192	1.09407	1.22205	1.42723	1.06724
T1 - pre donors	Negative	Negative	Negative	Negative	0.253605	0.778151	0.269996	0.446087	0.707864	0.104735	0.40187	0.259637	0.365148	0.270361	-0.0948469	0.128645	0.268845	0.362626	0.0402632
T1 - pre donors	Negative	Negative	Negative	Negative	0.0457575	0.167973	0.0234811	0.207125	1.07514	0.149762	0.274701	0.239373	0.382335	0.754078	1.03425	1.17757	1.26385	1.32697	1.04442
T1 - pre donors	Negative	Negative	Negative	Negative	0.161851	0.49541	0.0997029	0.241032	0.427716	0.369295	0.752784	0.631098	0.69339	0.704479	1.13805	1.14912	1.38312	1.37196	1.2006
T1 - pre donors	Negative	Negative	Negative	Negative	0.166331	0.50515	0.221849	0.329059	1.07433	0.284431	0.515211	0.565257	0.525045	1.14223	0.725445	0.913814	0.966477	1.16308	0.843322
T1 - pre donors	Negative	Negative	Negative	Negative	0.20412	0.988262	0.0669468	0.308209	1.5813	0.0321847	0.797214	0.218495	0.340902	0.529509	0.846023	1.38638	1.05474	1.2912	0.872895
T1 - pre donors	Negative	Negative	Negative	Negative	0.228479	0.442359	0.141329	0.30103	0.815476	0.114473	0.352948	0.249877	1.07456	0.615633	0.93515	0.988645	1.12877	1.16426	0.918571
T1 - pre donors	Negative	Negative	Negative	Negative	0.268845	0.470172	0.257564	0.385351	0.441209	0.0725507	0.400564	0.356547	0.430876	0.867092	1.01022	1.12803	1.27438	1.28416	1.01223
T1 - pre donors	Negative	Negative	Negative	Negative	0.170696	0.692488	0.212089	0.498055	1.01268	0.09691	0.588272	0.290035	0.585461	1.36455	0.796249	1.05381	1.08072	1.28407	0.84904
T1 - pre donors	Negative	Negative	Negative	Negative	0.148063	0.532277	0.19382	0.375664	1.03892	0.30103	0.626682	0.477121	0.579784	1.01143	0.947612	1.11998	1.21448	1.22106	0.971445
T1 - pre donors	Negative	Negative	Negative	Negative	0.181844	0.434569	0.20412	0.292256	1.11793	0.168404	0.563231	0.312311	0.457643	0.748596	0.931284	1.05186	1.19812	1.28209	0.944723
T1 - pre donors	Negative	Negative	Negative	Negative	0.149762	0.337753	0.167491	0.422764	1.78867	0.0945561	0.345612	0.276896	0.395586	0.552372	0.882787	1.00498	1.17887	1.54834	0.900997
T1 - pre donors	Negative	Negative	Negative	Negative	0.207608	0.851061	0.18988	0.359897	1.15992	0.384576	0.764787	0.58529	0.621365	0.962929	1.12324	1.16137	1.39358	1.34119	1.16417
T1 - pre donors	Negative	Negative	Negative	Negative	0.212089	0.28464	0.231394	0.267606	0.669007	0.212608	1.58516	0.53416	0.461609	1.91659	0.949622	1.13566	1.2274	1.17054	0.991648
T1 - pre donors	Negative	Negative	Negative	Negative	0.181055	0.491845	0.139662	0.315753	0.77313	0.09691	0.643453	0.176091	0.384712	0.916454	1.08517	1.14005	1.35218	1.30344	1.12403
T1 - pre donors	Negative	Negative	Negative	Negative	0.166331	0.763428	0.0791812	0.30103	0.605664	0.162727	0.767043	0.259637	1.10577	1.23583	0.959818	1.11317	1.26306	1.35598	1.0274
T1 - pre donors	Negative	Negative	Negative	Negative	0.176091	0.507084	0.057992	0.660052	1.58141	0.273001	1.08814	0.39794	0.662167	1.05356	1.21991	1.217	1.49498	1.47009	1.24073
T1 - pre donors	Negative	Negative	Negative	Negative	0.181055	0.429697	0.117386	0.227798	0.58682	0.167973	0.722451	0.276206	0.39794	1.24235	1	1.06819	1.29447	1.33546	1.10636
T1 - pre donors	Negative	Negative	Negative	Negative	0.225309	0.913814	0.235528	0.488551	1.95578	0.360344	1.23169	0.60206	0.80882	1.44602	0.869666	0.921783	1.10266	1.18721	0.89905
T1 - pre donors	Negative	Negative	Negative	Negative	0.156347	0.271067	0.0543577	0.238882	1.46982	0.547928	0.757301	0.817069	0.833307	1.23045	1.16185	1.20761	1.46191	1.5323	1.19527
T1 - pre donors	Negative	Negative	Negative	Negative	0.157608	0.720159	0.013364	0.273001	1.328	0.218843	1.24517	0.370111	0.627507	1.01327	1.15266	1.11898	1.38674	1.42399	1.22578
T1 - pre donors	Negative	Negative	Negative	Negative	0.238882	0.522879	0.271067	0.271067	1.37536	0.371611	0.579111	0.614649	0.620809	1.12077	1.30691	1.33152	1.59809	1.51551	1.37691
T1 - pre donors	Negative	Negative	Negative	Negative	0.138303	0.841203	0.0511525	0.339948	0.28018	0.28679	0.453121	0.389452	0.557856	1.17328	1.06929	1.0488	1.32943	1.28489	1.09076
T1 - pre donors	Negative	Negative	Negative	Negative	0.181055	0.760318	0.0939045	0.20036	0.357146	0.154902	0.541104	0.245982	0.425969	0.410174	0.836554	0.858063	1.10318	1.07032	0.891419
T1 - pre donors	Negative	Negative	Negative	Negative	0.104735	0.153584	0.0255541	0.124939	0.229674	0.243038	0.472574	0.403335	0.520156	0.39794	1.0928	1.09996	1.36117	1.33892	1.13877
T1 - pre donors	Negative	Negative	Negative	Negative	0.149762	0.349335	0.0917704	0.184524	0.841433	0.0621479	0.325389	0.223516	0.31742	0.370356	0.955314	1.1169	1.24879	1.34679	0.998066
T1 - pre donors	Negative	Negative	Negative	Negative	0.118099	0.419129	0.0511525	0.449093	1.07691	0.217484	0.477121	0.419129	0.633468	1.55358	0.747153	0.822168	1.02366	1.04087	0.807986
T1 - pre donors	Negative	Negative	Negative	Negative	0.110698	0.411728	0.131888	0.37787	1.28388	0.161368	0.458638	0.255273	0.389166	0.736397	1.00309	1.06339	1.28738	1.23829	1.03667
T1 - pre donors	Negative	Negative	Negative	Negative	0.154902	0.359022	0.0843209	0.251812	0.711204	0.118099	0.287242	0.176091	0.81082	0.524234	1.16237	1.2656	1.4634	1.4183	1.19866
T1 - pre donors	Negative	Negative	Negative	Negative	0.152091	0.517238	0.131888	0.241032	1.54206	0.438057	0.6789	0.594998	0.670006	1.07093	0.544682	0.839534	0.760602	0.993938	0.593374
T1 - pre donors	Negative	Negative	Negative	Negative	0.141329	0.46584	0.187087	0.266268	0.247784	0.115393	0.434152	0.281725	0.354276	0.370666	1.09691	1.13742	1.36642	1.36694	1.10928
T1 - pre donors	Negative	Negative	Negative	Negative	0.218843	1.18791	0.117386	0.28579	1.03176	0.488117	1.12159	0.724906	0.830539	1.10354	1.15504	1.35559	1.42351	1.39173	1.16088
T1 - pre donors	Negative	Negative	Negative	Negative	0.221849	0.48245	0.191886	0.522879	1.40051	0.37787	0.672991	0.690482	0.712758	1.56172	1.05871	1.08673	1.3287	1.27875	1.12265
T1 - pre donors	Negative	Negative	Negative	Negative	0.181055	0.424093	0.128667	0.253605	0.546202	0.0292894	0.290811	0.0825349	0.330319	1.07068	1.14418	1.1471	1.3974	1.34181	1.14027
T1 - pre donors	Negative	Negative	Negative	Negative	-0.176091	0.640324	0.00755314	0.364699	1.58318	-0.0579919	0.652004	0.273001	0.480725	1.30535	0.591793	1.1397	1.24662	1.02828	0.849138
T1 - pre donors	Negative	Negative	Negative	Negative	-0.09691	0.561101	0.133539	0.437751	1.35411	-0.245513	-0.0811598	0.270361	0.262343	0.0929438	0.329166	0.755935	1.13724	1.06174	0.256032
T1 - pre donors	Negative	Negative	Negative	Negative	-0.151268	0.763722	0.0248236	0.0848215	0.527958	-0.138303	0.199157	0.353059	0.30103	0.418	0.94939	1.14716	1.46588	1.34406	0.801632
T1 - pre donors	Negative	Negative	Negative	Negative	-0.141329	1.40559	0.312929	0.267606	1.64089	-0.0606978	1.2094	0.501595	0.409124	1.05657	0.683852	1.15661	1.25969	1.2727	0.564791
T1 - pre donors	Negative	Negative	Negative	Negative	-0.11961	0.728504	0.212089	0.38818	0.918884	-0.147446	0.3953	0.481486	0.516916	1.13662	0.520459	0.836394	1.0697	1.05577	0.38155
T1 - pre donors	Negative	Negative	Negative	Negative	-0.061518	0.585354	0.625972	0.362084	0.581075	0	0.247784	0.509306	0.353418	1.15401	0.772822	0.953654	1.27764	1.1961	0.596731
T1 - pre donors	Negative	Negative	Negative	Negative	-0.0197441	1.0903	0.139179	0.286307	1.42597	-0.216996	1.12907	0.226701	0.286138	0.400858	0.998148	1.20238	1.56343	1.45468	0.846416
T1 - pre donors	Negative	Negative	Negative	Negative	-0.0347621	0.266268	0.16481	0.197811	0.83788	-0.0923143	0.166751	0.558351	0.59272	0.467781	0.703769	0.954243	1.18511	1.27833	0.509402
T1 - pre donors	Negative	Negative	Negative	Negative	-0.176091	0.671951	-0.0069489	1.37092	1.50256	-0.581857	0.367977	0.154902	0.363522	0.0927541	0.478184	0.720159	1.01259	1.31917	0.374317
T1 - pre donors	Negative	Negative	Negative	Negative	-0.155888	1.8905	-0.0511525	0.20926	0.993051	-0.0913301	0.51073	0.30103	0.28579	0.496643	0.41879	1.28044	1.03091	1.12369	0.371522
T1 - pre donors	Negative	Negative	Negative	Negative	-0.234083	1.01912	-0.0791812	0.374137	1.1894	-0.0579919	0.389971	0.405765	0.411543	0.750999	0.510385	0.855166	1.06602	1.03366	0.457226
T1 - pre donors	Negative	Negative	Negative	Negative	-0.231949	0.506085	0.0359126	0.3827	0.343782	0.212224	0.768121	0.830404	0.640468	0.649895	0.627323	1.0998	1.38657	1.30598	0.511883
T1 - pre donors	Negative	Negative	Negative	Negative	-0.0511525	0.477121	0.0871502	0.151268	1.13566	0.0927541	0.433656	0.340539	0.349879	0.804886	1.05189	1.07428	1.26172	1.15381	0.967044
T1 - pre donors	Negative	Negative	Negative	Negative	0.0993846	0.913814	0.146128	1.48369	1.46623	0.390641	0.769008	0.645095	0.818446	1.34814	0.898542	0.993436	1.11171	1.10608	0.871184
T1 - pre donors	Negative	Negative	Negative	Negative	-0.111974	0.850702	0.0377886	0.231609	1.37023	0.69897	1.34976	0.994537	0.964672	1.33871	0.849385	0.881448	1.01541	0.973897	0.772077
T1 - pre donors	Negative	Negative	Negative	Negative	-0.0125891	0.989958	0.057992	0.364417	1.32867	-0.0511525	0.977361	0.0757207	0.964836	1.06754	0.48971	0.442418	0.658853	0.897735	0.433095
T1 - pre donors	Negative	Negative	Negative	Negative	-0.189056	0.610493	-0.0843209	0.137528	1.49979	0.223733	0.606755	0.516219	0.527574	0.868721	0.937244	0.967207	1.12296	1.29064	1.17239
T1 - pre donors	Negative	Negative	Negative	Negative	-0.132626	0.499398	-0.0357156	0.344496	2.3265	0.381686	0.576976	0.656157	0.67902	0.812231	0.576253	0.703622	0.808263	0.741576	0.470388
T1 - pre donors	Negative	Negative	Negative	Negative	-0.0248236	0.71321	-0.0248236	0.30702	1.3612	0.43099	0.855082	0.71678	0.8011	1.09893	0.798798	0.751314	0.98105	0.997062	0.735455
T1 - pre donors	Negative	Negative	Negative	Negative	0.0248236	0.274701	0.131279	0.441649	1.07705	0.221849	0.445864	0.522879	0.522879	0.716699	-0.368049	-0.169174	-0.036108	-0.0500643	-0.429103
T1 - pre donors	Negative	Negative	Negative	Negative	-0.0211893	0.228009	0.0757207	0.124939	1.47781	0.238882	0.518514	0.452298	0.514105	1.31387	0.701033	0.865301	0.93245	1.01822	0.709189
T1 - pre donors	Negative	Negative	Negative	Negative	-0.0483047	0.69897	0.0829742	0.23976	1.13033	-0.0413927	0.254174	0.127399	0.381853	0.496426	0.801908	0.91851	1	0.978549	0.783352
T1 - pre donors	Negative	Negative	Negative	Negative	0.288796	0.221849	0.0234811	0.176091	0.383217	0.849614	1.0267	0.997876	0.936219	0.951882	0.995147	0.954243	1.16961	1.18773	0.935059
T1 - pre donors	Negative	Negative	Negative	Negative	-0.0357156	0.364699	0.101458	0.457643	1.62785	0.336746	0.556303	0.589471	0.681241	1.43956	0.954243	1.07321	1.12954	1.20987	0.856144
T1 - pre donors	Negative	Negative	Negative	Negative	-0.117386	0.0829742	-0.0357156	0.119186	0.212608	-0.142668	0.287802	0.064458	0.283301	0.20412	0.964747	0.925504	1.15959	1.20412	0.915784
T1 - pre donors	Negative	Negative	Negative	Negative	-0.234083	0.273001	-0.0091434	0.0669468	1.25928	0.249877	0.367977	0.923704	0.481124	0.653213	1.0119	0.954243	1.2111	1.15184	0.945213
T1 - pre donors	Negative	Negative	Negative	Negative	-0.180456	0.0170333	-0.180456	-0.0362122	1.90806	-0.09691	0.0334238	0.064458	0.10721	0.653213	0.450792	0.493081	0.72027	0.679981	0.381371
T1 - pre donors	Negative	Negative	Negative	Negative	-0.124939	0.20412	-0.0457575	0.0511525	1.23172	0.2778	0.62411	0.506279	0.471047	1.63263	0.976475	0.981448	1.18184	1.14443	0.942684
T1 - pre donors	Negative	Negative	Negative	Negative	-0.0564814	0.213291	-0.0330003	0.193396	1.32922	-0.200915	0.170696	0	0.24533	0.30103	0.856008	0.867459	1.05049	1.03977	0.817918
T1 - pre donors	Negative	Negative	Negative	Negative	-0.0669468	0.683819	-0.0389181	0.288441	1.37501	-0.0424038	0.626603	0.21163	0.459953	1.15682	1.04059	0.976322	1.22993	1.1549	0.991045
T1 - pre donors	Negative	Negative	Negative	Negative	0.0377886	0.651748	0.273878	0.435729	1.95803	0.595626	0.912566	0.830249	0.90309	1.49342	0.761239	0.812217	0.954243	1.11394	0.694422
T1 - pre donors	Negative	Negative	Negative	Negative	-0.184524	0.0474246	-0.0347621	0.110071	1.45922	0.0606978	1.33092	0.352183	0.973128	1.91062	0.808717	0.839242	1.01402	1.05833	0.816034
T1 - pre donors	Negative	Negative	Negative	Negative	0.0488486	1.19826	0.140179	0.117113	1.42983	0.102196	1.09084	0.374262	0.392589	0.731408	0.884067	0.853003	1.05582	1.01464	0.832509
T1 - pre donors	Negative	Negative	Negative	Negative	-0.0109954	0.278754	0.0314085	0.130334	1.29059	0.0776049	0.394147	0.30103	0.251056	0.444452	0.869421	1.04771	1.09297	1.2961	0.84809
T1 - pre donors	Negative	Negative	Negative	Negative	-0.0859146	0.430125	0	0.201327	1.24463	0.165367	1.00631	0.395816	0.440295	1.12122	0.982097	1.06861	1.20516	1.1328	0.982967
T1 - pre donors	Negative	Negative	Negative	Negative	-0.0434657	0.6173	0.0202034	0.433656	0.459536	0	0.427324	0.322219	0.451018	0.761552	0.843462	0.90309	1.1157	1.07631	0.771433
T1 - pre donors	Negative	Negative	Negative	Negative	0.0612697	0.882887	0.134699	0.350718	1.34302	0.100371	0.60206	0.283301	0.372912	0.673942	0.758303	0.772896	0.924386	1.02817	0.705193
T1 - pre donors	Negative	Negative	Negative	Negative	0.0334238	0.357935	-0.0362122	0.240549	1.53071	0.103219	0.321715	0.331699	0.36494	0.50779	0.916	0.921417	1.11279	1.0939	0.914179
T1 - pre donors	Negative	Negative	Negative	Negative	-0.0705811	0.681241	0.0211893	0.161368	0.901731	0.226396	0.572505	0.411442	0.506576	0.556937	0.953395	0.971666	1.13287	1.0676	0.927172
T1 - pre donors	Negative	Negative	Negative	Negative	-0.0791812	0.154902	-0.0669468	0.132626	0.669007	0.435229	0.836455	0.882976	0.778151	1.27599	0.914989	0.983848	1.08261	1.40288	0.865301
T1 - pre donors	Negative	Negative	Negative	Negative	-0.135663	0.103219	0	0.0684574	1.24815	0.124939	0.596456	0.400161	0.434241	0.932682	0.829304	0.876667	1.01599	1.06901	0.759668
T1 - pre donors	Negative	Negative	Negative	Negative	-0.0894004	0.548375	0.11472	0.144683	0.554052	-0.077166	0.29595	0.19904	1.0655	0.930013	0.563012	0.815248	0.747595	0.891172	0.541293
T1 - pre donors	Negative	Negative	Negative	Negative	-0.138303	0.502675	-0.0871502	0.134699	1.15795	-0.131279	0.748862	0	0.291485	0.866159	0.831472	0.869549	1.0467	1.14022	0.782046
T1 - pre donors	Negative	Negative	Negative	Negative	-0.146128	0.0927541	0.0395085	0.0395085	1.3531	0.161368	0.544068	0.439333	0.40654	0.790637	0.974694	0.928937	1.17445	1.13185	0.948745
T1 - pre donors	Negative	Negative	Negative	Negative	-0.146128	0.385351	-0.0104654	0.109144	0.268845	0.124939	0.414177	0.367977	0.448633	0.385351	0.864694	1.04321	1.05983	1.25601	0.816496
T1 - pre donors	Negative	Negative	Negative	Negative	0.218843	0.733502	0.218843	0.376451	0.491845	0.3623	0.823909	0.773742	0.701594	0.574908	0.935059	0.886177	1.14093	1.10928	0.946125
T1 - pre donors	Negative	Negative	Negative	Negative	0.147802	1.22837	0.11304	0.366297	1.5602	0.217484	1.02735	0.4843	0.692406	0.964966	0.951014	1.01424	1.13988	1.11837	1.12167
T1 - pre donors	Negative	Negative	Negative	Negative	0.137173	0.67604	-0.0389181	0.20412	0.464532	0.196295	0.660052	0.39794	0.455932	1.25984	0.970037	0.944483	1.15127	1.13672	0.979245
T1 - pre donors	Negative	Negative	Negative	Negative	0.131888	0.207608	0.110698	0.207608	0.642177	0.389452	0.525672	0.533944	0.573096	1.02583	0.949695	0.88224	1.17428	1.12016	0.974857
T1 - pre donors	Negative	Negative	Negative	Negative	0.09691	0.375664	0.09691	0.219126	1.30643	0.393344	0.845098	0.604908	0.624336	1.18064	0.900064	0.855317	1.13742	1.03476	0.914989
T1 - pre donors	Negative	Negative	Negative	Negative	0.197811	0.377418	0.0901766	0.576253	0.534417	0.206054	0.679947	0.334597	0.535113	0.971143	0.972531	1.01107	1.15602	1.17045	1.02451
T1 - pre donors	Negative	Negative	Negative	Negative	0.16481	0.477121	0.116506	0.333215	1.27256	0.52597	0.79588	0.743174	0.745967	1.46025	0.988262	1.01842	1.17609	1.19682	1.01143
T1 - pre donors	Negative	Negative	Negative	Negative	0.255273	1.74141	0.238882	0.386202	0.82823	0.169751	0.738643	0.266661	0.362548	0.941468	0.891508	1.0135	1.1113	1.15341	0.961796
T1 - pre donors	Negative	Negative	Negative	Negative	0.131888	0.400733	0.0884219	0.224642	1.47053	0.402057	0.6173	0.612279	0.690618	1.11553	0.979245	0.952631	1.17609	1.19498	0.960629
T1 - pre donors	Negative	Negative	Negative	Negative	0.157608	0.544068	0.185046	0.210853	1	0.236089	0.982774	0.469003	0.60805	0.666414	0.838338	0.81201	1.05711	1.05916	0.894196
T1 - pre donors	Negative	Negative	Negative	Negative	0.159701	0.332064	0.191886	0.170696	0.532424	0.243038	0.74527	0.520156	1.06772	0.547928	0.934498	0.979245	1.12276	1.16534	0.94118
T1 - pre donors	Negative	Negative	Negative	Negative	0.228479	0.820555	0.228479	0.340902	1.14012	0.256826	0.353736	0.400733	0.701763	1.15011	0.987411	0.993751	1.18833	1.30103	1.03141
T1 - pre donors	Negative	Negative	Negative	Negative	0.150386	0.491845	0.160851	0.269996	0.59068	0.256448	0.69897	0.459098	0.459098	0.637636	1.0355	0.996771	1.2276	1.18981	1.08715
T1 - pre donors	Negative	Negative	Negative	Negative	0.207608	0.422452	0.0884219	0.207608	1.17328	0.333215	0.404571	0.477121	0.539269	0.840299	0.935759	0.971971	1.17609	1.13033	0.942008
T1 - pre donors	Negative	Negative	Negative	Negative	0.218056	0.513333	0.194575	0.394147	1.80352	0.226396	0.369606	0.45364	0.484674	0.675489	0.989005	0.942008	1.20918	1.15666	1.03643
T1 - pre donors	Negative	Negative	Negative	Negative	0.20036	0.343782	0.117386	0.293477	2.07968	0.0813049	0.304212	0.377006	0.40302	1.04544	-0.500602	-0.137551	-0.0279485	0.00239942	-0.432026
T1 - pre donors	Negative	Negative	Negative	Negative	0.212089	0.443698	0.124939	0.316824	0.914989	0.0901766	0.488117	0.215115	0.529509	0.430125	0.881448	0.930836	1.12674	1.55159	0.933656
T1 - pre donors	Negative	Negative	Negative	Negative	0.19382	0.625184	0.176091	0.30103	1.07349	0.167491	0.580232	0.3928	0.49655	0.477121	1.01971	1.0894	1.28362	1.36975	1.15922
T1 - pre donors	Negative	Negative	Negative	Negative	0.30103	0.654996	0.191886	0.640518	1.16633	0.172363	0.785512	0.509306	0.425969	0.753328	0.968966	1.03176	1.30919	1.17309	0.978511
T1 - pre donors	Negative	Negative	Negative	Negative	0.0939045	0.3827	0.0690809	0.363677	2.22753	0.208276	0.701191	0.442359	0.516145	1.17086	0.760566	1.00412	0.976634	1.10103	0.806503
T1 - pre donors	Negative	Negative	Negative	Negative	0.208276	0.404571	0.208276	0.30103	1.60122	0.367977	0.599034	0.577236	0.599034	1.0998	0.896656	0.90149	1.13222	1.08342	0.90309
T1 - pre donors	Negative	Negative	Negative	Negative	0.118099	0.458638	0.0746336	0.243038	0.802346	0.216709	0.497905	0.450792	0.532979	0.422764	0.937852	0.979245	1.16037	1.17319	0.977724
T1 - pre donors	Negative	Negative	Negative	Negative	0.257125	0.39794	0.228479	0.325389	0.671386	0.234083	0.369746	0.325164	0.400415	0.97576	0.953092	0.865301	0.961082	1.02315	0.905667
T1 - pre donors	Negative	Negative	Negative	Negative	0.181055	0.451416	0.20036	0.394935	2.3481	0.264818	0.225309	0.225309	0.318063	0.40824	0.99178	0.995909	1.199	1.20242	0.99178
T1 - pre donors	Negative	Negative	Negative	Negative	0.206054	0.831596	0.154902	0.60206	1.46133	0.6084	0.936868	0.915679	0.90943	1.4218	0.890501	1.01822	1.10914	1.27548	0.906181
T1 - pre donors	Negative	Negative	Negative	Negative	0.212089	0.30103	0.170696	0.367977	1.07918	0.711204	0.552842	1.09108	0.612279	0.703087	0.865821	0.845098	1.06367	1.06169	0.933434
T1 - pre donors	Negative	Negative	Negative	Negative	0.166331	0.467361	0.0543577	0.230449	1.2974	0.218843	0.506085	0.39794	0.429697	0.883955	0.970037	0.925999	1.1683	1.15534	1.03073
T1 - pre donors	Negative	Negative	Negative	Negative	0.187087	0.482654	0.187087	0.275223	0.363178	0.275017	0.43099	0.466902	0.591841	1.37768	1.00639	0.996771	1.2295	1.17286	1.08052
T1 - pre donors	Negative	Negative	Negative	Negative	0.30103	0.597314	0.206474	0.319513	0.524763	0.277549	0.527426	0.469434	0.520587	1.02444	0.967815	0.91833	1.1635	1.13148	0.984206
T1 - pre donors	Negative	Negative	Negative	Negative	0.231394	0.943385	0.124939	0.353966	0.564271	0.353418	0.649485	0.434241	0.607592	1.21715	1.02706	1.05253	1.23227	1.20702	1.0607
T1 - pre donors	Negative	Negative	Negative	Negative	0.228479	0.828065	0.197811	0.333215	0.309303	0.333215	1.19033	0.348455	0.539269	0.986427	1.02996	0.972798	1.23408	1.32148	1.07659
T1 - pre donors	Negative	Negative	Negative	Negative	0.2156	0.723104	0.176091	0.31627	1.41972	0.205546	0.354715	0.477121	0.75063	0.665729	0.966142	1.02633	1.18505	1.20581	1.0094
T1 - pre donors	Negative	Negative	Negative	Negative	0.170696	0.249877	0.124939	0.361028	0.658541	0.386202	0.865301	0.6163	0.758407	0.701856	1.15922	1.08602	1.34242	1.29056	1.1476
T1 - pre donors	Negative	Negative	Negative	Negative	0.196295	0.410174	0.143907	0.277118	0.427903	0.272066	0.681825	0.533944	0.561717	1.10303	0.904783	0.875061	1.10551	1.08368	0.943556
T1 - pre donors	Negative	Negative	Negative	Negative	0.196295	0.664552	0.234083	0.340539	0.483961	0.321233	0.643922	0.564271	0.535113	0.856758	0.945099	0.90647	1.14418	1.10338	0.995909
T1 - pre donors	Negative	Negative	Negative	Negative	0.225309	0.651278	0.193125	0.515874	0.488551	0.159701	0.642355	0.378196	0.537119	0.221849	0.855317	1.05859	1.04358	1.18009	0.823909
T1 - pre donors	Negative	Negative	Negative	Negative	0.231394	0.361028	0.124939	0.498055	1.11022	0.349879	0.57265	0.564271	0.57265	0.81132	0.908312	0.870366	1.1193	1.07449	0.958887
T1 - pre donors	Negative	Negative	Negative	Negative	0.185637	0.64673	0.124939	0.271067	0.308209	0.151268	0.415669	0.39794	1.62066	0.803059	1.03141	0.993751	1.26885	1.16984	1.08176
T1 - pre donors	Negative	Negative	Negative	Negative	0.318759	0.79005	0.291887	0.432702	0.592917	0.553368	0.868876	0.835595	0.807822	1.07698	0.989746	1.0361	1.20593	1.233	1.03342
T1 - pre donors	Negative	Negative	Negative	Negative	0.09691	0.693507	-0.0280287	0.19382	0.210853	0.218843	0.482085	0.269996	0.4721	0.594507	0.979678	0.99249	1.19866	1.20101	1.02178
T1 - pre donors	Negative	Negative	Negative	Negative	0.187087	0.442359	0.30103	0.228479	1.09018	0.329059	0.486667	0.514105	0.6163	0.952631	0.997095	1.02531	1.20231	1.16435	1.02667
T1 - pre donors	Negative	Negative	Negative	Negative	0.198834	0.68473	0.142107	0.28679	1.27505	0.518283	1.19449	1.03861	0.586548	1	0.90309	0.878266	1.11394	1.06798	0.912045
T1 - pre donors	Negative	Negative	Negative	Negative	0.176091	0.574031	0.49485	0.294191	1.59453	0.477121	0.732394	0.732394	0.572097	1.25848	0.945642	0.981739	1.12653	1.11786	0.955659
T1 - pre donors	Negative	Negative	Negative	Negative	0.2156	0.268845	0.132626	0.268845	0.853872	0.11869	0.643453	0.248324	0.400415	0.485316	0.966142	0.929419	1.1471	1.20412	1.00136
T1 - pre donors	Negative	Negative	Negative	Negative	0.131888	0.198834	0.18988	0.400733	0.517238	0.153815	0.278754	0.306425	0.511883	0.431364	1.00616	1.00463	1.23227	1.19728	1.02413
T1 - pre donors	Negative	Negative	Negative	Negative	0.128318	0.551755	0.09691	0.19382	1.42529	0.198368	0.520587	0.23976	0.339294	0.922644	0.984309	0.944801	1.19527	1.16088	1.00279
T1 - pre donors	Negative	Negative	Negative	Negative	0.124939	0.414973	0.0791812	0.221849	1.02938	0.319513	0.567691	0.416423	0.6114	1.33024	1.00921	1.0442	1.24126	1.20702	1.04977
T1 - pre donors	Negative	Negative	Negative	Negative	0.171396	0.481766	0.171396	0.272066	1.27949	0.477121	0.870534	0.708515	0.793946	0.951014	0.929419	1.22903	1.15803	1.27236	1.03253
T1 - pre donors	Negative	Negative	Negative	Negative	0.146128	0.643453	0.102662	0.367977	1.77863	0.0684574	0.049974	0.351004	0.360344	0.652034	1.26521	1.34814	1.52288	1.49888	1.20638
T1 - pre donors	Negative	Negative	Negative	Negative	0.0859146	0.429348	0.0859146	0.227244	0.511883	0.15261	0.402488	0.393344	0.428817	1.13033	0.974732	1.00842	1.21634	1.29148	1.00842
T1 - pre donors	Negative	Negative	Negative	Negative	0.282547	0.243038	0.163857	0.352183	1.11672	0.190815	0.370111	0.30103	0.4721	1.15039	0.963338	1.06783	1.26437	1.23408	1.01223
T1 - pre donors	Negative	Negative	Negative	Negative	0.0705811	0.184524	0.0595857	0.267862	0.951395	0.0641175	0.201645	0.0725507	0.356547	0.799027	0.533995	0.887395	0.814149	1.21991	0.599371
T1 - pre donors	Negative	Negative	Negative	Negative	0.185637	0.436693	0.185637	0.452298	0.997095	0.350718	0.651748	0.522879	0.660463	0.680143	0.98986	1.13321	1.30876	1.50654	1.04341
T1 - pre donors	Negative	Negative	Negative	Negative	0.208276	0.404571	0.187087	0.333215	0.442359	0.492916	0.68258	0.675846	0.761761	0.60206	1.1107	1.17888	1.38601	1.34874	1.1714
T1 - pre donors	Negative	Negative	Negative	Negative	0.181055	0.370111	0.139662	0.236572	1.12978	0.179986	0.395586	0.276896	0.361217	0.630455	0.892523	1.05632	1.20412	1.31257	0.923483
T1 - pre donors	Negative	Negative	Negative	Negative	0.139662	0.350515	0.253605	0.253605	0.594507	0.154902	0.393784	0.268845	0.410174	1.49929	0.754151	0.919416	1.03691	1.10192	0.838036
T1 - pre donors	Negative	Positive	Negative	Negative	0.325389	2.35025	0.30103	0.55351	1.60869	0.372912	0.781037	0.647383	0.702431	1.18469	0.902065	0.972953	1.16782	1.19949	0.955152
T1 - pre donors	Negative	Negative	Negative	Negative	0.083546	0.574908	0.0496878	0.171682	0.379113	0.118099	0.331596	0.327359	0.419129	0.253257	1.02119	1.01265	1.33518	1.21025	1.01741
T1 - pre donors	Negative	Negative	Negative	Negative	0.228479	0.309303	0.116506	0.31742	1.51034	0.23976	0.687388	0.420216	0.457643	1.23712	0.957448	1.08557	1.22531	1.56322	1.03521
T1 - pre donors	Negative	Negative	Negative	Negative	0.0829742	0.411442	0.0829742	0.226396	0.954243	0.0486919	0.685514	0.202276	0.493966	1.03192	1.0424	1.06311	1.31473	1.30656	1.08196
T1 - pre donors	Negative	Negative	Negative	Negative	0.142107	0.395129	0.171396	0.328182	1.14713	0.106053	0.272385	0.282145	0.384807	0.890195	0.964708	1.02471	1.24875	1.26574	0.998939
T1 - pre donors	Negative	Negative	Negative	Negative	0.207608	0.443137	0.207608	0.365971	0.557856	0.467361	0.797037	0.60206	0.681241	1.1038	0.953119	1.05138	1.26962	1.31787	0.983532
T1 - pre donors	Negative	Negative	Negative	Negative	0.508155	0.346787	0.124939	0.477121	1.00639	0.171396	0.341147	0.307979	0.472426	0.955796	1.02874	1.13118	1.29062	1.3783	1.07439
T1 - pre donors	Negative	Negative	Negative	Negative	0.247784	0.610333	0.266268	0.61441	1.52753	0.352183	0.767686	0.552842	0.737533	1.05935	1.03476	1.07106	1.29127	1.30223	1.06591
T1 - pre donors	Negative	Negative	Negative	Negative	0.160851	0.98476	0.139662	0.30103	1.97851	0.39794	0.673827	0.628389	0.682371	1.20071	0.984936	1.03324	1.22929	1.27036	0.954243
T1 - pre donors	Negative	Negative	Negative	Negative	0.30103	0.982271	0.318063	0.459392	1.30103	0.388985	0.688202	0.650248	0.661986	0.586266	0.923574	1.02307	1.23679	1.36216	1.01072
T1 - pre donors	Negative	Negative	Negative	Negative	0.115795	0.142668	0.115795	0.256611	0.492916	0.805135	0.908622	1.13157	1.07075	0.993267	0.923129	1.01143	1.32542	1.28531	0.963788
T1 - pre donors	Negative	Negative	Negative	Negative	0.320335	0.51491	0.280827	0.381853	1.69936	0.0371418	0.234083	0.17089	0.264649	0.977724	0.693674	0.786837	0.958607	1.06013	0.770406
T1 - pre donors	Negative	Negative	Negative	Negative	0.238239	0.63035	0.16481	0.363178	1.85267	0.235763	0.667562	0.391837	0.712885	0.843653	0.969649	1.10806	1.28217	1.23805	1.04825
T1 - pre donors	Negative	Negative	Negative	Negative	0.208276	0.266268	0.16481	0.266268	0.585027	0.286307	0.457377	0.335792	0.477121	0.531479	1.04963	1.08673	1.30671	1.24952	1.03931
T1 - pre donors	Negative	Negative	Negative	Negative	0.319513	0.337242	0.495605	0.430664	0.281725	0.106053	0.545386	0.344935	0.361326	1.23478	0.61649	0.954243	1.00814	1.07178	0.646642
T1 - pre donors	Negative	Negative	Negative	Negative	0.166331	0.477121	0.146128	0.271067	0.873127	0.273001	0.754921	0.375664	0.486076	0.922985	0.998021	1.03049	1.23161	1.32269	1.0136
T1 - pre donors	Negative	Negative	Negative	Negative	0.176091	1.00921	0.176091	0.78837	1.93684	0.15261	0.818156	0.271475	0.43725	1.44716	1.09793	1.09177	1.38655	1.292	1.0813
T1 - pre donors	Negative	Negative	Negative	Negative	0.0564814	0.115795	0.0234811	0.207125	0.30103	0.0532455	0.0532455	0.18234	0.18234	0.093117	0.889004	1.03717	1.17855	1.30563	0.974306
T1 - pre donors	Negative	Negative	Negative	Negative	0.240332	0.519086	0.251056	0.354276	0.457816	0.371611	0.939813	0.598855	0.638783	0.540403	0.987243	1.0567	1.2622	1.27025	1.0557
T1 - pre donors	Negative	Negative	Negative	Negative	0.138303	0.559308	0.118099	0.477121	0.90309	0.294956	0.669007	0.570802	0.631218	0.964836	0.973803	1.04427	1.24334	1.31407	1.00317
T1 - pre donors	Negative	Negative	Negative	Negative	0.102662	0.386202	0.0669468	0.271067	1	0.770852	0.80618	0.848189	0.94939	0.816241	0.880814	1.08814	1.02119	1.16137	0.830375
T1 - pre donors	Negative	Negative	Negative	Negative	0.181055	0.68373	0.139662	0.269996	1.55672	0.210853	0.480127	0.477121	0.467978	1.4357	0.936331	0.985957	1.20474	1.22812	1.02493
T1 - pre donors	Negative	Negative	Negative	Negative	0.156347	0.278754	0.124939	0.238882	1.26873	0.115393	0.169751	0.176091	0.328468	0.990455	0.948847	0.989252	1.19559	1.2828	1.00765
T1 - pre donors	Negative	Negative	Negative	Negative	0.20036	0.562908	0.139662	0.3827	1.77515	0.251812	0.450469	0.507084	0.466656	1.87195	0.957448	1.06195	1.28229	1.26587	0.963788
T1 - pre donors	Negative	Negative	Negative	Negative	0.124939	0.308209	0.0413927	0.278754	0.572097	0.20412	0.633468	0.414973	0.539912	1.07918	0.633659	0.830819	0.920163	1.20591	0.664003
T1 - pre donors	Negative	Negative	Negative	Negative	0.176091	0.717566	0.185046	0.314394	0.490485	0.212608	0.513638	0.393344	0.473295	0.45364	1.04458	1.13423	1.31829	1.63646	1.08694
T1 - pre donors	Negative	Negative	Negative	Negative	0.157608	0.463333	0.0511525	0.19382	1.02888	0.30103	0.622368	0.498164	0.587974	0.725842	0.932128	0.973324	1.18884	1.16486	0.953215
T1 - pre donors	Negative	Negative	Negative	Negative	0.20412	0.403692	0.124939	0.271067	2.22376	0.0401172	0.46768	0.256826	0.353736	1.31954	0.807148	1.07659	1.11963	1.1271	0.839747
T1 - pre donors	Negative	Negative	Negative	Negative	0.30103	0.82193	0.30103	0.470491	1.49009	0.223733	0.409124	0.444452	0.457816	0.713819	1.02767	1.20626	1.30445	1.39149	1.09139
T1 - pre donors	Negative	Negative	Negative	Negative	0.176091	0.897234	0.165626	0.391691	0.969482	0.312311	1.3287	0.52402	0.556937	0.721246	0.891383	0.981115	1.17486	1.21552	0.97918
T1 - pre donors	Negative	Negative	Negative	Negative	0.160851	0.847232	0.160851	0.394935	1.52437	0.196295	0.673416	0.444937	0.500602	1.36665	1.07029	1.14022	1.32667	1.27875	1.07128
T1 - pre donors	Negative	Negative	Negative	Negative	0.171396	0.906578	0.207608	0.406265	1.31887	-0.224396	0.289448	-0.0569049	0.163203	0.472012	0.803598	0.949222	1.08043	1.08043	0.850414
T1 - pre donors	Negative	Negative	Negative	Negative	0.124939	0.448019	-0.0122345	0.207125	1.45315	0.330993	0.535113	0.6173	0.622263	1.35812	1.11	1.15157	1.36943	1.44257	1.12749
T1 - pre donors	Negative	Negative	Negative	Negative	0.234083	0.686381	0.196295	0.410174	2.13988	0.194265	0.664208	0.289749	0.450328	1.51205	0.880201	1.0256	1.16563	1.28924	0.936657
T1 - pre donors	Negative	Negative	Negative	Negative	0.221849	0.278754	0.522879	0.30103	1.2313	0.243038	0.320335	0.389971	0.62606	1.16678	1.05325	1.00188	1.23266	1.23706	0.98852
T1 - pre donors	Negative	Negative	Negative	Negative	0.185637	0.583577	0.102662	0.20412	1.0361	0.449093	0.682371	0.764363	0.784885	1.17609	0.673565	0.788715	0.979797	1.02119	0.716383
T1 - pre donors	Negative	Negative	Negative	Negative	0.124939	0.675167	0.0669468	0.271067	1.39794	0.294781	0.598947	0.455932	0.640623	1.0288	1.11394	1.14027	1.37222	1.38527	1.14027
T1 - pre donors	Negative	Negative	Negative	Negative	0.119186	0.627042	0.0829742	0.252725	1.96983	0.0465761	0.200003	0.292757	0.292757	0.633659	0.905134	0.972953	1.18421	1.17718	0.93564
T1 - pre donors	Negative	Negative	Negative	Negative	0.202105	0.613959	0.231394	0.471726	1.31527	0.425969	0.884607	0.60206	0.669007	0.962211	1.11107	1.16942	1.4063	1.58239	1.16774
T1 - pre donors	Negative	Negative	Negative	Negative	0.272066	0.930242	0.207608	0.573096	1.67299	0.292075	0.545332	0.502929	0.955226	1.33919	1.01517	1.08239	1.24386	1.33934	1.0518
T1 - pre donors	Negative	Negative	Negative	Negative	0.156347	0.403692	0.124939	0.221849	1.39852	0.270361	0.560667	0.442907	0.581857	0.635301	0.97107	1.08557	1.23665	1.26166	0.998066
T1 - pre donors	Negative	Negative	Negative	Negative	0.234083	0.91833	0.196295	0.323694	1.38021	0.183644	0.885599	0.226396	0.441406	1.51678	0.627996	1.00266	0.995973	1.3626	0.775918
T1 - pre donors	Negative	Negative	Negative	Negative	0.212089	0.550907	0.191886	0.413734	1.15297	0.473892	0.746461	0.714143	0.823909	1.63793	0.954243	0.985277	1.25438	1.20713	0.97347
T1 - pre donors	Negative	Negative	Negative	Negative	0.114955	0.313995	0.0612697	0.244914	1.60664	0.141329	0.366782	0.363178	0.474328	1.30601	0.915178	1.0924	1.09915	1.07801	0.929419
T1 - pre donors	Negative	Negative	Negative	Negative	0.269996	0.664707	0.269996	0.519873	1.83119	0.30103	0.537119	0.483508	0.539912	1.18374	0.860892	0.981936	1.1541	1.38288	1.34534
T1 - pre donors	Negative	Negative	Negative	Negative	0.318759	0.87986	0.327359	0.405119	1.23784	0.366709	0.820349	0.615155	0.714638	1.73664	0.634327	0.745374	0.936428	0.983521	0.713508
T1 - pre donors	Negative	Negative	Negative	Negative	0.229674	0.769288	0.445274	0.415985	1.59743	0.509914	0.881821	0.714034	0.765186	1.05511	0.894657	1.0895	1.14851	1.23582	0.972416
T1 - pre donors	Negative	Negative	Negative	Negative	0.18988	0.642177	0.110698	0.30103	0.525672	0.296834	0.892523	0.539269	0.63035	2.28165	1.17993	1.20952	1.42488	1.39967	1.17416
T1 - pre donors	Negative	Negative	Negative	Negative	-0.345234	0.395129	0	-0.0442037	1.44035	-0.0102192	0.192606	0.346535	0.357758	0.85367	0.68605	0.882976	1.20762	1.08661	0.432472
T1 - pre donors	Negative	Negative	Negative	Negative	-0.157608	0.700854	0.261521	0.143422	1.00563	-0.262401	0.320774	0.298498	0.122406	0.298498	0.307646	0.742091	0.806715	0.860075	0.267378
T1 - pre donors	Negative	Negative	Negative	Negative	-0.16481	0.23313	0.0434657	0.0923143	0.323306	0.212089	0.440793	0.550907	0.59802	0.593942	1.00077	0.978539	1.17867	1.14944	0.979353
T1 - pre donors	Negative	Negative	Negative	Negative	-0.0612697	0.503002	0.0734289	0.420216	1.18214	0.154902	0.466656	0.444937	0.592256	1.07659	0.909176	0.908312	1.12929	1.21918	0.885215
T1 - pre donors	Negative	Negative	Negative	Negative	0.0234811	0.341325	0.330188	0.176091	1.69655	0.334454	1.0103	0.889862	0.681241	1.72722	0.82042	0.927028	0.978637	1.00575	0.785804
T1 - pre donors	Negative	Negative	Negative	Negative	-0.232573	0.527095	0.0306688	0.103219	0.798836	0.367977	0.994537	0.5906	0.756509	0.686115	0.90759	1.03743	1.12276	1.07555	0.904896
T1 - pre donors	Negative	Negative	Negative	Negative	-0.111974	0.824895	0.00975984	0.162727	0.39794	0	0.425969	0.159701	0.362776	1.22401	0.945539	0.922985	1.14502	1.28804	0.858193
T1 - pre donors	Negative	Negative	Negative	Negative	-0.210853	0.0621479	-0.0347621	0.0109954	0.0991315	-0.230449	-0.0543577	-0.0263289	-0.0448123	-0.0843209	1.17216	1.10666	1.37825	1.29512	1.13595
T1 - pre donors	Negative	Negative	Negative	Negative	-0.0413927	0.104735	-0.0413927	0.104735	0.0377886	-0.30103	-0.101458	0	-0.0377886	-0.0791812	1.1493	1.08288	1.37414	1.25279	1.07545
T1 - pre donors	Negative	Negative	Negative	Negative	-0.153228	0.0550476	-0.0630517	0.0850108	0.0338583	-0.311249	0.00998422	-0.0102192	0.0825349	0.0989253	1.09312	1.00842	1.25	1.19337	0.989489
T1 - pre donors	Negative	Negative	Negative	Negative	0	0.0746336	0.0746336	0.0511525	0.138303	-0.283997	-0.119186	0.0170333	0.064458	-0.0177288	1.23521	1.1651	1.41497	1.33871	1.16695
T1 - pre donors	Negative	Negative	Negative	Negative	-0.131888	-0.0211893	-0.0434657	-0.0211893	0	-0.124939	0.130334	0.190332	0.161368	0.113943	1.02751	0.909309	1.22051	1.16538	0.954243
T1 - pre donors	Negative	Negative	Negative	Negative	0	0.33403	-0.0115819	0.176091	1.10416	0.171396	0.569336	0.443137	0.470059	0.837018	0.9119	0.894098	1.10229	1.06593	0.858123
T1 - pre donors	Negative	Negative	Negative	Negative	-0.09691	0.190332	0.09691	0.230449	0.854306	0.127243	0.495219	0.37712	0.435112	0.851649	0.858974	0.898127	1.06807	1.08409	0.848842
T1 - pre donors	Negative	Negative	Negative	Negative	-0.218495	0.0386294	-0.0314085	0.11472	0.688751	-0.0923143	0.319128	0.30103	0.272385	0.399784	0.924788	0.868847	1.12901	1.10899	0.864978
T1 - pre donors	Negative	Negative	Negative	Negative	-0.011281	1.18345	0.107905	0.450328	1.35539	0.402488	0.721246	0.629731	0.660766	0.93609	0.639357	0.717453	0.825793	0.950555	0.652162
T1 - pre donors	Negative	Negative	Negative	Negative	-0.0829742	1.08543	0.0696359	0.378635	1.32401	0.366148	0.968208	0.532979	0.547702	1.30485	0.854398	1.54482	1.06013	1.10058	0.79324
T1 - pre donors	Negative	Negative	Negative	Negative	-0.0434657	0.646264	0.132626	0.202826	1.86671	0.157608	0.50345	0.477121	0.50345	0.759668	0.0716468	0.158303	0.320845	0.390406	0.0126196
T1 - pre donors	Negative	Negative	Negative	Negative	-0.107634	0.530231	0.059314	0.135404	1.14537	0.183644	0.910175	0.52402	0.658263	1.05771	0.748416	0.873355	1.01875	0.977051	0.744983
T1 - pre donors	Negative	Negative	Negative	Negative	0.236089	0.655885	0.191886	0.378196	1.92999	0.329675	0.82044	0.549672	0.576655	1.27142	0.825468	1.35996	1.16405	1.14968	0.510198
T1 - pre donors	Negative	Negative	Negative	Negative	-0.0330003	0.745151	0.049974	0.279311	0.78689	0.110215	0.545445	0.433147	0.542687	0.700896	0.671141	0.791263	0.879366	1.01424	0.730727
T1 - pre donors	Negative	Negative	Negative	Negative	-0.0669468	0.410174	0.0122345	0.171935	0.234083	0.374137	0.681241	0.675167	0.630089	0.823909	0.9109	0.86562	1.09859	1.09859	0.878781
T1 - pre donors	Negative	Negative	Negative	Negative	-0.013364	0.344809	0.083546	0.180456	0.621365	0.365488	0.623249	0.565848	0.614897	0.835056	1.01223	0.998224	1.18371	1.23305	0.972562
T1 - pre donors	Negative	Negative	Negative	Negative	-0.187087	0.278754	0.0606978	0.40654	0.384712	0.354715	0.503002	0.578579	1.44797	0.685034	1.0842	1.0585	1.25918	1.30204	1.07068
T1 - pre donors	Negative	Negative	Negative	Negative	0.124939	0.532424	0.124939	0.346787	0.419895	0.0321847	0.228479	0.172363	0.391207	0.241444	1.05463	1.10315	1.23531	1.19182	0.983041
T1 - pre donors	Negative	Negative	Negative	Negative	-0.0299632	0.6163	0.185637	0.286307	1.38739	0.0357155	0.80618	0.20412	0.52039	0.592653	0.826843	0.88236	1.04605	1.11338	0.79735
T1 - pre donors	Negative	Negative	Negative	Negative	0	0.265314	0.0636691	0.168404	0.553755	0.134699	0.563373	0.389971	1.06241	1.05203	0.878266	0.913309	1.05192	1.21434	0.821836
T1 - pre donors	Negative	Negative	Negative	Negative	0	0.505948	0.0917704	0.294596	2.0301	-0.227798	0.173127	0.0421977	0.244302	0.697194	0.786997	0.746653	0.988041	0.937852	0.73398
T1 - pre donors	Negative	Negative	Negative	Negative	-0.0248236	0.782154	0.106455	0.324511	0.76798	0.274701	0.491087	0.474273	0.501945	0.672641	0.597314	0.790561	0.841033	0.928307	0.636095
T1 - pre donors	Negative	Negative	Negative	Negative	-0.253257	0.320774	0.00998422	0.122406	0.837823	0.154902	0.711204	0.325164	0.531479	1.90138	0.789147	0.786033	0.986427	1.12482	0.729378
T1 - pre donors	Negative	Negative	Negative	Negative	-0.138303	0.248642	-0.0202034	0.148939	0.915256	0.120294	0.252181	0.448476	0.369295	0.545386	0.636274	0.669515	0.836884	0.841524	0.583886
T1 - pre donors	Negative	Negative	Negative	Negative	-0.139662	0.236789	0.0211893	0.243038	0.812913	0.157123	0.289749	0.372723	0.450328	0.502357	1.05325	1.00934	1.24465	1.20998	0.972726
T1 - pre donors	Negative	Negative	Negative	Negative	-0.0511525	0.221849	0.0457575	0.151268	0.831087	0.0109954	0.172363	0.247784	0.289749	0.731155	1.08246	1.01456	1.28597	1.2246	1.0136
T1 - pre donors	Negative	Negative	Negative	Negative	-0.102662	0.445522	0	0.15261	1.81589	0.118099	0.913151	0.30103	0.532277	1.35817	0.953395	0.930761	1.1323	1.41848	0.881615
T1 - pre donors	Negative	Negative	Negative	Negative	-0.176091	0.182931	-0.0550476	-0.0211893	0.20926	0.0362122	0.291485	0.240332	0.328468	0.337242	1.02209	1.02298	1.22598	1.13033	0.956336
T1 - pre donors	Negative	Negative	Negative	Negative	-0.139662	0.153815	0.0314085	0.138303	0.867762	0.639656	0.768811	0.864461	0.807909	1.02251	0.946274	0.916693	1.17714	1.15616	0.928023
T1 - pre donors	Negative	Negative	Negative	Negative	-0.157608	0.194575	0	0.143422	0.640438	0.295121	0.657108	0.577926	0.643986	0.9929	0.866709	0.94307	1.04026	1.07711	0.790386
T1 - pre donors	Negative	Negative	Negative	Negative	-0.165626	0.30103	0.0104654	0.150644	1.79749	0.064458	0.414973	0.292256	0.631444	1.52582	0.827467	0.84036	1.09182	1.55262	0.847448
T1 - pre donors	Negative	Negative	Negative	Negative	-0.176091	0.310575	-0.0511525	0.110215	1.24055	-0.0347621	0.55351	0.32932	0.454258	2.02349	0.851532	0.921337	1.02026	1.0455	0.751417
T1 - pre donors	Negative	Negative	Negative	Negative	-0.0107239	0.331699	0.0861862	0.262277	1.41822	-0.0757207	0.292256	0.181844	0.342423	1.16909	0.957676	0.938448	1.12687	1.09691	0.920198
T1 - pre donors	Negative	Negative	Negative	Negative	-0.117386	0.252725	0.0222764	0.183644	1.26032	0.431364	0.64836	0.709694	0.628389	1.0463	0.918821	0.932341	1.12101	1.07799	0.867883
T1 - pre donors	Negative	Negative	Negative	Negative	-0.0197441	0.464059	0.0280287	0.20412	0.967964	0.248642	0.490086	0.532639	0.473819	0.496426	0.360408	0.501346	0.55179	0.616952	0.305051
T1 - pre donors	Negative	Negative	Negative	Negative	-0.118099	0.930634	0	0.30103	1.00412	0.272385	0.54009	0.421324	0.48019	0.940686	1.01931	1.11166	1.26234	1.18521	0.966142
T1 - pre donors	Negative	Negative	Negative	Negative	-0.0483047	0.110412	0.0829742	0.205546	1.14694	0.564271	0.677781	0.762357	0.760566	1.09024	0.837512	0.940879	1.00066	1.04497	0.786837
T1 - pre donors	Negative	Negative	Negative	Negative	-0.106455	1.07602	-0.0193052	0.176091	0.79814	0.169461	0.599585	0.329675	0.428429	0.61182	0.59346	0.67982	0.892858	0.943708	0.564271
T1 - pre donors	Negative	Negative	Negative	Negative	0.0952681	0.133057	0.0681158	0.540542	1.3628	0.247784	0.589348	0.653213	0.576253	1.5966	0.842609	0.836746	1.0187	1.2572	1.26482
T1 - pre donors	Negative	Negative	Negative	Negative	0.106455	0.504395	0.142668	0.288796	0.753328	0.311249	0.804886	0.6072	0.669007	1.17471	0.924935	0.896141	1.10157	1.10807	0.926571
T1 - pre donors	Negative	Negative	Negative	Negative	-0.153584	0.708113	-0.00934	0.435112	0.892568	0.40302	0.568892	0.672641	0.716494	1.26301	1.04481	1.02209	1.23816	1.20175	1.00282
T1 - pre donors	Negative	Negative	Negative	Negative	-0.09691	0.0413927	-0.0109954	0.0700379	1.22531	-0.110412	0.00877392	0.0732319	0.142313	0.686381	1.02857	0.969416	1.17143	1.13862	0.962843
T1 - pre donors	Negative	Negative	Negative	Negative	-0.176091	0.0843209	-0.0321847	0.109144	0.101027	0.328803	0.521237	0.64494	0.511253	0.526144	1.05436	0.958245	1.21858	1.16633	0.97677
T1 - pre donors	Negative	Negative	Negative	Negative	-0.09691	0.396006	0	0.124939	1.14336	0.133539	0.876218	0.447158	0.521138	1.13862	0.96831	0.987766	1.14267	1.16358	0.97347
T1 - pre donors	Negative	Negative	Negative	Negative	0.0109954	0.785512	0.124939	0.215115	1.13648	0.376751	1.94059	0.669007	0.690618	1.08004	0.707208	0.705391	0.892568	0.959346	0.685837
T1 - pre donors	Negative	Negative	Negative	Negative	-0.0457575	0.39794	0.0413927	0.366423	0.755875	0.146128	0.473892	0.418669	0.652139	1.2991	0.857715	0.936258	1.11921	1.0616	0.861525
T1 - pre donors	Negative	Negative	Negative	Negative	-0.142668	0.565848	0	0.170262	1.10585	0.127579	0.536435	0.545579	0.622745	0.563307	0.919161	1.22309	1.38478	1.30719	0.717855
T1 - pre donors	Negative	Negative	Negative	Negative	-0.133894	0.0732319	-0.0089548	0.0806559	0.374262	-0.0737862	0.297624	0.235213	0.361137	0.663642	0.693449	0.986064	1.20952	1.17579	0.543414
T1 - pre donors	Negative	Negative	Negative	Negative	-0.221849	0.5272	0.0142404	0.0543577	1.38857	-0.0457575	0.474702	0.609239	0.537819	0.845098	1.00749	1.35469	1.55209	1.40245	0.768606
T1 - pre donors	Negative	Negative	Negative	Negative	-0.277118	0.399576	0.061054	0.0952681	0.94411	-0.223618	0.400053	0.334159	0.244549	0.511068	0.759668	0.969649	1.32531	1.20548	0.599337
T1 - pre donors	Negative	Negative	Negative	Negative	-0.264818	0.319513	0.0854302	0.218056	1.55578	-0.21987	-0.147319	0.0711756	0.166061	1.01806	0.776656	0.779641	1.22834	0.993686	0.454137
T1 - pre donors	Negative	Negative	Negative	Negative	-0.119975	0.123063	0.105804	0.105804	1.40917	-0.035328	1.14903	0.463333	0.424269	0.899684	0.739836	1.04818	1.24155	1.22185	0.572097
T1 - pre donors	Negative	Negative	Negative	Negative	-0.234083	0.379457	0.138303	0.09691	1.66158	-0.0889411	0.154097	0.324511	0.29699	0.518026	1.30463	1.29839	1.60403	1.35013	0.708086
T1 - pre donors	Negative	Negative	Negative	Negative	-0.273001	0.459895	0.00717858	0	0.784142	0.130334	0.443263	0.584048	0.542514	0.933234	0.870366	1.32455	1.45558	1.39569	0.920258
T1 - pre donors	Negative	Negative	Negative	Negative	-0.101027	0.703859	-0.192797	0.0681158	0.292757	-0.477121	0.254033	0.0474246	0.201327	0.0217192	0.798614	0.974706	1.29874	1.30783	0.648103
T1 - pre donors	Negative	Negative	Negative	Negative	-0.268845	0.30103	-0.210853	-0.0170333	0.187087	-0.170017	-0.126982	0.205647	0.135513	0.456238	0.923612	1.00833	1.4311	1.27207	0.710035
T1 - pre donors	Negative	Negative	Negative	Negative	-0.335792	0.0243593	-0.0532455	0	0.09691	-0.4166	0.00403998	0.143802	0.158137	0.952887	0.864442	1.00501	1.35092	1.25352	0.68749
T1 - pre donors	Negative	Negative	Negative	Negative	-0.236572	0.187521	-0.0362122	0	0.235528	-0.220207	0.00490733	0.198532	0.131064	0.162727	0.817405	0.95359	1.32278	1.1926	0.627698
T1 - pre donors	Negative	Negative	Negative	Negative	0.118099	0.386945	0.118099	0.148063	1.50515	0.30103	0.797037	0.477121	0.583577	1.24797	1.00689	0.946452	1.46479	1.89697	0.716003
T1 - pre donors	Negative	Negative	Negative	Negative	0.102662	0.462398	0.0543577	0.447158	0.342423	0.30686	0.789733	0.535602	0.596151	0.687071	1.22737	1.2887	1.47012	1.43838	1.2335
T1 - pre donors	Negative	Negative	Negative	Negative	0.213075	0.873127	0.221849	0.452298	1.60853	0.350248	0.748188	0.494155	0.666518	1.02694	0.958418	1.01118	1.2468	1.25527	0.990455
T1 - pre donors	Negative	Positive	Negative	Negative	0.268845	1.14944	0.234083	1.9215	2.48795	0.346787	0.774111	0.530057	0.71321	1.18877	0.110791	0.494107	0.473393	0.733903	0.375859
T1 - pre donors	Negative	Negative	Negative	Negative	0.137173	0.688928	0.21936	0.433656	0.961082	0.348455	0.454258	0.377418	0.524546	0.529509	0.685182	1.12731	0.993161	1.13929	0.785997
T1 - pre donors	Negative	Negative	Negative	Negative	0.083546	0.680143	0.0612697	0.229674	0.648803	0.458638	0.69897	0.709694	0.670941	0.852785	1.04458	1.28428	1.32166	1.33759	1.17531
T1 - pre donors	Negative	Negative	Negative	Negative	0.277118	0.569875	0.176091	0.422074	1.82048	0.348954	0.729705	0.467361	0.572097	1.15432	1.07106	1.2204	1.30998	1.36694	1.11487
T1 - pre donors	Negative	Negative	Negative	Negative	0.09691	0.243038	0.0511525	0.19382	0.784885	0.141329	0.484482	0.353418	0.395707	0.590779	0.825485	1.00471	1.0772	1.41131	0.852923
T1 - pre donors	Negative	Negative	Negative	Negative	0.187087	0.879493	0.238239	1.2195	2.02531	0.264818	0.651278	0.459392	0.643453	1.40756	1.00647	1.1438	1.22011	1.23679	1.02119
T1 - pre donors	Negative	Negative	Negative	Negative	0.208276	0.610333	0.0474246	0.30103	1.26445	0.364417	0.595811	0.620285	0.706352	0.66812	1.16481	1.36027	1.42639	1.37461	1.27345
T1 - pre donors	Negative	Negative	Negative	Negative	0.30103	0.566062	0.259637	0.463757	1.39238	0.349335	0.60206	0.477121	0.582464	0.932414	0.445407	0.870552	0.73194	0.79318	0.494115
T1 - pre donors	Negative	Negative	Negative	Negative	0.0595857	0.260913	0.0483047	0.281434	1.24595	0.798935	0.644612	0.876761	1.06622	1.16749	0.943624	1.02832	1.27073	1.3526	1.01485
T1 - pre donors	Negative	Negative	Negative	Negative	0.146128	0.380211	0.124939	0.386202	1.6615	0.39794	0.837273	0.528274	0.657215	1.63263	1.05709	1.17815	1.34895	1.44863	1.08602
T1 - pre donors	Negative	Negative	Negative	Negative	0.176091	0.881692	0.141329	0.430125	1.30103	0.318063	0.967548	0.494155	0.536558	1.72362	1.00718	1.08119	1.29496	1.27621	1.10075
T1 - pre donors	Negative	Negative	Negative	Negative	0.247784	0.417536	0.228479	0.384367	0.734246	0.380211	0.796376	0.583037	0.748188	0.739233	0.581955	0.725445	0.804886	0.974007	0.596859
T1 - pre donors	Positive	Positive	Negative	Negative	0.323306	1.00455	0.252725	1.27513	0.513638	0.241032	0.28679	0.224642	0.77581	0.438057	1.03643	1.27875	1.2701	1.72068	1.06539
T1 - pre donors	Negative	Negative	Negative	Negative	-0.149762	0.133894	-0.185235	0.0347621	1.23116	0.477121	0.745967	0.771902	0.828844	1.58787	0.477121	0.872682	0.735808	0.886768	0.541006
T1 - pre donors	Negative	Negative	Negative	Negative	0.146128	0.649984	0.0413927	0.221849	0.374137	0.0829742	0.54079	0.277549	0.495763	0.420216	0.998856	1.22436	1.23646	1.36765	1.09231
T1 - pre donors	Negative	Negative	Negative	Negative	0.208276	0.363178	0.116506	0.187087	0.31742	0.281725	0.430664	0.416423	0.552086	0.675699	0.929419	1.04057	1.20128	1.19671	0.958245
T1 - pre donors	Negative	Negative	Negative	Negative	0.187087	0.724906	0.247784	0.355879	1.29768	0.503135	0.873988	0.726999	0.78348	1.36935	0.771135	1.56161	1.11842	1.23436	0.847478
T1 - pre donors	Negative	Negative	Negative	Negative	0.117386	0.357146	0.042752	0.686821	0.996994	0.276896	0.488703	0.662247	0.633195	1.18919	0.527288	0.982825	0.763886	1.59435	0.609747
T1 - pre donors	Negative	Negative	Negative	Negative	0.144244	0.865301	0.162727	0.615025	0.985277	0.548814	0.780003	0.945494	0.806875	0.970037	0.701311	0.874278	0.986893	1.33052	0.751945
T1 - pre donors	Negative	Negative	Negative	Negative	0.0939045	0.269996	0.08167	0.181055	1.23308	0.30103	0.795353	0.481486	0.657577	1.10058	0.850912	0.923107	1.05676	1.12576	0.8969
T1 - pre donors	Negative	Negative	Negative	Negative	0.196295	0.30103	0.196295	0.378917	1.45212	0.477121	0.636822	0.71321	0.79588	1.15254	0.870404	0.993877	1.11394	1.26102	0.928396
T1 - pre donors	Negative	Negative	Negative	Negative	0.0746336	0.449093	0.0389181	0.210853	0.499171	0.373581	0.530704	0.685606	0.621365	1.07255	0.801632	0.985277	1.03643	1.33496	0.890468
T1 - pre donors	Negative	Negative	Negative	Negative	0.154902	0.378917	0.143907	0.176091	0.569875	0.353559	0.880814	0.51663	0.512837	1.04476	0.684687	1.14795	0.907063	1.25951	0.782388
T1 - pre donors	Negative	Negative	Negative	Negative	0.171396	0.648517	0.0884219	0.272066	1.98749	0.461881	0.644812	0.725123	0.797673	1.14613	1.025	1.02195	1.23515	1.19292	1.03698
T1 - pre donors	Negative	Negative	Negative	Negative	0.251812	0.666785	0.2156	0.359022	2.2932	0.353208	0.946995	0.624567	0.737835	1.30471	0.734686	0.850967	0.925754	1.04792	0.820796
T1 - pre donors	Negative	Negative	Negative	Negative	0.176091	0.234083	0.18631	0.31627	1.47244	0.20926	0.20926	0.257564	0.795052	0.51663	0.976197	0.973128	1.1894	1.12926	0.995635
T1 - pre donors	Negative	Negative	Negative	Negative	0.0942699	0.273878	-0.013364	0.21388	1.8354	0.228479	0.488117	0.278167	0.442359	1.2311	0.780157	0.944757	1.0012	1.03028	0.827513
T1 - pre donors	Negative	Negative	Negative	Negative	-0.0107239	0.351004	-0.0564814	0.244549	1.12994	0.30103	0.90309	0.329059	0.50515	0.605664	0.878266	0.975176	1.11948	1.10075	0.90309
T1 - pre donors	Negative	Negative	Negative	Negative	0.191886	1.02195	0.124939	0.332064	0.292912	0.3623	1.55337	0.430876	0.534564	0.502675	1.06215	1.00827	1.28226	1.2363	1.09557
T1 - pre donors	Negative	Negative	Negative	Negative	0.142107	0.293968	0.0884219	0.224642	1.09523	0.253022	0.320774	0.407924	0.375132	0.791413	1.07075	1.02594	1.2608	1.26263	1.08745
T1 - pre donors	Negative	Negative	Negative	Negative	0.13622	0.990759	0.191068	0.349635	1.76007	0.609239	1.01331	1.04139	0.704722	1.34766	0.562293	0.755875	0.780557	0.908485	0.78533
T1 - pre donors	Negative	Negative	Negative	Negative	0.197811	0.30103	0.16481	0.69897	0.840299	0.425969	0.60206	0.580871	0.677781	0.726999	0.930919	0.893403	1.18117	1.14704	0.957072
T1 - pre donors	Negative	Negative	Negative	Negative	0.176091	1.07737	0.190332	0.380211	1.97128	0.557856	0.874126	0.839052	0.763911	0.975506	0.837273	0.854306	0.995635	0.997823	0.869232
T1 - pre donors	Negative	Negative	Negative	Negative	0.263241	0.533603	0.210853	0.263241	0.81012	0.112704	0.54864	0.316824	0.443698	0.78348	0.834633	0.834633	1.0607	1.04576	0.838149
T1 - pre donors	Negative	Negative	Negative	Negative	0.0669468	0.774111	0	0.269772	1.37209	0.312929	1.18248	0.522879	0.757565	0.971327	0.930919	1.01135	1.13033	1.18285	0.96958
T1 - pre donors	Negative	Negative	Negative	Negative	0.152091	0.667001	0.0884219	0.207608	1.60101	0.314818	0.648517	0.561717	0.58782	0.629212	0.90647	0.99178	1.14125	1.09255	0.938895
T1 - pre donors	Negative	Negative	Negative	Negative	0.247784	0.454258	0.116506	0.31742	1.02278	0.124939	0.367977	0.335792	0.31627	0.6173	0.834633	1.07918	1.04358	1.1418	0.900064
T1 - pre donors	Negative	Negative	Negative	Negative	0.157608	0.408664	0.0630518	0.375664	1.8083	0.059314	0.219725	0.284843	0.314073	0.672773	0.915679	0.979066	1.10801	1.19443	0.984395
T1 - pre donors	Negative	Negative	Negative	Negative	0.21388	1.05552	0.083546	0.440527	0.693674	0.216208	0.68328	0.443137	0.525672	0.961191	0.941653	0.998757	1.12618	1.16008	1.04364
T1 - pre donors	Negative	Negative	Negative	Negative	0.176091	0.81766	0.154902	0.30103	0.48734	0.165367	0.711499	0.395816	0.617665	0.627765	1.01971	1.05935	1.25613	1.18327	1.03141
T1 - pre donors	Negative	Negative	Negative	Negative	0.11869	0.489356	0.0993846	0.234083	1.21786	0.33403	0.578579	0.469434	0.578579	0.804032	1.01143	0.957448	1.21219	1.16237	1.03208
T1 - pre donors	Negative	Negative	Negative	Negative	0.234083	0.359022	0.154902	0.268845	1.29478	0.172712	0.487105	0.21779	0.407924	0.628983	0.991226	1.07676	1.15432	1.27646	1.01842
T1 - pre donors	Negative	Negative	Negative	Negative	0.245513	0.971276	0.133539	0.40824	0.913814	0.30103	0.633703	0.235763	0.41575	0.726367	0.907469	0.863162	1.08016	1.0488	0.920349
T1 - pre donors	Negative	Negative	Negative	Negative	0.361728	0.681241	0.342423	0.469822	1.66181	0.312929	0.822095	0.577236	0.757565	1.23749	0.765296	0.997823	0.951823	0.991226	0.819544
T1 - pre donors	Negative	Negative	Negative	Negative	0.176091	0.61354	0.057992	0.196295	0.980977	0.356547	1.38836	0.40187	0.6554	1.22224	0.912298	0.893683	1.11394	1.0894	0.952862
T1 - pre donors	Negative	Negative	Negative	Negative	0.267606	0.513119	0.191886	0.332064	1.82246	0.327359	0.536243	0.595221	0.835294	0.894524	0.877947	0.974281	1.08099	1.03543	0.873611
T1 - pre donors	Negative	Negative	Negative	Negative	0.221849	0.684247	0.243038	0.352183	1.4523	0.404926	0.724054	0.657108	0.694249	1.05711	0.841985	0.934498	1.10037	1.06539	0.960233
T1 - pre donors	Negative	Negative	Negative	Negative	0.238882	0.329059	0.185637	0.286307	0.976197	0.380211	0.500602	0.50515	0.579784	1.16732	0.981647	0.945842	1.18498	1.16291	1
T1 - pre donors	Negative	Negative	Negative	Negative	0.170696	0.838149	0.212089	0.492916	1.95531	0.374669	0.782846	0.552086	0.618276	1.26049	0.896656	0.927914	1.12939	1.14246	0.930919
T1 - pre donors	Negative	Negative	Negative	Negative	0.234083	0.422074	0.109144	0.268845	1.59423	0.41407	0.715099	0.689477	0.662247	0.866367	0.912566	0.955659	1.11	1.13222	0.929419
T1 - pre donors	Negative	Negative	Negative	Negative	0.208276	0.411101	0.116506	0.228479	1.3816	0.199572	0.477121	0.357511	0.577236	1.55964	0.980571	0.980571	1.19555	1.13033	0.963197
T1 - pre donors	Negative	Negative	Negative	Negative	0.228479	0.471517	0.141329	0.228479	0.718566	0.40824	0.871573	0.639486	0.69897	1.10449	1.00405	0.980571	1.20918	1.23045	1
T1 - pre donors	Negative	Negative	Negative	Negative	0.138303	0.176091	0.0511525	0.235213	0.547928	0.23313	0.845098	0.384004	0.461609	0.63506	0.828456	0.876582	1.06465	1.07439	0.864261
T1 - pre donors	Negative	Negative	Negative	Negative	0.171396	0.830858	0.171396	0.422452	0.472426	0.346787	0.774111	0.679226	0.816609	0.960893	0.823909	0.876667	1.04576	1.13478	1.02916
T1 - pre donors	Negative	Negative	Negative	Negative	0.212089	0.60206	0.221849	0.374816	1.14498	0.318198	0.609009	0.510804	0.359897	1.32088	0.841985	1.01284	1.09342	1.1959	0.90309
T1 - pre donors	Negative	Negative	Negative	Negative	-0.31742	0.165233	-0.0163904	-0.0334238	-0.0248236	-0.271067	0.0202034	0.0102192	0.648592	-0.0917704	0.631349	0.736366	1.11004	1.03305	0.50007
T1 - pre donors	Negative	Negative	Negative	Negative	-0.275223	0.135879	0.0258073	-0.0089548	0.76617	0.0289637	0.385791	0.29727	0.435229	0.864961	0.861218	1.07705	1.36089	1.27943	0.640248
T1 - pre donors	Negative	Negative	Negative	Negative	-0.308454	0.575501	-0.0548487	0.0864805	0.630549	-0.249878	0.0630518	0.20242	0.434369	1.17519	0.881114	1.01295	1.33614	1.30416	0.645526
T1 - pre donors	Negative	Negative	Negative	Negative	-0.111974	0.552447	0.0808232	0.104735	0.864403	-0.226065	0.0184834	0.00624895	0.38646	0.214229	0.6487	1.00302	1.21101	1.14577	0.506411
T1 - pre donors	Negative	Negative	Negative	Negative	-0.221849	0.536558	0	0.0334238	0.521138	-0.338819	0.456535	0.249877	0.285682	0.703769	0.851061	1.00764	1.37315	1.3066	0.667001
T1 - pre donors	Negative	Negative	Negative	Negative	-0.184524	0.355879	0.0763883	0.0693265	0.841504	0.0630518	0.343039	0.570397	0.352183	0.378511	0.923244	1.10924	1.45909	1.37585	0.725912
T1 - pre donors	Negative	Negative	Negative	Negative	-0.09691	0.370227	0.140451	0.21388	0.798713	-0.187991	0.864768	0.295121	0.423024	0.584087	0.616185	1.01793	1.35226	1.11422	0.478316
T1 - pre donors	Positive	Positive	Negative	Negative	1.03998	0.352183	1.70114	0.0442037	0.0442037	0.820555	0.590779	1.44497	0.330622	0.514446	0.682102	0.848775	1.17747	1.39085	0.52597
T1 - pre donors	Negative	Negative	Negative	Negative	-0.309302	0.63175	0.0538754	0.133057	0.812283	-0.0170333	0.16481	0.275223	0.514446	0.279632	0.590374	1.11246	1.13048	1.17326	0.403288
T1 - pre donors	Negative	Negative	Negative	Negative	-0.110412	0.527288	0.388985	0.179036	0.690015	-0.0094416	0.665994	0.456399	0.422452	1.56908	0.832509	0.933053	1.31537	1.23444	0.589471
T1 - pre donors	Negative	Negative	Negative	Negative	-0.19382	0.434569	0.0413927	0.0791812	0.673942	-0.0934217	0.565543	0.249001	0.318198	0.726122	0.966576	1.12494	1.50414	1.42837	0.78348
T1 - pre donors	Negative	Negative	Negative	Negative	-0.0321847	0.69897	-0.0854302	0.0442037	1.19033	-0.212894	0.790637	0.0881361	0.273001	0.986212	1.02672	1.12785	1.56321	1.44894	0.848663
T1 - pre donors	Negative	Negative	Negative	Negative	0.218495	0.498841	0.0901766	0.333215	0.820555	0.201327	0.391207	0.442359	0.400161	1.16252	0.403288	0.883435	0.696658	0.984348	0.460139
T1 - pre donors	Negative	Negative	Negative	Negative	0.228479	0.656909	0.16481	0.430125	1.41369	0.395586	1.62548	0.649282	0.726264	1.04458	0.493891	0.6976	0.751109	0.848504	0.576532
T1 - pre donors	Negative	Negative	Negative	Negative	0.218495	0.558155	0.153228	0.377418	0.835447	0.30702	0.631218	0.60805	0.78612	0.992701	0.771866	0.830965	1.06523	1.17309	0.87004
T1 - pre donors	Negative	Negative	Negative	Negative	0.236572	0.770598	0.117386	0.357146	1.08167	0.3827	0.788022	0.60206	0.664707	0.995484	0.897761	1.04523	1.16609	1.25113	0.967
T1 - pre donors	Negative	Negative	Negative	Negative	0.176091	0.439333	0.057992	0.243038	1.14834	0.264818	1.02694	0.482874	0.50515	1.32469	1.13033	1.21748	1.38247	1.33244	1.14027
T1 - pre donors	Negative	Negative	Negative	Negative	0.238882	0.765917	0.185637	0.436693	1.26007	0.21455	0.92514	0.477121	0.589826	0.51558	0.942008	0.995635	1.15076	1.43136	0.926857
T1 - pre donors	Negative	Negative	Negative	Negative	0.117386	0.571026	0.0939045	0.637973	1.17709	0.352183	0.429348	0.375664	0.540173	1.28231	1.11185	1.18858	1.33244	1.44228	1.17337
T1 - pre donors	Negative	Negative	Negative	Negative	0.221849	0.733732	0.163857	0.282547	0.506279	0.245982	0.870905	0.455932	0.441209	1.49732	1.00929	1.05711	1.2861	1.2855	1.07624
T1 - pre donors	Negative	Negative	Negative	Negative	0.253257	0.477121	0.199572	0.829304	1.9971	0.477121	0.815476	0.797214	0.789147	1.08609	1.09383	1.37808	1.33717	1.32222	1.2581
T1 - pre donors	Negative	Negative	Negative	Negative	0.185637	0.687232	0.102662	0.263241	0.973128	0.445274	0.739165	0.691001	0.657577	1.59942	0.84904	1.70375	1.22443	1.26341	0.966391
T1 - pre donors	Negative	Negative	Negative	Negative	0.171396	0.943207	0.0649408	0.353736	2.29553	0.28579	0.519873	0.357146	0.461881	1.82383	1.1129	1.12324	1.36991	1.35339	1.13033
T1 - pre donors	Positive	Negative	Negative	Negative	0.400733	0.58782	0.826702	0.314818	0.314818	0.264818	0.531479	0.526339	0.499687	0.471292	1.11913	1.15666	1.36991	1.43337	1.21335
T1 - pre donors	Negative	Negative	Negative	Negative	0.208276	0.718566	0.141329	0.266268	1.14613	0.0630518	0.358173	0.0746336	0.375664	0.327359	1.15635	1.37658	1.42597	1.56545	1.23384
T1 - pre donors	Negative	Negative	Negative	Negative	0.136838	0.568636	0.112704	0.267606	0.38155	0.241032	0.443137	0.406265	0.438057	0.293968	1.06582	1.1508	1.31654	1.33152	1.09533
T1 - pre donors	Negative	Negative	Negative	Negative	0.176091	0.762022	0.118099	0.314394	1.33746	0.348455	0.724906	0.509306	0.685397	1.10747	1.08137	1.10577	1.28494	1.34718	1.1037
T1 - pre donors	Negative	Negative	Negative	Negative	0.141329	0.370356	0.0901766	0.283997	0.436285	0.424269	0.615424	0.670941	0.647138	0.687975	0.882503	0.935992	1.1541	1.12974	0.932248
T1 - pre donors	Negative	Negative	Negative	Negative	0.208276	0.905173	0.116506	0.266268	1.05189	0.374816	0.747613	0.593942	0.695741	0.778151	0.84182	1.1974	1.09964	1.11861	0.887578
T1 - pre donors	Negative	Negative	Negative	Negative	0.118099	0.841203	0.157608	0.273001	0.595221	0.09691	0.585461	0.290035	0.439333	0.50515	0.619998	1.77561	0.891826	1.18575	0.800253
T1 - pre donors	Negative	Negative	Negative	Negative	0.212089	0.878266	0.100115	1.34967	1.6697	0.0757207	0.930634	0.221849	0.756962	1.32809	0.53936	0.905134	0.827174	1.12422	0.622077
T1 - pre donors	Negative	Negative	Negative	Negative	0.243038	1.44065	0.221849	0.452298	1.50572	0.363178	0.610333	0.488117	0.622453	1.33861	0.875061	0.969331	1.11546	1.28546	0.929419
T1 - pre donors	Negative	Negative	Negative	Negative	0.243038	0.419129	0.263241	0.309985	0.554287	0.30103	0.425969	0.526809	0.567846	0.691001	1.09908	1.13134	1.3337	1.36991	1.15191
T1 - pre donors	Negative	Negative	Negative	Negative	0.166331	0.768391	0.0791812	0.355388	1.19957	0.648592	0.87368	0.922058	0.891298	1.16279	1.20812	1.31992	1.45682	1.40369	1.29127
T1 - pre donors	Negative	Negative	Negative	Negative	0.109144	0.293205	0.154902	0.2156	0.552842	0.0280287	0.363821	0.179296	0.376171	1.2873	0.314603	0.674876	0.664552	1.01624	0.433656
T1 - pre donors	Negative	Negative	Negative	Negative	0.0649408	0.565543	0.110698	0.256826	1.58162	0.431798	0.906015	0.654515	0.630455	1.3514	1.08953	1.09046	1.40519	1.36173	1.08486
T1 - pre donors	Negative	Negative	Negative	Negative	0.247784	0.363178	0.141329	0.348455	0.879493	0.400925	0.51073	0.554635	0.50139	0.68373	1.03743	1.18469	1.25648	1.32428	1.09864
T1 - pre donors	Negative	Negative	Negative	Negative	0.221849	0.432702	0.199572	0.522879	1.16756	0.477121	0.895791	0.721536	1.00718	1.39852	1.04139	1.16633	1.31934	1.30163	1.11022
T1 - pre donors	Negative	Negative	Negative	Negative	0.196295	1.38021	0.243038	0.330993	0.971143	0.463757	0.907997	0.651748	0.773742	0.746304	1.03141	1.03743	1.26007	1.26717	1.06633
T1 - pre donors	Negative	Negative	Negative	Negative	0.212089	0.437868	0.191886	0.267606	0.367977	0.377418	0.471517	0.384367	0.60206	0.539269	0.84739	1.00876	1.13448	1.26324	0.952452
T1 - pre donors	Positive	Negative	Negative	Negative	0.0746336	0.659203	0.09691	1.42016	0.511883	0.39794	1.47551	0.619789	0.774111	1.98652	0.980644	1.07732	1.23952	1.73322	1.06503
T1 - pre donors	Negative	Negative	Negative	Negative	0.166331	0.726999	0.146128	0.286307	1.24386	0.361028	0.647817	0.492916	0.577236	0.793946	1.07525	1.07722	1.32166	1.32054	1.14022
T1 - pre donors	Negative	Negative	Negative	Negative	0.0884219	0.249001	0.110698	0.224642	1.5594	0.370111	0.486992	0.491845	0.707864	1.18791	0.939302	1.08388	1.21863	1.22878	1.01302
T1 - pre donors	Negative	Negative	Negative	Negative	0.228479	0.509306	0.0901766	0.442359	2.15428	0.167491	0.69383	0.239373	0.360616	1.51463	1.09938	1.10527	1.31806	1.2781	1.0894
T1 - pre donors	Negative	Negative	Negative	Negative	0.208276	0.333215	0.129095	0.348455	1.05632	0.137173	0.563142	0.275476	0.385351	0.569875	1.11185	1.14806	1.37222	1.32608	1.21169
T1 - pre donors	Negative	Positive	Negative	Negative	0.291887	1.55831	0.282547	0.564271	1.16879	0.3928	1.10199	0.366148	0.536707	0.899885	0.955619	1.23625	1.30227	1.29352	1.02413
T1 - pre donors	Negative	Negative	Negative	Negative	0.0377886	0.45921	0.0377886	0.229674	1.55557	0.515874	0.816904	0.775246	0.800717	1.84782	-0.444796	-0.0019786	-0.120357	0.42603	-0.331699
T1 - pre donors	Negative	Negative	Negative	Negative	0.280827	0.945379	0.237361	0.477121	0.560667	0.647138	0.980571	0.89279	0.942008	1.32415	0.746894	1.0048	1.01424	1.34297	0.869395
T1 - pre donors	Negative	Negative	Negative	Negative	0.160851	0.952575	0.0690809	0.451416	0.5983	0.430125	0.942962	0.681937	0.755288	1.11651	1.15543	1.12395	1.39051	1.36458	1.19076
T1 - pre donors	Negative	Negative	Negative	Negative	0.20412	0.609239	0.263241	0.367977	0.598426	0.258626	0.536793	0.496865	0.578719	0.781505	0.907168	1.0546	1.15079	1.21624	0.958771
T1 - pre donors	Negative	Negative	Negative	Negative	0.247784	0.664208	0.208276	0.454258	1.59702	0.447158	0.71321	0.704722	0.687232	0.977724	1.07535	1.10685	1.33084	1.3084	1.12092
T1 - pre donors	Negative	Negative	Negative	Negative	0.111974	0.979066	0.149762	1.29782	1.83866	0.492361	0.838399	0.841762	0.78837	0.971143	-0.504117	-0.131888	0.0440577	-0.0131217	-0.362731
T1 - pre donors	Negative	Negative	Negative	Negative	0.09691	0.364082	0.138303	0.19382	0.989005	0.42906	0.623249	0.643453	0.67604	1.10527	1.04139	1.12303	1.27068	1.22401	1.07737
T1 - pre donors	Negative	Negative	Negative	Negative	0.228479	0.558155	0.187087	0.31742	1.2265	0.184524	0.656042	0.377006	0.468521	0.742679	0.683365	0.947808	0.975026	1.07812	0.735693
T1 - pre donors	Negative	Negative	Negative	Negative	0.2156	0.285236	0.0299632	0.268845	1.24745	0.604985	0.778151	0.931485	0.9929	1.17216	0.532979	0.862973	0.811733	1.45619	0.789912
T1 - pre donors	Negative	Negative	Negative	Negative	0.111974	0.349335	0.0248236	0.184524	0.231949	0.23976	0.517126	0.517126	0.566344	0.566344	0.785838	1.00463	1.02924	1.14834	0.879178
T1 - pre donors	Negative	Negative	Negative	Negative	0.0871502	0.636822	-0.0122345	0.249877	0.324511	0.28679	0.651653	0.438057	0.58782	1.27207	1.09108	1.18877	1.34077	1.36642	1.15127
T1 - pre donors	Negative	Negative	Negative	Negative	0.259637	0.61182	0.189056	0.320335	0.691001	0.196295	0.308717	0.154902	0.39794	0.385351	0.738164	0.886177	1.0048	1.10075	0.78612
T1 - pre donors	Negative	Negative	Negative	Negative	0.187087	0.667812	0.187087	0.363178	0.755288	0.614294	0.743734	0.836143	1.04252	0.952862	0.957248	1.02888	1.21694	1.16695	0.999094
T1 - pre donors	Negative	Negative	Negative	Negative	0.0746336	0.951216	0.148063	0.429348	0.894524	0.285236	0.578148	0.372386	0.734686	0.943777	1.14223	1.20581	1.48341	1.40119	1.18416
T1 - pre donors	Negative	Negative	Negative	Negative	0.083546	0.389971	-0.0271522	0.273878	0.657577	0.212089	0.44945	0.191886	0.346787	0.675846	0.913584	1.07997	1.26152	1.23597	0.98852
T1 - pre donors	Negative	Negative	Negative	Negative	0.187087	0.909309	0.16481	0.363178	1.08471	0.131279	0.216709	0.149762	0.288065	1.52543	0.817345	0.871184	1.06819	1.13672	0.966142
T1 - pre donors	Negative	Negative	Negative	Negative	0.083546	0.356547	0.124939	0.320335	0.734339	0.354715	0.4496	0.461609	0.575552	0.980123	0.233308	0.599731	0.561943	0.744356	0.674611
T1 - pre donors	Negative	Negative	Negative	Negative	0.154902	0.624724	0.057992	0.444937	0.590268	0.321552	0.629212	0.565543	0.609009	1.36173	0.444121	0.627765	0.730953	0.9562	0.518621
T1 - pre donors	Negative	Negative	Negative	Negative	0.2156	1.09691	0.196295	0.450469	0.798355	0.469003	1.2925	0.735954	0.870209	1.09303	0.177131	0.300248	0.480234	0.590182	0.203338
T1 - pre donors	Negative	Negative	Negative	Negative	0.118099	0.640978	0.138303	0.176091	0.615424	0.669007	0.880227	0.859185	0.888942	1.03322	0.818769	1.05586	1.11066	1.23195	0.874493
T1 - pre donors	Negative	Negative	Negative	Negative	0.160851	0.329994	0.117386	0.269996	0.528828	0.30103	0.482654	0.44835	0.488117	0.780926	1.00202	1.10926	1.21472	1.41264	1.03492
T1 - pre donors	Negative	Negative	Negative	Negative	0.2156	0.277118	0.154902	0.293205	0.521325	0.0347621	0.118099	0.11115	0.199572	1.09181	0.522043	0.847478	0.852198	1.17498	0.578463
T1 - pre donors	Negative	Negative	Negative	Negative	0.208276	0.731155	0.116506	0.283997	1.38985	0.288065	0.802975	0.432309	0.485554	0.656042	0.299985	0.370356	0.56275	0.541675	0.375664
T1 - pre donors	Negative	Negative	Negative	Negative	0.102662	0.403692	0.0413927	0.221849	1.73373	0.367977	0.588938	0.586266	0.6072	1.57541	0.656598	0.836271	1.00607	1.09715	0.733073
T1 - pre donors	Negative	Negative	Negative	Negative	-0.0413927	0.421005	0.189056	0.231609	0.463757	-0.381341	0.380681	0.138815	0.292486	0.766722	0.773188	0.839421	1.21689	1.16476	0.480399
T1 - pre donors	Negative	Negative	Negative	Negative	-0.277118	0.332629	-0.061518	0.700606	0.964144	-0.176091	0.378635	0.173988	0.435309	0.451186	0.596308	1.00455	1.07599	1.09354	0.456313
T1 - pre donors	Negative	Negative	Negative	Negative	-0.119186	0.421604	0.0170333	1.13098	1.36847	-0.08167	1.11299	0.385351	0.464532	1.06659	0.427404	1.02351	0.998271	0.986861	0.30103
T1 - pre donors	Negative	Negative	Negative	Negative	-0.0791812	0.335792	0.124939	0.210853	0.659203	-0.248642	0.269273	0.360758	0.573288	0.333215	0.584216	0.878483	1.10767	1.11733	0.435974
T1 - pre donors	Negative	Negative	Negative	Negative	-0.216709	0.458638	0.0299632	0.293205	1.69335	-0.113357	0.108492	0.334888	0.323893	1.0607	0.537537	0.715504	1.08134	1.0699	0.390091
T1 - pre donors	Negative	Negative	Negative	Negative	-0.372386	0.896459	0.0942699	0.124939	1.26467	0.0248236	0.264401	0.450792	0.42517	0.441649	0.559308	1.1635	1.40882	1.41348	0.345234
T1 - pre donors	Negative	Negative	Negative	Negative	-0.168404	0.00768683	0.0511525	0.109144	1.45047	0.533603	0.677962	0.809185	0.993926	1.52288	0.79588	0.977122	1.30445	1.3532	0.63506
T1 - pre donors	Negative	Negative	Negative	Negative	-0.258832	0.057992	-0.0089548	0.0656788	0.167136	-0.165233	0.0566154	0.278464	0.38793	0.596527	0.515326	0.742174	1.06135	1.21246	0.332322
V4 - donors Jan2020	Negative	Negative	Negative	Negative	-0.208276	0.20926	0.0395085	0.057992	0.552842	0.11304	1.50771	0.41407	0.701311	1.61932	0.714764	0.89905	1.10687	1.19532	0.720925
V4 - donors Jan2020	Negative	Negative	Negative	Negative	-0.101989	0.663197	0.00998422	0.19904	0.325573	-0.0886375	0.339375	0.131569	1.27558	1.57537	0.796112	0.937852	1.18488	1.25301	0.787697
V4 - donors Jan2020	Negative	Negative	Negative	Negative	0.109144	0.31627	0.583577	0.57265	1.02315	0.109144	0.688505	0.349879	0.448633	0.433656	0.407195	0.694943	0.791313	0.890378	0.395259
V4 - donors Jan2020	Negative	Negative	Negative	Negative	0.0377886	0.955702	0.124939	0.259637	1.80905	0.07684	0.427716	0.161851	0.395129	1	0.772077	0.895484	1.12629	1.13212	0.826615
V4 - donors Jan2020	Negative	Negative	Negative	Negative	-0.0234811	0.420216	0.15261	0.226396	1.75002	0.290811	0.483803	0.548375	0.473742	0.821376	0.842392	0.91243	1.19658	1.15679	0.823909
V4 - donors Jan2020	Negative	Negative	Negative	Negative	0.0118992	0.443698	0.106455	0.159701	1.71647	0.163857	0.464887	0.383217	0.615424	1.09255	0.718086	0.788875	1.0304	1.02633	0.896251
V4 - donors Jan2020	Negative	Negative	Negative	Negative	-0.213075	0.707744	0.0173741	0.142313	1.78431	0.158362	0.437751	0.380211	0.459392	0.482874	0.762757	0.890763	1.14054	1.1064	0.769421
V4 - donors Jan2020	Negative	Negative	Negative	Negative	-0.0687158	0.752704	0.0684574	0.244549	1.76779	0.0821868	0.826615	0.360151	0.477121	0.680487	0.661788	0.763044	1.03115	1.44716	0.680777
V4 - donors Jan2020	Positive	Positive	Negative	Negative	0.0413927	2.14574	0.130334	0.640978	1.63397	-0.102662	1.69159	0.212608	0.627941	0.617037	0.623249	0.83123	1.00945	0.978637	0.641474
V4 - donors Jan2020	Negative	Negative	Negative	Negative	-0.0705811	0.190332	0.0606978	0.130334	0.822822	0	0.411101	0.197811	0.377418	1.20098	0.80096	0.947088	1.19769	1.19687	0.796901
V4 - donors Jan2020	Negative	Negative	Negative	Negative	0.0705811	0.941278	0.0917704	0.288065	0.996151	0.0395085	1.01822	0.326141	0.367977	0.904381	0.750802	1.02554	1.11535	1.1691	0.748625
V4 - donors Jan2020	Negative	Negative	Negative	Negative	-0.0595857	0.348455	0.141329	0.254033	1.25154	0.254174	0.405765	0.496426	0.496426	0.839421	0.565759	0.754291	0.939425	0.963253	0.600007
V4 - donors Jan2020	Negative	Negative	Negative	Negative	0.0211893	0.969649	0.190332	0.210853	1.24055	0.29169	0.886611	0.498164	0.916734	0.722354	0.593197	0.852554	0.923443	0.99024	0.593197
V4 - donors Jan2020	Negative	Negative	Negative	Negative	0	0.60206	0.0829742	0.977724	1.60434	0.0871502	0.69897	0.37141	0.510644	0.894972	0.687975	0.938042	1.06027	1.06497	0.691001
V4 - donors Jan2020	Negative	Negative	Negative	Negative	-0.119186	0.913814	0.0334238	0.245513	0.829947	0.0523881	0.241444	0.187087	0.363178	1.53701	0.890235	0.942008	1.24304	1.21396	0.881765
V4 - donors Jan2020	Negative	Negative	Negative	Negative	-0.115795	0.17916	0.0760902	0.120294	0.241716	0.464887	0.746894	0.706149	0.750123	0.663151	0.568323	0.787015	0.927571	1.12314	0.61961
V4 - donors Jan2020	Negative	Negative	Negative	Negative	-0.0483047	0.369606	-0.0115819	0.168404	0.354715	-0.127787	0.0558578	0.0248236	0.184524	0.283656	0.575585	0.794945	0.991512	1.05846	0.60206
V4 - donors Jan2020	Negative	Negative	Negative	Negative	-0.0413927	0.347773	0.0725507	0.470491	1.57561	0.752216	1.17985	0.999055	0.968686	0.976729	0.71391	0.812077	1.11394	1.08009	0.740363
V4 - donors Jan2020	Negative	Negative	Negative	Negative	0.00954532	0.249877	0.460731	0.159701	1.27621	0.176091	0.339948	0.419129	0.49485	1.0607	0.81673	0.865948	1.16063	1.12636	0.792162
V4 - donors Jan2020	Negative	Negative	Negative	Negative	-0.0564814	0.80882	-0.0107239	0.219725	1.03655	-0.0314085	0.771365	0.12996	0.330319	1.77137	0.854398	0.966497	1.21708	1.19329	0.882887
V4 - donors Jan2020	Negative	Negative	Negative	Negative	-0.0434657	0.774691	0.0927541	0.196295	1.02413	0.057992	0.935116	0.410174	0.67902	1.29613	1.00718	1.28577	1.72603	1.61	1.0696
V4 - donors Jan2020	Negative	Negative	Negative	Negative	-0.0579919	0.866287	0.09691	0.230449	1.78746	-0.0243593	0.585973	0.173451	0.484947	1.15395	0.618629	0.856662	1.04139	0.999034	0.647817
V4 - donors Jan2020	Negative	Negative	Negative	Negative	-0.0734289	0.664851	0.191886	0.191886	1.81276	-0.0757207	0.380211	0.0791812	0.214844	1.08636	0.479745	0.671257	0.795564	0.965501	0.449969
V4 - donors Jan2020	Negative	Negative	Negative	Negative	0.0927541	0.583577	0.234083	1.20798	1.08602	0.312025	0.737315	0.509306	0.596456	0.661788	0.479589	0.830539	0.841905	1.05534	0.518401
V4 - donors Jan2020	Negative	Negative	Negative	Negative	-0.0102192	0.688751	0.0292894	0.247345	1.3289	0.241444	0.718566	0.391207	0.413257	0.669007	0.512174	1.47358	0.877321	0.917483	0.584724
V4 - donors Jan2020	Negative	Negative	Negative	Negative	-0.09691	0.620945	0.0710634	0.179296	1.45434	-0.0705811	0.895791	0.0791812	0.3457	0.834633	0.686678	0.838556	1.01974	1.05048	0.678285
V4 - donors Jan2020	Negative	Negative	Negative	Negative	-0.0564814	0.725673	0.0306688	0.692568	0.997876	0.264046	0.67902	0.502929	0.593105	1.2533	0.803615	0.899931	1.18068	1.15941	0.802625
V4 - donors Jan2020	Negative	Negative	Negative	Negative	0.0321847	0.116506	0.0321847	0.460088	1.14012	0.517238	0.687615	0.696159	0.744167	0.687615	0.715157	0.956679	1.07458	1.20652	0.776315
V4 - donors Jan2020	Negative	Negative	Negative	Negative	0.61182	1.04497	0.0725507	0.389971	1.9322	0.10067	0.731694	0.271741	0.345842	1.67649	0.516315	0.817896	0.910269	0.914696	0.555296
V4 - donors Jan2020	Negative	Negative	Negative	Negative	-0.176091	0.396006	0.0871502	0.372093	1.24879	0.129634	0.4017	0.354276	0.362548	0.409124	0.681465	0.896336	1.06557	1.06372	0.729005
V4 - donors Jan2020	Negative	Negative	Negative	Negative	0.0211893	0.454845	0.09691	0.267172	1.66323	0.218056	0.470781	0.464347	0.457816	1.24626	0.478357	0.641931	0.812056	0.886539	0.445032
V4 - donors Jan2020	Negative	Negative	Negative	Negative	0.0321847	0.516145	0.0523881	0.266268	0.781847	-0.0170333	0.420717	0.122846	0.266268	0.702298	0.570543	0.946452	0.905256	0.970347	0.572872
V4 - donors Jan2020	Negative	Negative	Negative	Negative	-0.0234811	0.556937	0.101458	0.23313	1.74078	0	0.643453	0.30103	0.332438	0.787106	0.63506	1.18737	0.971056	1.18439	0.651941
V4 - donors Jan2020	Negative	Negative	Negative	Negative	-0.166948	0.84904	0.0354723	0.652185	0.441845	0.258278	0.807309	0.432702	0.546645	1.07158	0.355589	0.779858	0.698286	0.8387	0.388957
V4 - donors Jan2020	Negative	Negative	Negative	Negative	-0.137173	0.163857	-0.0377886	0.0821868	1.08219	-0.0095453	0.156786	0.18234	0.324014	0.822964	0.732634	0.952076	1.06042	1.09613	0.715504
V4 - donors Jan2020	Negative	Negative	Negative	Negative	-0.118099	0.758768	0.0395085	0.196295	1.47052	-0.0488486	0.3886	0.241716	0.515423	1.15138	0.736525	0.991512	1.02186	1.04012	0.735238
V4 - donors Jan2020	Negative	Negative	Negative	Negative	-0.110412	0.474157	-0.0274382	0.0732319	1.73469	0.0871502	0.669007	0.28464	0.404327	1.40496	0.878731	1.06582	1.22058	1.21097	0.891081
V4 - donors Jan2020	Negative	Negative	Negative	Negative	0.0917704	0.459747	0.360616	0.3928	0.990965	0.511883	0.678973	0.900367	0.851258	0.799341	0.778151	0.874586	1.14358	1.0989	0.775772
V4 - donors Jan2020	Negative	Negative	Negative	Negative	-0.124939	0.210853	-0.0184834	0.118099	1.57787	0.321715	1.29355	0.625262	0.683881	0.675018	0.648141	0.852444	1.03366	0.994783	0.702842
V4 - donors Jan2020	Negative	Negative	Negative	Negative	-0.191885	0.538119	0.057992	0.182931	0.549937	0.0157943	0.791353	0.38818	0.431959	0.705357	0.912212	0.967689	1.2616	1.28856	0.919177
V4 - donors Jan2020	Negative	Negative	Negative	Negative	0.0228629	0.473191	0.20995	0.312612	2.14411	0.405765	0.709373	0.618207	0.618207	1.5035	0.589438	0.785626	0.957248	0.933656	0.615424
V4 - donors Jan2020	Negative	Negative	Negative	Negative	0.0829742	0.30103	0.6377	0.23313	1.60886	0.09691	0.657215	0.39794	0.528274	0.445864	0.866878	0.963788	1.2222	1.19535	0.915927
V4 - donors Jan2020	Negative	Negative	Negative	Negative	0.012965	0.875938	0.104735	0.30103	1.38131	0.383565	0.604578	0.616952	0.58664	1.45003	0.840478	1.02195	1.17286	1.14728	0.875061
V4 - donors Jan2020	Negative	Negative	Negative	Negative	-0.118099	0.529039	0.057992	0.234083	1.62595	0.0142404	0.395035	0.293731	0.355388	1.01981	0.718225	0.874675	1.10129	1.12667	0.804367
V4 - donors Jan2020	Negative	Negative	Negative	Negative	0.0636691	1.42711	0.119186	0.428817	1.79789	-0.0091434	1.29281	0.227244	0.335792	0.987145	0.757948	1.11783	1.04088	1.16812	0.719891
V4 - donors Jan2020	Negative	Negative	Negative	Negative	0.0184834	0.374669	0.370666	0.206474	1.36946	0.169142	0.707164	0.410174	0.48734	1.35264	0.722928	0.9499	1.09613	1.24654	0.744468
V4 - donors Jan2020	Negative	Negative	Negative	Negative	0	0.886903	0.135404	0.341459	1.5702	0.23976	0.55055	0.43725	0.596308	0.864261	0.71321	0.845098	1.05965	1.09691	0.747973
V4 - donors Jan2020	Negative	Negative	Negative	Negative	-0.0338583	0.4843	0.09691	0.176091	1.05881	0.30103	1.21845	0.627765	0.563307	1.36311	0.90943	0.966372	1.2486	1.23245	0.915679
V4 - donors Jan2020	Negative	Negative	Negative	Negative	-0.0636691	0.248642	0.162727	0.21388	1.1347	0.352183	0.579784	0.571126	0.574031	1.85172	0.720468	0.972576	1.07375	1.18253	0.727808
V4 - donors Jan2020	Negative	Negative	Negative	Negative	-0.0746336	0.283539	0.119186	0.226396	0.734084	0.190618	0.480066	0.37799	0.468166	0.508461	0.853872	0.91457	1.20702	1.14223	0.833875
V4 - donors Jan2020	Negative	Negative	Negative	Negative	-0.0636691	0.511883	0	0.104735	1.25142	0.146128	0.758407	0.433147	1.21248	0.832509	0.592618	0.782796	0.929694	1.00093	0.5854
V4 - donors Jan2020	Negative	Negative	Negative	Negative	-0.09691	0.875061	0.0211893	0.290035	0.974281	0.330993	0.781584	0.6072	1.02803	1.18157	0.775732	0.861335	1.13725	1.14301	0.784142
V4 - donors Jan2020	Negative	Negative	Negative	Negative	-0.131279	0.416423	0.0776049	0.156786	2.66611	0.101458	0.75467	0.289448	0.388699	1.51294	0.929419	1.05041	1.30019	1.25759	0.89572
V4 - donors Jan2020	Negative	Negative	Negative	Negative	-0.0579919	0.364082	0.0746336	0.157608	0.740363	0.0741017	1.09812	0.269622	0.348803	0.692867	0.838849	1.00432	1.22746	1.25928	0.901277
V4 - donors Jan2020	Negative	Negative	Negative	Negative	-0.0347621	0.582122	0.0523881	0.442359	0.488117	0.103219	0.733569	0.360344	0.428609	0.683881	0.827939	0.954243	1.21637	1.21051	0.85446
V4 - donors Jan2020	Negative	Negative	Negative	Negative	-0.0496878	0.179986	0.0550476	0.11304	0.231139	-0.0536849	0.12996	0.0655016	0.186075	0.357758	0.796635	0.910887	1.1706	1.12963	0.781287
V4 - donors Jan2020	Negative	Negative	Negative	Negative	-0.101989	0.339659	0.0292894	0.12996	1.26853	-0.122216	0.313151	0.144956	0.328803	1.80771	1.02068	1.09818	1.38548	1.35803	1.02471
V4 - donors Jan2020	Negative	Negative	Negative	Negative	-0.0347621	0.930073	0.0109954	0.228479	1.1971	0.042752	0.531038	0.350515	0.45668	0.769326	0.784585	0.900652	1.14705	1.09091	0.786709
V4 - donors Jan2020	Negative	Negative	Negative	Negative	-0.0669468	0.11869	-0.0125891	0.146128	0.226784	-0.102662	0.289448	0.226396	0.33403	0.90309	0.938173	0.997487	1.2943	1.26355	0.933332
V4 - donors Jan2020	Negative	Negative	Negative	Negative	-0.0211893	0.81923	0.0202034	0.140179	0.943777	0.0222764	0.572505	0.30103	0.379258	1.4706	0.895791	1.04402	1.26639	1.19636	0.897627
V4 - donors Jan2020	Negative	Negative	Negative	Negative	-0.109145	0.106455	0.0234811	0.142668	0.805425	0.278754	0.667453	0.528274	0.638489	0.794139	0.871184	0.927712	1.29667	1.22141	0.880814
V4 - donors Jan2020	Negative	Negative	Negative	Negative	-0.0705811	0.224015	0.09691	0.146128	1.41497	-0.151268	0.137528	0.0986098	0.105343	0.525426	0.98852	1.03621	1.381	1.34499	0.986577
V4 - donors Jan2020	Negative	Negative	Negative	Negative	-0.09691	0.834103	0.0211893	0.217484	0.311754	0.244914	1.20247	0.567846	0.680143	0.706795	0.830539	0.918675	1.22571	1.16936	0.83447
V4 - donors Jan2020	Negative	Negative	Negative	Negative	-0.09691	0.0413927	0.0606978	0.130334	0.945715	-0.0690809	0.131279	0.0705811	0.167491	0.131279	0.739265	0.895484	1.12313	1.11162	0.784142
V4 - donors Jan2020	Negative	Negative	Negative	Negative	-0.0791812	1.03698	0.0871502	0.124939	0.973897	-0.0107239	0.391538	0.20676	0.351004	1.27258	0.9304	1.01478	1.32102	1.27522	0.9304
V4 - donors Jan2020	Negative	Negative	Negative	Negative	-0.102662	0.252725	-0.102662	0.0829742	0.566344	0.0843209	0.30103	0.290565	0.376751	0.803262	0.946452	1.02202	1.32469	1.26951	0.941511
V4 - donors Jan2020	Negative	Negative	Negative	Negative	-0.0211893	0.535113	0.0102192	0.109144	0.182931	0.0854302	0.464347	0.305725	0.454513	0.206474	0.957939	1.13587	1.29641	1.284	0.91948
V4 - donors Jan2020	Negative	Negative	Negative	Negative	-0.0910805	0.386041	0.0550476	0.179986	0.590161	0.283301	0.549003	0.518514	0.575188	0.811575	0.90908	0.961333	1.26761	1.29209	0.913029
V4 - donors Jan2020	Negative	Negative	Negative	Negative	-0.109145	0.236089	0.0457575	0.106455	0.715539	0.11869	0.39043	0.385351	0.424415	0.681241	0.931307	1.01268	1.2978	1.25258	0.934124
V4 - donors Jan2020	Negative	Negative	Negative	Negative	-0.124939	0.431364	0	0.0606978	0.537819	0.141329	0.671386	0.39794	0.626419	0.60206	0.734686	1.09275	1.10592	1.13642	0.707164
V4 - donors Jan2020	Negative	Negative	Negative	Negative	-0.0705811	0.384712	-0.0222764	0.113943	0.380211	0.0142404	0.514105	0.293731	0.386202	1.06757	0.88885	0.930242	1.23942	1.20412	0.837018
V4 - donors Jan2020	Negative	Negative	Negative	Negative	-0.124939	0.20412	0.0211893	0.466126	2.00475	0.149762	0.422764	0.360616	0.485554	1.75001	0.909193	0.998358	1.28772	1.2598	0.915211
V4 - donors Jan2020	Negative	Negative	Negative	Negative	-0.0280287	0.157608	0.0263289	0.227244	0.375664	0.0752509	0.323893	0.345612	0.400281	0.323893	1.02025	1.06241	1.37774	1.3241	1.00976
V4 - donors Jan2020	Negative	Negative	Negative	Negative	-0.144244	0.129634	0	0.0696359	0.30103	0.131279	0.459747	0.40302	0.540403	0.501945	0.240637	0.348612	0.584569	0.559676	0.201253
V4 - donors Jan2020	Negative	Negative	Negative	Negative	-0.0347621	1.11651	0.548814	0.107905	1.32486	0.0268722	0.369295	0.262401	0.29169	1.04391	0.860092	0.897717	1.21467	1.19785	0.855152
V4 - donors Jan2020	Negative	Negative	Negative	Negative	-0.0248236	0.41218	0.0457575	0.159701	1.41265	-0.0829742	0.229337	0.150156	0.341564	0.582755	0.943177	1.05748	1.3043	1.48524	0.93278
V4 - donors Jan2020	Negative	Negative	Negative	Negative	-0.109145	0.106455	0.0871502	0.18406	1.27107	0.0791812	0.367977	0.30103	0.310575	0.5923	0.901214	1.01545	1.25859	1.26311	0.874062
V4 - donors Jan2020	Negative	Negative	Negative	Negative	0	0.171935	0.12803	0.188326	0.963788	-0.0579919	0.138303	0.11115	0.282547	0.986212	0.899195	0.965303	1.29162	1.25268	0.922058
V4 - donors Jan2020	Negative	Negative	Negative	Negative	-0.0579919	0.267172	0.0413927	0.130334	0.761552	0.263241	0.38818	0.522879	0.533603	1.3176	0.871184	0.979245	1.24221	1.233	0.871184
V4 - donors Jan2020	Negative	Negative	Negative	Negative	-0.118099	0.418143	-0.0211893	0.057992	0.245982	0.0989253	0.344255	0.30103	0.311014	0.383565	0.91285	1.00471	1.25746	1.23091	0.934498
V4 - donors Jan2020	Negative	Negative	Negative	Negative	-0.0248236	0.221849	0.0234811	0.0871502	1.25661	0.0523881	0.272258	0.194265	0.266268	0.789147	0.764536	0.875419	1.12894	1.1209	0.744727
V4 - donors Jan2020	Negative	Negative	Negative	Negative	-0.0859146	0.107905	0.0321847	0.0991315	0.434241	0.112422	0.265032	0.329675	0.30103	0.291046	0.85715	0.942384	1.24416	1.25307	0.853477
V4 - donors Jan2020	Negative	Negative	Negative	Negative	-0.234083	0.425969	-0.0377886	0.0821868	0.41218	0.320774	0.445713	0.43099	0.554052	0.570652	0.856404	0.929026	1.22212	1.22252	0.857333
V4 - donors Jan2020	Negative	Negative	Negative	Negative	-0.0917704	0.109144	-0.0211893	0.140179	1.06517	0.253257	0.60656	0.546645	0.57883	0.875061	0.555484	0.794405	0.897534	0.923753	0.548254
V4 - donors Jan2020	Negative	Negative	Negative	Negative	-0.2156	0.332877	-0.0292894	-0.0395085	0.473963	0.181055	0.765489	0.394935	0.4721	1.28424	1.05725	1.07753	1.43789	1.31986	1.04318
V4 - donors Jan2020	Negative	Negative	Negative	Negative	-0.0389181	0.20412	0.0122345	0.137173	0.319255	0.11961	0.857038	0.400053	0.432539	0.694712	0.918067	0.978124	1.2945	1.23357	0.941354
V4 - donors Jan2020	Negative	Negative	Negative	Negative	-0.0612697	0.55055	0.0923143	0.176091	0.75063	0.686381	1.67709	1.04476	0.99249	1.1669	0.6072	0.764141	0.973128	1.00657	0.67604
V4 - donors Jan2020	Negative	Negative	Negative	Negative	-0.196295	0.104735	-0.0636691	0.0286452	0.544068	-0.0170333	0.228479	0.0621479	0.197811	0.457183	0.843269	1.07705	1.18452	1.16049	0.848732
V4 - donors Jan2020	Negative	Negative	Negative	Negative	-0.14842	0.364699	0	0.168404	1.194	0	0.321233	0.279841	0.51029	0.564271	0.813427	0.916251	1.19398	1.22491	0.820555
V4 - donors Jan2020	Negative	Negative	Negative	Negative	-0.0813049	0.440295	-0.0107239	0.0684574	0.378442	-0.0791812	0.253257	0.0821868	0.163857	0.263241	0.90867	1.00742	1.28268	1.21794	0.89933
V4 - donors Jan2020	Negative	Negative	Negative	Negative	0.234083	0.69897	0.109144	0.30103	0.511883	0.20265	0.350876	0.179986	0.264307	0.979573	1.09018	1.19569	1.42971	1.38757	1.08745
V4 - donors Jan2020	Negative	Negative	Negative	Negative	0.0401172	0.696159	0.0884219	0.27949	0.314818	0.0469966	0.369746	0.20412	0.262112	0.410174	1.03067	1.11476	1.42225	1.33758	1.04331
V4 - donors Jan2020	Negative	Negative	Negative	Negative	-0.116506	0.200915	0.0248236	0.0917704	0.477121	0.283301	0.593286	0.499687	0.561101	1.27231	0.739806	0.790216	1.08324	1.26335	0.755123
V4 - donors Jan2020	Negative	Negative	Negative	Negative	-0.0630517	0.545742	0.130768	0.156074	1.1658	0.0854302	0.572771	0.229337	0.319513	0.671696	1.02594	1.10354	1.31635	1.34695	1.02907
V4 - donors Jan2020	Negative	Negative	Negative	Negative	-0.121044	0.371318	0.0752509	0.11304	0.696616	0.293477	0.847232	0.406834	0.60206	0.792875	0.884607	0.96831	1.25527	1.22665	0.905096
V4 - donors Jan2020	Negative	Negative	Negative	Negative	-0.0483047	0.43725	0.0434657	0.168404	1.0068	0.262401	0.658316	0.438492	0.54801	0.776608	0.901111	0.90309	1.20903	1.23184	0.895121
V4 - donors Jan2020	Negative	Negative	Negative	Negative	-0.0234811	0.665729	0.0923143	0.54079	1.13455	0.0829742	0.988418	0.212608	0.629731	1.48054	0.522879	0.91243	0.863581	0.867442	0.548541
V4 - donors Jan2020	Negative	Negative	Negative	Negative	-0.09691	0.400415	0.0791812	0.11869	1.0833	0	0.456918	0.207806	0.248642	0.931735	0.961747	1.04754	1.27651	1.27741	0.962676
V4 - donors Jan2020	Negative	Negative	Negative	Negative	-0.0248236	0.159701	0.0234811	0.0871502	0.425969	0.213291	0.539504	0.462763	0.428609	1.05931	0.743242	0.846609	1.06345	1.0227	0.749887
V4 - donors Jan2020	Negative	Negative	Negative	Negative	-0.0241337	0.91752	0.0945561	0.30103	1.93423	0.2156	1.12918	0.4041	0.578148	1.87257	0.860092	0.965949	1.1794	1.15419	0.850154
V4 - donors Jan2020	Negative	Negative	Negative	Negative	-0.166331	0.449969	-0.0306688	0.0889411	1.19287	0.199572	1.22831	0.367977	0.408664	0.817069	1.04808	1.06299	1.3557	1.29997	1.06664
V4 - donors Jan2020	Negative	Negative	Negative	Negative	-0.107634	0.501159	-0.0107239	0.11961	1.54768	0.312025	0.61845	0.502357	0.480817	1.17386	0.925471	0.957939	1.26035	1.24256	0.925471
V4 - donors Jan2020	Negative	Negative	Negative	Negative	-0.146128	0.340539	-0.0434657	0.0927541	1.52443	0.30103	0.723794	0.517739	0.568892	1.21671	0.921146	0.979875	1.23285	1.2	0.909193
V4 - donors Jan2020	Negative	Negative	Negative	Negative	-0.0483047	0.219557	-0.0746336	0.168404	0.804032	0.0810333	0.495295	0.254033	0.417536	0.768771	0.80471	0.8501	1.12465	1.10941	0.806547
V4 - donors Jan2020	Negative	Negative	Negative	Negative	-0.154902	0.683497	0.0107239	0.146128	0.752048	0.191886	0.845098	0.312929	0.557641	1.09498	1.02983	1.07188	1.35878	1.34679	1.02531
V4 - donors Jan2020	Negative	Negative	Negative	Negative	-0.208276	0.321233	-0.0211893	0.359022	1.14167	0.0184834	0.451186	0.251056	0.281725	0.928307	0.923107	1.05604	1.24978	1.34761	0.967689
V4 - donors Jan2020	Negative	Negative	Negative	Negative	-0.0248236	0.469003	0.0871502	0.236089	1.74689	0.13622	0.687388	0.349635	0.566344	1.3445	0.622745	0.901764	0.941099	1.32748	0.691491
V4 - donors Jan2020	Negative	Negative	Negative	Negative	0.0299632	0.594235	0.109144	0.251812	0.77295	0.484674	0.978925	0.736187	0.894433	0.689729	1.04643	1.11821	1.3903	1.34343	1.07264
V4 - donors Jan2020	Negative	Negative	Negative	Negative	-0.0457575	0.64836	0.0791812	0.20412	0.886491	0.420216	0.610548	0.689729	0.670636	0.793128	0.648235	0.777222	0.967644	1.09018	0.680777
V4 - donors Jan2020	Negative	Negative	Negative	Negative	-0.185637	0.30103	-0.144244	0	1.1742	0.196295	0.393784	0.367977	0.441209	0.650909	1.10914	1.10331	1.42581	1.38124	1.12618
V4 - donors Jan2020	Negative	Negative	Negative	Negative	-0.176091	0.0901766	0.0621479	0.0716932	0.930073	-0.20412	0.0669468	0.0263289	0.0347621	0.327359	0.968686	1.04651	1.27073	1.31037	1.01485
V4 - donors Jan2020	Negative	Negative	Negative	Negative	-0.116506	0.111974	0.0248236	0.111974	0.70907	-0.0808232	0.133057	-0.0253059	0.200003	0.559025	0.966576	0.948847	1.22473	1.24166	0.951553
V4 - donors Jan2020	Negative	Negative	Negative	Negative	-0.150644	0.190815	-0.161368	0	2.00787	0.187521	0.515874	0.326336	0.414973	1.34163	0.816904	0.815135	1.11705	1.06744	0.791457
V4 - donors Jan2020	Negative	Negative	Negative	Negative	-0.0871502	0.315589	0.0193052	0.0467434	1.15034	0.530057	0.684247	0.88303	0.669007	1.83499	0.585973	0.879773	0.879773	0.973128	0.596097
V4 - donors Jan2020	Negative	Negative	Negative	Negative	-0.0612697	0.798614	0.0222764	0.198368	0.96922	0.321233	0.682102	0.558594	0.60206	0.849507	0.970037	1.04954	1.29876	1.27107	0.970037
V4 - donors Jan2020	Negative	Negative	Negative	Negative	-0.274158	0.214393	-0.0488486	-0.0286452	0.875677	0.459392	0.814248	0.705864	0.722634	1.31302	0.921146	1.05532	1.229	1.27572	1.00812
V4 - donors Jan2020	Negative	Negative	Negative	Negative	-0.156347	0.692867	-0.0102192	0.11472	0.667562	0.247784	0.488117	0.542474	0.634245	0.789147	0.937209	1.01235	1.26897	1.22451	0.968842
V4 - donors Jan2020	Negative	Negative	Negative	Negative	-0.117386	0.226396	-0.0234811	0.0636691	0.680288	-0.157608	0.136583	0.0854302	0.10067	0.324014	0.724054	0.836632	1.07327	1.04193	0.780103
V4 - donors Jan2020	Negative	Negative	Negative	Negative	-0.013364	0.144244	0.144244	0.162727	1.32096	0.254287	0.734686	0.455932	0.502929	0.895265	0.673416	1.03856	0.950203	1.08261	0.686381
V4 - donors Jan2020	Negative	Negative	Negative	Negative	0.0184834	0.328468	0.0184834	0.10067	1.31588	0.111492	0.539504	0.232314	0.451674	1.05092	0.273656	0.670548	0.588081	0.665059	0.282974
V4 - donors Jan2020	Negative	Negative	Negative	Negative	0.0669468	0.99024	0.0669468	0.191886	0.797806	-0.0367228	0.846772	0.264307	0.371318	1.72494	0.990016	1.10551	1.3613	1.31175	1.01646
V4 - donors Jan2020	Negative	Negative	Negative	Negative	-0.0746336	0.527426	-0.0234811	0.119186	0.492098	0.0377886	0.526809	0.207806	0.405765	0.718275	0.99362	1.40298	1.30687	1.25628	1
V4 - donors Jan2020	Negative	Negative	Negative	Negative	-0.176091	0.140179	-0.0211893	0.0757207	1.04885	0.11115	1.21748	0.30103	0.714958	0.772077	0.928435	0.958858	1.28313	1.24352	0.91948
V4 - donors Jan2020	Negative	Negative	Negative	Negative	-0.135663	0.30103	-0.0564814	0.049974	1.6133	0.0989253	0.542623	0.357758	0.459953	0.750347	0.623719	0.86575	0.924749	1.08652	0.645467
V4 - donors Jan2020	Negative	Negative	Negative	Negative	-0.0543577	0.149762	0.0248236	0.167491	0.738034	0.00914338	0.369295	0.160411	0.282145	1.29639	0.727712	0.885599	1.07487	1.06169	0.81989
V4 - donors Jan2020	Negative	Negative	Negative	Negative	-0.138303	0.729459	-0.0413927	0.182622	1.04318	0.176091	1.74005	0.365488	0.958086	1.84186	0.576976	0.760053	0.895265	0.93717	0.635114
V4 - donors Jan2020	Negative	Negative	Negative	Negative	-0.0725507	0.333215	0.0523881	0.157123	1.51342	0.267172	1.00432	0.384712	0.703291	1.80686	0.776136	0.949526	1.08715	1.10266	0.818446
V4 - donors Jan2020	Negative	Negative	Negative	Negative	0	0.632874	0.149762	0.231949	0.683365	0.259637	0.763088	0.508836	0.544068	1.24753	0.733817	0.907874	1.04039	1.05468	0.763238
V4 - donors Jan2020	Negative	Negative	Negative	Negative	-0.111974	0.0641175	-0.111974	0.0193052	0.904322	-0.0104654	0.290565	0.221849	0.330993	1.31427	1.05041	1.13566	1.38574	1.36462	1.08654
V4 - donors Jan2020	Negative	Negative	Negative	Negative	-0.121044	0.356078	0.0228629	0.457104	0.955545	-0.0321847	0.206054	0.121044	0.260412	0.905989	0.764496	0.855606	1.10185	1.1271	0.771902
V4 - donors Jan2020	Negative	Negative	Negative	Negative	0.0791812	0.221849	0.124939	0.185637	0.861335	0.0439055	0.241716	0.191225	0.441845	0.282145	0.363332	0.436805	0.713508	0.659835	0.370281
V4 - donors Jan2020	Negative	Negative	Negative	Negative	-0.0357156	0.517126	0.0222764	0.15261	0.584569	0.30103	0.555204	0.463757	0.535524	1.29306	0.821186	0.997959	1.13234	1.16324	0.82323
V4 - donors Jan2020	Negative	Negative	Negative	Negative	-0.117386	0.547321	-0.0234811	0.119186	1.10685	0.18234	0.427147	0.31037	0.444452	0.930528	0.514321	0.683881	0.772226	0.984911	0.539504
V4 - donors Jan2020	Negative	Negative	Negative	Negative	-0.0746336	0.43725	-0.0234811	0.119186	0.864261	-0.142668	0.170262	0.0334238	0.158362	0.824776	0.848958	1.0054	1.1788	1.27119	0.873248
V4 - donors Jan2020	Negative	Negative	Negative	Negative	-0.0483047	0.596308	0.0636691	0.15261	1.28886	0.176091	1.02865	0.421005	0.549672	0.867092	0.799549	0.937852	1.148	1.1347	0.847909
V4 - donors Jan2020	Negative	Negative	Negative	Negative	0.0923143	0.265314	0.101458	0.119186	1.13955	0.372093	0.572097	0.623249	0.597207	1.19189	1.06156	1.09927	1.34421	1.31272	1.00976
V4 - donors Jan2020	Negative	Negative	Negative	Negative	-0.0859146	0.358325	0.0716932	0.322749	0.984123	0.319915	0.716003	0.492916	0.771669	1.17026	0.901277	0.937852	1.18469	1.20231	0.888367
V4 - donors Jan2020	Negative	Negative	Negative	Negative	-0.113943	0.312025	0	0.141329	0.914085	0.12996	0.348803	0.258626	0.391837	0.645285	0.987145	1.12358	1.30193	1.25326	0.99178
V4 - donors Jan2020	Negative	Negative	Negative	Negative	-0.113943	0.458153	0.0109954	0.107905	1.07075	0.161662	0.462692	0.333823	0.438558	0.537942	0.802975	0.886822	1.1227	1.08395	0.797919
V4 - donors Jan2020	Negative	Negative	Negative	Negative	0.0716932	0.367977	0.187087	0.187087	1.16021	0.0306688	0.378442	0.256448	0.436434	0.885527	1	1.05488	1.29523	1.2443	0.964942
V4 - donors Jan2020	Negative	Negative	Negative	Negative	-0.0705811	0.361728	0.0211893	0.138303	0.59384	-0.140619	0.252181	-0.0286452	0.147446	1.15527	0.850238	0.952631	1.14922	1.17946	0.876987
V4 - donors Jan2020	Negative	Negative	Negative	Negative	-0.14842	0.978925	-0.0234811	0.119186	0.411442	0.0314085	0.371068	0.30103	0.371068	0.439333	1.09288	1.20759	1.40369	1.4647	1.09288
V4 - donors Jan2020	Negative	Negative	Negative	Negative	-0.0917704	0.580871	-0.0321847	0.124939	0.463111	-0.0705811	0.176091	0.190332	0.190332	0.774517	0.783904	0.840106	1.09061	1.08207	0.850033
V4 - donors Jan2020	Negative	Negative	Negative	Negative	-0.187087	0.190332	0	0.0413927	0.371068	0.0555173	0.343319	0.248642	0.334271	0.428429	0.809866	0.948354	1.1433	1.20165	0.850702
V4 - donors Jan2020	Negative	Negative	Negative	Negative	-0.109145	1.23888	0.142668	0.263241	0.684247	0.330993	1.30103	0.529039	0.632023	0.684247	0.807822	0.888026	1.11495	1.15909	0.800592
V4 - donors Jan2020	Negative	Negative	Negative	Negative	-0.09691	0.439333	0.113943	0.161368	0.685742	0.351197	0.878006	0.569875	0.707744	1.15304	0.693949	0.88785	1.03268	1.12643	0.728867
V4 - donors Jan2020	Negative	Negative	Negative	Negative	-0.0910805	0.659685	-0.0118992	0.130768	0.741428	0.272258	0.696737	0.450328	0.561224	0.886057	1.01517	1.07757	1.32542	1.38739	1.03342
V4 - donors Jan2020	Negative	Negative	Negative	Negative	-0.0746336	0.537488	0.0434657	0.13622	0.553755	0.0732319	0.513924	0.190618	0.34723	1.02245	0.904991	1.02372	1.22594	1.26861	0.897338
V4 - donors Jan2020	Negative	Negative	Negative	Negative	-0.185637	0.430664	-0.0606978	0.0362122	0.606755	0.201327	0.669007	0.434241	0.570303	0.705601	0.5983	0.906818	0.862912	0.983206	0.596407
V4 - donors Jan2020	Negative	Negative	Negative	Negative	-0.117386	0.587534	0.0222764	0.15261	0.613341	0.356547	0.752747	0.604521	0.696991	1.07918	0.793391	0.839747	1.07815	1.14435	0.815767
V4 - donors Jan2020	Negative	Negative	Negative	Negative	-0.0263289	0.638783	0.0705811	0.231949	1.68548	0.473819	0.70873	0.686961	0.693007	1.48333	0.930364	0.98361	1.2435	1.18981	0.924662
V4 - donors Jan2020	Negative	Negative	Negative	Negative	0.0248236	0.325854	0.260913	0.667178	0.738034	0.60206	0.774111	0.805425	0.912045	0.932248	0.709694	0.856234	1.06113	1.01694	0.768167
V4 - donors Jan2020	Negative	Negative	Negative	Negative	-0.165626	0.480638	0.049974	0.103219	1.06116	0.248094	0.61261	0.445119	0.526424	0.589419	0.696678	0.857967	1.01626	1.16216	0.772399
V4 - donors Jan2020	Negative	Negative	Negative	Negative	-0.0442037	0.18988	0.0884219	0.171396	0.365971	0.249877	0.477121	0.48509	0.530057	0.434924	1.00575	1.07188	1.31527	1.34066	1.02893
V4 - donors Jan2020	Negative	Negative	Negative	Negative	-0.0910805	0.20995	-0.0367228	0.0550476	0.457104	-0.10551	0.149762	-0.0843209	0.0558578	0.712386	1.00188	1.04481	1.3355	1.28271	1.01026
V4 - donors Jan2020	Negative	Negative	Negative	Negative	-0.121044	0.164192	-0.0241337	0.11304	0.30103	-0.115795	0.185235	0.134082	0.185235	1.06509	0.988768	1.05218	1.32834	1.30471	0.998148
V4 - donors Jan2020	Negative	Negative	Negative	Negative	0.0137883	0.605548	0.0884219	0.207608	0.533944	0.110215	0.407485	0.185637	0.30103	0.577236	0.908972	0.961205	1.24146	1.18288	0.929883
V4 - donors Jan2020	Negative	Negative	Negative	Negative	-0.166331	0.0555173	-0.0202034	0.0377886	0.225779	0	0.349879	0.140179	0.20926	0.850967	0.908767	0.914371	1.19546	1.17862	0.930761
V4 - donors Jan2020	Negative	Negative	Negative	Negative	-0.166331	0.0193052	-0.0993846	0.0193052	0.291046	-0.0377886	0.309985	0.176091	0.243038	0.458638	0.917146	0.949133	1.23535	1.16373	0.961796
V4 - donors Jan2020	Negative	Negative	Negative	Negative	-0.09691	0.295567	0.0107239	0.113943	1.62813	0.221849	0.538391	0.373581	0.440527	0.755644	0.965707	0.985277	1.32565	1.22473	0.970898
V4 - donors Jan2020	Negative	Negative	Negative	Negative	-0.0630517	0.789733	0.121994	0.217128	0.312612	0.170262	0.619093	0.414973	0.946452	0.814248	0.522879	0.813499	0.81174	1.20531	0.545155
V4 - donors Jan2020	Negative	Negative	Negative	Negative	-0.0579919	0.49485	-0.0457575	0.09691	0.623249	0.199157	0.712956	0.418	0.469152	0.650572	0.262479	0.389474	0.580577	0.582335	0.22419
V4 - donors Jan2020	Negative	Negative	Negative	Negative	-0.210853	0.353418	-0.0595857	0.116506	1.08288	0.0421977	0.524648	0.282932	0.423747	0.900869	0.907246	0.974193	1.2363	1.23727	0.90309
V4 - donors Jan2020	Negative	Negative	Negative	Negative	-0.0859146	0.502357	0.0109954	0.417536	0.639384	0.471047	0.725299	0.69897	0.779657	0.689827	0.81068	0.884607	1.16137	1.17513	0.817345
V4 - donors Jan2020	Negative	Negative	Negative	Negative	-0.09691	0.950608	0.0413927	0.454845	1.07004	0.26803	0.962404	0.462763	0.965855	0.654388	0.758134	0.867961	1.04511	1.13337	0.754018
V4 - donors Jan2020	Negative	Negative	Negative	Negative	-0.0649408	0.263241	0.0234811	0.124939	0.956915	-0.0367228	0.283057	0.147802	0.237978	0.712832	0.917649	0.9706	1.22719	1.18288	0.935416
V4 - donors Jan2020	Negative	Negative	Negative	Negative	-0.0630517	0.596151	0.0115819	0.147802	0.951626	0.241716	0.515423	0.526559	0.568451	0.886611	1.03342	1.09778	1.34537	1.34341	1.03443
V4 - donors Jan2020	Negative	Negative	Negative	Negative	-0.0917704	0.162081	0	0.124939	0.657784	0.322219	0.537819	0.537819	0.596597	0.872156	0.55943	0.66597	0.906607	0.860946	0.57096
V4 - donors Jan2020	Negative	Negative	Negative	Negative	-0.0234811	0.411442	0	0.0636691	1.51153	-0.09691	0.153815	0.0413927	0.447158	0.70757	0.986867	1.08072	1.30103	1.9841	0.988768
V4 - donors Jan2020	Negative	Negative	Negative	Negative	-0.0843209	0.149762	0.0813049	0.0917704	0.938343	0.244914	0.367977	0.415985	0.545944	0.636822	0.950365	0.968483	1.28103	1.27138	0.965672
V4 - donors Jan2020	Negative	Negative	Negative	Negative	-0.0843209	0.274701	0.0917704	0.231949	0.554881	0	0.290035	0.0606978	0.230449	0.50515	1.11394	1.1157	1.43094	1.39427	1.12693
V4 - donors Jan2020	Negative	Negative	Negative	Negative	-0.0910805	0.0850108	-0.0118992	0.289131	0.217128	-0.136838	0.237978	-0.0367228	0.22419	0.251342	1.00765	1.01143	1.34154	1.30535	1.01889
V4 - donors Jan2020	Negative	Negative	Negative	Negative	-0.0543577	0.111974	0.0483047	0.0483047	0.756323	0	0.229337	0.194575	0.362548	0.817249	1.04651	1.02566	1.33984	1.32132	1.00376
V4 - donors Jan2020	Negative	Negative	Negative	Negative	-0.0669468	0.313264	-0.0389181	0.11869	0.464532	0	0.356547	0.201645	0.31079	0.329675	0.91235	0.952575	1.21062	1.16446	0.904025
V4 - donors Jan2020	Negative	Negative	Negative	Negative	-0.101989	0.192606	-0.0314085	0.0386294	0.722557	-0.0104654	0.657784	0.109144	0.263241	0.591595	0.814284	0.904575	1.11759	1.11531	0.835647
V4 - donors Jan2020	Negative	Negative	Negative	Negative	-0.09691	0.243038	0.0211893	0.113943	0.832509	0.61354	0.820014	0.81766	0.820014	1.11632	0.901181	0.962627	1.23446	1.29412	0.908767
V4 - donors Jan2020	Negative	Negative	Negative	Negative	-0.102662	0.306707	0.0636691	0.119186	0.85158	-0.0488486	0.241716	0.147446	0.30103	1.01185	0.875994	0.879706	1.17842	1.16233	0.88155
V4 - donors Jan2020	Negative	Negative	Negative	Negative	-0.0859146	0.458153	0.0321847	0.141329	1.1493	0.0808232	0.449969	0.243038	0.30103	1.62089	0.743058	0.882532	1.08801	1.14186	0.760959
V4 - donors Jan2020	Negative	Negative	Negative	Negative	-0.0791812	0.753328	0.115795	0.236089	1.07514	0.083546	0.338819	0.21388	0.3953	1.42001	0.719568	0.882443	1.17692	1.28908	0.841538
V4 - donors Jan2020	Negative	Negative	Negative	Negative	-0.176091	0.295829	-0.0104654	0.0395085	0.182931	0.251342	0.624923	0.477121	0.496256	0.833199	1.06446	1.12629	1.41664	1.37475	1.06539
V4 - donors Jan2020	Negative	Negative	Negative	Negative	-0.0125891	0.839747	0.137173	0.353559	1.22752	0.167136	0.527288	0.459023	0.565076	1.13263	0.751945	0.900884	1.11754	1.08211	0.796349
V4 - donors Jan2020	Negative	Negative	Negative	Negative	-0.128319	0.0825349	-0.0102192	-0.0314085	1.17944	0.552842	0.940232	0.833117	0.81766	1.19892	0.572958	0.880919	0.934124	0.951553	0.593942
V4 - donors Jan2020	Negative	Negative	Negative	Negative	-0.113943	0.241444	-0.0228629	0.116506	0.722803	-0.0188853	0.353208	0.230992	0.29169	0.47403	0.955247	1.01424	1.30058	1.2701	0.989005
V4 - donors Jan2020	Negative	Negative	Negative	Negative	-0.0263289	0.432309	0.0917704	0.149762	1.33599	0.252725	0.53416	0.445522	0.55055	0.993088	0.477121	0.68854	0.876531	0.885246	0.521404
V4 - donors Jan2020	Negative	Negative	Negative	Negative	-0.0263289	0.274701	0.0917704	0.184524	1.62507	0.276896	0.55565	0.948994	0.584087	0.913241	0.717015	1.13854	1.06807	1.1522	0.831734
V4 - donors Jan2020	Negative	Negative	Negative	Negative	0	0.69897	0.0511525	0.176091	1.73739	0.308855	0.870297	0.538391	0.647027	0.877685	0.584015	0.805864	0.937074	1.01538	0.657678
V4 - donors Jan2020	Negative	Negative	Negative	Negative	-0.0579919	0.551755	0.185046	0.243038	1.06305	0.112422	1.28801	0.31079	0.544068	0.483652	1.00998	1.0724	1.37852	1.31932	1.00502
V4 - donors Jan2020	Negative	Negative	Negative	Negative	-0.0630517	1.20118	0.0550476	0.312612	0.558903	0.294956	0.958245	0.550907	0.589826	0.631218	0.961685	1.00384	1.33266	1.2878	0.953169
V4 - donors Jan2020	Negative	Negative	Negative	Negative	-0.152091	0.61182	-0.0413927	0.119975	1.45554	0.4843	0.778151	0.752048	0.770852	0.681241	0.748188	0.872351	1.08111	1.13269	0.789581
V4 - donors Jan2020	Negative	Negative	Negative	Negative	-0.146128	0.196295	-0.0211893	0.0927541	0.715207	0.247345	0.636044	0.515751	0.536793	0.375132	0.754785	0.85991	1.08483	1.11774	0.778151
V4 - donors Jan2020	Negative	Negative	Negative	Negative	-0.109145	0.207125	0.106455	0.124939	0.703769	0.210853	0.511883	0.39794	0.467978	0.714958	0.972913	1.04231	1.31101	1.27233	0.986668
V4 - donors Jan2020	Negative	Negative	Negative	Negative	-0.117386	0.590478	0	0.212608	0.23976	-0.09691	0.166331	0.179296	0.20412	0.281286	0.878046	0.949222	1.23657	1.20083	0.865982
V4 - donors Jan2020	Negative	Negative	Negative	Negative	-0.0118992	0.11304	0.0338583	0.195226	0.682218	0.0115819	0.404926	0.30103	0.312612	0.613642	1.01223	1.08517	1.36263	1.28738	1.00921
V4 - donors Jan2020	Negative	Negative	Negative	Negative	0.0222764	0.680288	0.547321	0.15261	0.778151	0.0889411	0.686961	0.356547	0.377737	0.51491	0.672098	0.803154	1.02165	1.13283	0.683247
V4 - donors Jan2020	Negative	Negative	Negative	Negative	-0.166331	0.409626	0	0.0377886	0.845098	0.340182	0.641212	0.659539	0.606138	0.710293	0.847095	0.916878	1.18258	1.16378	0.862747
V4 - donors Jan2020	Negative	Negative	Negative	Negative	-0.0367228	0.270647	0.0338583	0.130768	0.651906	-0.09691	0.440909	0.064458	0.181844	0.404834	1.11774	1.20022	1.47546	1.59297	1.12803
V4 - donors Jan2020	Negative	Negative	Negative	Negative	-0.101989	0.487105	0.0292894	0.0655016	0.59698	0.0177288	0.291887	0.309985	0.344065	0.458638	0.887447	0.988374	1.25345	1.19165	0.914213
V4 - donors Jan2020	Negative	Negative	Negative	Negative	-0.0413927	0.384576	0.0942699	0.197489	0.472712	0.118099	0.634729	0.327359	0.439333	0.621955	0.914989	0.966576	1.27107	1.20812	0.920819
V4 - donors Jan2020	Negative	Negative	Negative	Negative	-0.102662	0.30103	-0.0483047	0.0829742	0.477121	-0.0871502	0.280827	0.09691	0.119975	0.381853	0.997927	1.03951	1.37151	1.31326	1.00103
V4 - donors Jan2020	Negative	Negative	Negative	Negative	-0.0901766	0.243038	0.138303	0.138303	0.375664	-0.0234811	0.246291	0.205546	0.198368	0.411442	1.01169	1.05027	1.36515	1.3074	0.990016
V4 - donors Jan2020	Negative	Negative	Negative	Negative	-0.013364	0.153584	0.0612697	0.144244	0.481486	-0.0564814	0.193396	0.20676	0.226065	0.290306	1.07343	1.11919	1.44838	1.37638	1.07727
V4 - donors Jan2020	Negative	Negative	Negative	Negative	-0.0791812	0.30103	0.0457575	0.0669468	0.229027	0.131279	0.337753	0.319779	0.325854	0.477121	1	1.02388	1.34328	1.28858	0.996207
V4 - donors Jan2020	Negative	Negative	Negative	Negative	-0.100115	0.472842	0.0483047	0.149762	0.184524	0.313995	0.405765	0.502675	0.542184	0.454614	0.868474	0.908312	1.19883	1.15943	0.849082
V4 - donors Jan2020	Negative	Negative	Negative	Negative	-0.113943	0.46584	-0.0347621	0.141329	0.289749	-0.0457575	0.327359	0.176091	0.30103	0.371068	1.0277	1.09987	1.39197	1.35663	1.05186
V4 - donors Jan2020	Negative	Negative	Negative	Negative	0.057992	0.535113	0.257564	0.221849	1.93281	0.0621479	0.454258	0.348455	0.218495	1.18925	0.591595	0.784991	0.874785	1.05436	0.656418
V4 - donors Jan2020	Negative	Negative	Negative	Negative	-0.0222764	0.69897	0.153815	0.34733	2.15191	0.140816	0.759266	0.361326	0.407083	0.747858	0.110215	0.647817	0.490843	0.873127	0.246243
V4 - donors Jan2020	Negative	Negative	Negative	Negative	-0.113943	0.23501	-0.0228629	0.107905	1.19852	0.0684574	0.412522	0.200129	0.290306	0.652034	1.0346	1.126	1.40758	1.35803	1.05186
V4 - donors Jan2020	Negative	Negative	Negative	Negative	-0.114955	0.258626	-0.0536849	0.0655016	0.616952	0.0217192	0.353418	0.172363	0.312025	0.567298	1.04523	1.09308	1.40174	1.35195	1.03264
V4 - donors Jan2020	Negative	Negative	Negative	Negative	-0.176091	0.330993	-0.0917704	0.0757207	0.915827	-0.0850108	0.599641	0.110215	0.355388	1.04576	1.06268	1.16058	1.43808	1.38542	1.0886
V4 - donors Jan2020	Negative	Negative	Negative	Negative	0	0.472426	0.142107	0.328182	1	0.09691	0.30103	0.352183	0.452298	0.775125	0.976729	1.09006	1.34584	1.43415	0.964608
V4 - donors Jan2020	Negative	Negative	Negative	Negative	-0.102662	0.277549	0.0829742	0.144492	0.43725	0.0716932	0.495295	0.353418	0.408935	1.08654	0.905214	0.983511	1.29589	1.30358	0.933904
V4 - donors Jan2020	Negative	Negative	Negative	Negative	-0.154902	0.130334	-0.09691	0.0413927	0.230449	0.187087	0.358325	0.363178	0.828891	0.833817	0.94597	0.983294	1.31751	1.33491	0.958771
V4 - donors Jan2020	Negative	Negative	Negative	Negative	-0.0835461	0.40654	0.0211893	0.161368	1.12057	-0.0884219	0.198368	0.101458	0.246291	0.544068	0.771056	0.923704	1.1383	1.15127	0.862827
V4 - donors Jan2020	Negative	Negative	Negative	Negative	-0.0248236	0.407485	0.0669468	0.176091	1.32906	-0.0338583	0.794139	0.217484	0.361728	1.68507	0.820392	0.899573	1.19348	1.23291	0.859855
V4 - donors Jan2020	Negative	Negative	Negative	Negative	-0.2156	0.0776049	-0.157608	0.0184834	0.206474	-0.0377886	0.339948	0.151268	0.210853	0.339948	1.07004	1.13672	1.43616	1.38292	1.07555
V4 - donors Jan2020	Negative	Negative	Negative	Negative	-0.0413927	0.180456	-0.013364	0.124939	0.338819	-0.0705811	0.39794	0.161368	0.230449	0.525045	1.17516	1.20761	1.55003	1.46095	1.18258
V4 - donors Jan2020	Negative	Negative	Negative	Negative	-0.218495	0.496865	-0.077166	0.0477728	0.708954	0.131279	0.891767	0.413004	0.422764	1.31486	0.957448	1.0903	1.31899	1.30392	0.954243
V4 - donors Jan2020	Negative	Negative	Negative	Negative	-0.124939	0.620656	-0.0579919	0.130334	0.826075	-0.0321847	0.57265	0.140179	0.234083	0.798355	0.847161	1.055	1.23637	1.21041	0.873127
V4 - donors Jan2020	Negative	Negative	Negative	Negative	-0.0511525	0.79005	0.0234811	0.176091	0.473081	-0.124939	0.621955	0.0511525	0.18799	0.471047	0.818102	0.926214	1.1877	1.19986	0.850876
V4 - donors Jan2020	Negative	Negative	Negative	Negative	-0.157608	0.156786	-0.0193052	0.0532455	0.552086	-0.143091	0.474574	0.181141	0.178624	0.385575	0.683298	0.853652	1.01086	1.02562	0.715157
V4 - donors Jan2020	Negative	Negative	Negative	Negative	-0.0248236	0.0771659	0	0.0347621	1.0269	-0.0636691	0.329675	0.189056	0.259637	0.51491	1.09782	1.15341	1.42711	1.38589	1.06465
V4 - donors Jan2020	Negative	Negative	Negative	Negative	0.0122345	0.057992	0.0122345	0.057992	0.42906	-0.260412	0.0406178	-0.0448123	0.0986098	0.745748	0.871184	0.93027	1.23257	1.19451	0.873127
V4 - donors Jan2020	Negative	Negative	Negative	Negative	-0.102662	0.675489	0	0.119186	1.1715	0.0347621	0.554287	0.248178	0.273001	0.514658	0.809866	0.91285	1.15266	1.14377	0.824895
V4 - donors Jan2020	Negative	Negative	Negative	Negative	-0.16481	0.553755	-0.0234811	0.13622	0.53416	-0.157608	0.169751	0.122572	0.169751	0.665622	0.817946	0.975641	1.18649	1.17257	0.827839
V4 - donors Jan2020	Negative	Negative	Negative	Negative	-0.0917704	0.257564	-0.0211893	0.0757207	0.311249	0.0434657	0.506576	0.277549	0.364699	0.63506	0.897127	1.00627	1.26653	1.20511	0.910915
V4 - donors Jan2020	Negative	Negative	Negative	Negative	-0.156347	0.186075	-0.0536849	0.0292894	0.750347	0	0.346787	0.176091	0.282547	0.613959	0.963016	1.04059	1.34523	1.29208	0.959139
V4 - donors Jan2020	Negative	Negative	Negative	Negative	-0.09691	0.518514	0.0211893	0.113943	1.19728	0.146128	0.514105	0.342423	0.425969	0.803912	0.858886	0.99436	1.19527	1.18258	0.9109
V4 - donors Jan2020	Negative	Negative	Negative	Negative	0.455932	0.923293	0.0395085	0.385351	1.90746	0.049974	0.545579	0.273707	0.387216	1.22983	0.185697	0.642442	0.504456	0.585082	0.217105
V4 - donors Jan2020	Negative	Negative	Negative	Negative	-0.09691	0.0314085	0.146128	0.0606978	0.744293	-0.0234811	0.420216	0.328701	0.323306	0.433054	0.83447	0.990544	1.20412	1.18404	0.852668
V4 - donors Jan2020	Negative	Negative	Negative	Negative	-0.0434657	0.455932	-0.0434657	0.154902	1.09108	0.216019	0.606859	0.422334	0.499076	1.01143	0.756383	0.908842	1.12883	1.05128	0.778151
V4 - donors Jan2020	Negative	Negative	Negative	Negative	-0.0142404	0.30103	0.161851	0.207608	1.01649	-0.0457575	0.326336	0.278754	0.318063	0.666518	0.965672	1.08565	1.35641	1.30276	0.998259
V4 - donors Jan2020	Negative	Negative	Negative	Negative	-0.228479	0.0193052	-0.111974	0	0.618998	-0.0669468	0.154902	0.0395085	0.196295	0.655504	1.08836	1.09198	1.42847	1.38299	1.08196
V4 - donors Jan2020	Negative	Negative	Negative	Negative	-0.0248236	0.0457575	0.0234811	0.124939	0.312929	-0.0445821	0.0861862	0.0861862	0.158068	0.179608	0.91457	0.925754	1.28804	1.21181	0.891298
V4 - donors Jan2020	Negative	Negative	Negative	Negative	-0.132626	0.119186	0.011281	0.101458	0.406988	0.0234811	0.352183	0.221849	0.341325	0.477121	1.08912	1.1444	1.45315	1.40843	1.08517
V4 - donors Jan2020	Negative	Negative	Negative	Negative	-0.0636691	0.162727	0.0725507	0.104735	0.750999	0.307763	0.595221	0.621955	0.659203	0.945099	0.991844	1.06896	1.38523	1.3227	1.009
V4 - donors Jan2020	Negative	Negative	Negative	Negative	-0.2156	0.489531	-0.106455	0.370666	1.87519	0.453121	0.77581	0.79194	0.995777	1.11502	0.866573	0.980663	1.22755	1.32422	0.875061
V4 - donors Jan2020	Negative	Negative	Negative	Negative	-0.118099	0.448633	0.0757207	0.0927541	0.909505	0.0314085	0.342423	0.317018	0.327359	1.03941	0.804353	0.919	1.16338	1.17652	0.809409
V4 - donors Jan2020	Negative	Negative	Negative	Negative	-0.0142404	0.37787	0.121422	0.207608	0.216208	0.124939	0.346787	0.413734	0.505652	0.28464	0.948413	1.02694	1.3296	1.26764	0.971276
V4 - donors Jan2020	Negative	Negative	Negative	Negative	-0.102662	0.328701	0.0434657	0.15261	1.59399	0.0791812	0.410174	0.288441	0.336746	0.485316	0.90309	0.985811	1.25398	1.24657	0.881222
V4 - donors Jan2020	Negative	Negative	Negative	Negative	-0.0511525	0.249877	0.0669468	0.191886	0.995147	0.150386	0.451416	0.376451	0.482085	0.680617	0.948413	1.03342	1.31091	1.3032	0.959995
V4 - donors Jan2020	Negative	Negative	Negative	Negative	-0.153228	0.187673	-0.0367228	0.0945561	0.465222	0.0550476	0.651906	0.179986	0.334888	0.914672	1.02325	1.11143	1.39005	1.35459	1.03242
V4 - donors Jan2020	Negative	Negative	Negative	Negative	-0.0630517	0.30686	0.0115819	0.103896	0.8501	0.0241337	0.405322	0.275476	0.410174	0.611268	0.995037	1.1383	1.34152	1.31272	1.02957
V4 - donors Jan2020	Negative	Negative	Negative	Negative	-0.0859146	0.295426	-0.011281	0.107905	1.40588	0.152288	0.482874	0.383815	0.477121	0.673942	0.972562	1.05954	1.34162	1.27075	1
V4 - donors Jan2020	Negative	Negative	Negative	Negative	-0.118099	0.909505	0.0102192	0.221849	1.62766	0.115393	0.697078	0.345842	0.447832	1.29052	0.646427	0.83414	1.03211	1.03863	0.730144
V4 - donors Jan2020	Negative	Negative	Negative	Negative	0.0211893	0.521792	0.0606978	0.130334	2.15198	0.280827	0.945379	0.502675	0.571391	1.0607	0.10491	0.382752	0.439666	0.582031	0.139968
V4 - donors Jan2020	Negative	Negative	Negative	Negative	-0.0511525	0.540608	0.106455	0.48902	1.3141	0.279841	1.04792	0.455932	0.624724	1.12104	0.817069	0.931013	1.15524	1.11603	0.80448
V4 - donors Jan2020	Negative	Negative	Negative	Negative	0.0401172	0.533944	0.110698	0.256826	1.64186	0.0299632	0.427903	0.17089	0.277118	1.18631	0.778151	0.926571	1.13212	1.10171	0.784142
V4 - donors Jan2020	Negative	Negative	Negative	Negative	-0.124939	0.393575	0	0.161368	1.52375	0.551755	0.943556	0.896251	0.896251	0.946636	0.773456	0.9109	1.12616	1.12929	0.779317
V4 - donors Jan2020	Negative	Negative	Negative	Negative	-0.156347	0.612044	0.00998422	0.0989253	0.950863	0.163857	0.571612	0.458638	0.525585	0.684247	0.790417	0.970521	1.1651	1.19814	0.81082
V4 - donors Jan2020	Negative	Negative	Negative	Negative	-0.0118992	0.20995	0.0550476	0.164192	1.97213	-0.101458	0.138303	0	0.221849	1.09255	0.856144	1.08624	1.18872	1.19331	0.860092
V4 - donors Jan2020	Negative	Negative	Negative	Negative	-0.106455	0.521934	-0.049974	0.143422	1.84266	0.129095	0.786424	0.423876	0.488117	1.23192	0.652185	0.89375	0.968384	1.07454	0.668346
V4 - donors Jan2020	Negative	Negative	Negative	Negative	-0.0871502	0.686961	0.0193052	0.189056	1.78807	0.351109	0.679226	0.572097	0.652139	1.46933	0.78837	0.955619	1.14301	1.17194	0.790386
T2 - hCov	Negative	Negative	Negative	Negative	-0.169751	-0.189056	0.0187494	0.0595857	0.121734	-0.104735	-0.124939	-0.0157943	0.0843209	0.132626	0.717719	0.815851	1.06181	1.01875	0.738034
T2 - hCov	Negative	Negative	Negative	Negative	-0.15261	0.37141	-0.0334238	0.0737862	0.953348	0	0.149439	0.057992	0.154902	0.663432	0.604578	0.686678	0.895448	0.888976	0.60957
T2 - hCov	Negative	Negative	Negative	Negative	-0.0579919	0.124939	0	0.138303	0.09691	-0.168404	0.0202034	0.0299632	0.41218	0.527507	0.616952	0.722557	0.957596	0.942873	0.69389
T2 - hCov	Negative	Negative	Negative	Negative	-0.0413927	0.162727	0.0193052	0.0555173	0.365148	0	-0.0483047	0.119186	0.119186	0.226396	0.958607	0.998021	1.26288	1.2693	0.971445
T2 - hCov	Negative	Negative	Negative	Negative	-0.0193052	0.0532455	0.0184834	0.0532455	0.519086	-0.0180982	0.254287	0.154902	0.273592	0.521992	0.287242	0.618702	0.536243	0.962705	0.420849
T2 - hCov	Negative	Negative	Negative	Negative	-0.0280287	0.221849	0.0511525	0.163857	1.85431	0.0310342	0.176091	0.0310342	0.28464	1.03103	0.648685	0.756383	1.03073	0.985875	0.725912
T2 - hCov	Negative	Negative	Negative	Negative	-0.129095	0.953553	0.0469966	0.0739801	1.42113	-0.0669468	0.190618	0.00877392	0.0879552	1.02914	0.778151	0.799871	1.08471	1.05632	0.789147
T2 - hCov	Negative	Negative	Negative	Negative	-0.137173	0.09691	-0.0791812	0	0.263241	-0.0579919	0.153815	0.0107239	0.0791812	0.255273	1.12494	1.12854	1.45906	1.34242	1.09884
T2 - hCov	Negative	Negative	Negative	Negative	-0.0791812	0.124939	0.0118992	0.124939	1.63094	-0.0102192	0.229854	0.0477728	0.427229	1.23104	0.840644	0.900172	1.19826	1.13033	0.876094
T2 - hCov	Negative	Negative	Negative	Negative	-0.313867	0.066344	-0.0397094	0.0805845	0.609377	-0.104292	-0.0148916	0.05061	0.0328812	0.779775	0.69633	0.901442	1.01169	1.01551	0.765917
T2 - hCov	Negative	Negative	Negative	Negative	-0.158362	0.513735	-0.0649408	0.167973	0.822095	-0.229337	0	0.0217192	0.0991315	0.56275	0.690787	0.722634	1.02146	0.954885	0.702431
T2 - hCov	Negative	Negative	Negative	Negative	-0.0488486	0.17916	0.0439055	0.173	1.14348	-0.0606978	0.629498	0.18234	0.275094	0.342994	0.643986	0.792581	0.956843	1.17177	0.695434
T2 - hCov	Negative	Negative	Negative	Negative	-0.0448123	0.444718	0.0705811	0.371611	1.21774	0.0498464	0.39794	0.179986	0.264307	1.27096	0.51491	0.70757	0.851814	0.943584	0.567133
T2 - hCov	Negative	Negative	Negative	Negative	-0.232573	0.334159	0.127579	0.0774122	0.42064	-0.114639	0.143639	0.237544	0.233504	0.817962	0.741489	0.770852	1.07398	1.03457	0.756962
T2 - hCov	Negative	Negative	Negative	Negative	-0.0821868	0.30103	0.042752	0.30103	2.07999	-0.13895	-0.0104654	0.124939	0.132626	1.09608	0.629043	0.74938	0.968243	0.982967	0.716431
T2 - hCov	Negative	Negative	Negative	Negative	-0.116093	-0.063387	0.100115	0.128941	2.10016	0.00507953	0.0248236	0.21046	0.225917	1.2933	0.435177	0.589471	0.748188	0.781584	0.674292
T2 - hCov	Negative	Negative	Negative	Negative	-0.0913301	0.3827	0.0939045	0.160851	1.59489	0.0231679	0.0811598	0.145277	0.185895	0.335334	0.569124	0.75988	0.872778	1.14122	0.642787
T2 - hCov	Negative	Negative	Negative	Negative	-0.0125891	0.0894004	0.0791812	0.0993846	0.21936	-0.166948	-0.0188853	-0.103896	-0.0700379	0.0602959	0.912045	0.950203	1.23992	1.20638	0.956248
T2 - hCov	Negative	Negative	Negative	Negative	-0.0861861	0.0791812	0.064458	0.100371	0.440909	-0.110072	-0.0198948	0.108424	0.0982045	0.788822	0.705219	0.757748	0.99366	1.01302	0.707694
T2 - hCov	Negative	Negative	Negative	Negative	-0.0696359	0.0737862	-0.0163904	0.112704	1.35039	-0.146128	-0.0321847	0.0299632	0.132626	0.71421	0.818268	0.895137	1.16185	1.10192	0.867525
T2 - hCov	Negative	Negative	Negative	Negative	-0.0488486	0.332224	0.00914338	0.147446	2.02172	-0.0843209	1.13033	0.0248236	0.131279	1.92496	0.694712	0.772822	1.03165	1.00369	0.735521
T2 - hCov	Negative	Negative	Negative	Negative	-0.176091	-0.149762	-0.0511525	-0.0377886	-0.0939045	-0.268845	0.00553249	0.0424038	0.0523881	-0.0595857	0.0917704	0.331844	0.432309	0.495871	0.171812
T2 - hCov	Negative	Negative	Negative	Negative	0.118099	0.364082	0.166948	0.39794	0.608793	0.225779	0.563373	0.460351	0.456918	0.666177	0.965073	1.03688	1.29105	1.23277	0.989005
T2 - hCov	Negative	Negative	Negative	Negative	-0.123063	0.174207	-0.0056771	-0.017259	0.418861	-0.253022	0.359022	0.0165993	-0.0056771	0.389971	0.735954	1.03895	0.989691	1.06186	0.758033
T2 - hCov	Negative	Negative	Negative	Negative	-0.187087	-0.0705811	-0.0705811	-0.0222764	0.0413927	-0.255273	0.273001	-0.0248236	0.163857	0.508155	0.823159	0.924101	1.18352	1.1353	0.867
T2 - hCov	Negative	Negative	Negative	Negative	-0.132626	-0.0884219	0	0.0222764	0.0222764	-0.243038	0.0299632	-0.0180982	0.266452	-0.0567276	0.959346	1.00733	1.27729	1.19122	0.953215
T2 - hCov	Negative	Negative	Negative	Negative	-0.111974	-0.0636691	-0.0413927	0.0377886	0.347773	-0.243038	-0.0669468	0.00683942	0.00683942	0.140179	0.91948	0.977724	1.22897	1.16252	0.91544
T2 - hCov	Negative	Negative	Negative	Negative	-0.0483047	0.13622	0.0222764	0.191068	1.44757	-0.0942699	0.232314	0.049974	0.143091	0.8991	0.873988	0.90309	1.16303	1.20812	0.920819
T2 - hCov	Negative	Negative	Negative	Negative	-0.194575	0.0771659	-0.0511525	0.0564814	0.540608	-0.17107	0.137384	0.0477728	0.32318	0.722557	0.275663	0.495219	0.532022	0.983681	0.248721
T2 - hCov	Negative	Negative	Negative	Negative	0	0.168404	-0.0234811	0.0222764	0.670636	-0.0595857	0	0.0217192	0.0321847	0.343434	0.987243	1.00342	1.24107	1.22843	0.971666
T2 - hCov	Negative	Negative	Negative	Negative	0.0705811	0.158717	0.0705811	0.111974	0.99486	-0.0889411	0.0157943	0	0.0234811	0.541764	0.920123	0.929419	1.21165	1.1959	0.91169
T2 - hCov	Negative	Negative	Negative	Negative	-0.0434657	0.124939	-0.0211893	0.0757207	0.997927	-0.0871502	0.012965	0.176091	0.153584	0.666177	0.672641	0.771717	0.959883	0.990965	0.802975
T2 - hCov	Negative	Negative	Negative	Negative	-0.0457575	0.146128	-0.0222764	0.113943	0.72632	-0.0286452	0.327902	0.120294	0.153977	0.637532	0.977724	1.00783	1.23736	1.28494	0.949833
T2 - hCov	Negative	Negative	Negative	Negative	-0.0871502	0.389971	0.0193052	0.104735	0.0555173	-0.118099	-0.0211893	-0.0211893	-0.0434657	0.0927541	0.775883	0.811868	1.10604	1.05236	0.800201
T2 - hCov	Negative	Negative	Negative	Negative	-0.0202034	0.0286452	0	0.0555173	0.743937	0	0.15261	0.0829742	0.119186	0.758673	0.966372	1.35764	1.18564	1.1721	0.988786
T2 - hCov	Negative	Negative	Negative	Negative	-0.253257	-0.128319	0	0.0741017	0.792229	-0.247784	0	0.0476416	0.0905698	0.617517	0.413687	0.717286	0.719841	0.896357	0.40193
T2 - hCov	Negative	Negative	Negative	Negative	-0.20995	-0.0457575	-0.0147233	0.0142404	0.50515	-0.187991	-0.0630517	0.0945561	0.139368	0.295121	0.862472	0.874026	1.14502	1.1	0.835011
T2 - hCov	Negative	Negative	Negative	Negative	-0.09691	0.0321847	0.00663058	0.100901	0.131569	-0.260412	-0.0774815	0.0894664	0.654787	0.188221	-0.226031	0.147908	0.14593	0.208606	-0.0562116
T2 - hCov	Negative	Negative	Negative	Negative	-0.109145	0.0457575	-0.0248236	0.0669468	0.191886	-0.0234811	0.101458	0.0222764	0.13622	0.506576	0.894972	0.918884	1.21209	1.1541	0.870751
T2 - hCov	Negative	Negative	Negative	Negative	-0.170262	-0.0910805	0.0228629	-0.0118992	1.40005	-0.267172	0.60789	0	0.051587	1.32296	0.251812	0.538119	0.623905	0.703087	0.692021
T2 - hCov	Negative	Negative	Negative	Negative	0.115795	0.735954	0.142668	0.191886	2.20817	0.198657	0.50515	0.292256	0.380211	1.28691	0.653839	0.944739	0.908694	0.936331	0.752996
T2 - hCov	Negative	Negative	Negative	Negative	-0.238882	0.238239	0.00827253	0.0398715	1.03451	-0.0579919	-0.0208501	0.128318	0.148063	1.36584	0.935619	0.99417	1.25901	1.21602	0.962738
T2 - hCov	Negative	Negative	Negative	Negative	-0.146128	-0.0157943	-0.0854302	0.0299632	0.341717	0	0.0780832	0	0.0496878	0.124939	0.709843	0.859705	1.02206	1.00607	0.721613
T2 - hCov	Negative	Negative	Negative	Negative	-0.0579919	0.0669468	-0.0684574	0	0.205249	-0.246291	-0.269772	-0.110072	0.0312577	0.350016	0.359022	0.352849	0.686381	0.604057	0.300028
T2 - hCov	Negative	Negative	Negative	Negative	-0.17089	-0.0269835	-0.0052642	-0.0052642	0.976344	-0.13622	0.208276	0.0548487	0.31338	1.48017	0.665413	0.847478	0.990999	0.96403	0.705601
T2 - hCov	Negative	Negative	Negative	Negative	-0.337242	-0.236572	-0.0457575	-0.0555173	-0.180456	-0.107634	0.059314	0.059314	0.135404	0.232314	1.04742	1.05632	1.34796	1.29991	1.03834
T2 - hCov	Negative	Negative	Negative	Negative	-0.0523881	0.584434	0.0377886	0.119975	1.37358	-0.0051396	0.237898	0.160486	0.313619	0.670464	0.913814	0.963788	1.21748	1.17143	0.878522
T2 - hCov	Negative	Negative	Negative	Negative	-0.233387	0.275919	-0.0685764	0.0462452	1.14403	-0.133539	0.401333	0.131279	0.143688	0.553693	0.716003	0.825148	1.02764	1.02119	0.743734
T2 - hCov	Negative	Negative	Negative	Negative	-0.0248236	-0.0122345	-0.0511525	0.0347621	0.106455	-0.0713559	0.15818	0.0889411	0.104735	0.338819	0.559132	0.702025	0.87267	0.926706	0.630488
T2 - hCov	Negative	Negative	Negative	Negative	-0.0630517	-0.0910805	-0.0367228	0.0115819	0.0550476	-0.170017	-0.0061603	-0.0588667	-0.0061603	0.205647	0.467194	0.70044	0.775073	0.751592	0.523614
T2 - hCov	Negative	Negative	Negative	Negative	-0.0211893	1.32418	0.0843209	0.140179	1.66901	0.309409	0.586266	0.453953	0.842674	0.507961	0.922295	1.05218	1.24172	1.26139	0.953215
T2 - hCov	Negative	Negative	Negative	Negative	-0.290565	0.378442	-0.0625555	0	0.758284	-0.0611367	0.522879	0.165733	0.144244	0.776687	0.710035	0.830858	1.03173	0.963483	0.735238
T2 - hCov	Negative	Negative	Negative	Negative	-0.265314	0.359022	-0.074246	0.0357155	0.723104	-0.142107	0.272327	0.0655016	0.0866908	0.275017	0.716003	1.43377	0.882525	0.956168	0.883661
T2 - hCov	Negative	Negative	Negative	Negative	-0.176091	0.0419645	-0.0606978	0.0303826	0.774993	-0.19382	-0.0655015	0.0293838	0.245513	1.56514	0.387443	0.555942	0.683799	0.69897	0.430402
T2 - hCov	Negative	Negative	Negative	Negative	-0.0843209	0.19552	-0.0843209	0.0848215	0.846313	0	-0.0109954	0.0606978	0.130334	0.724276	0.892568	0.957312	1.2337	1.16041	0.901933
T2 - hCov	Negative	Negative	Negative	Negative	-0.059314	0.17916	-0.00934	0.0268722	0.736142	-0.140619	-0.0286452	0.0268722	0.140816	0.340739	0.530775	0.779477	0.818698	1.20511	0.764663
T2 - hCov	Negative	Negative	Negative	Negative	0.0321847	0.408935	0.0716932	0.241444	1.17831	-0.0286452	0.052178	0.00914338	0.140816	0.754413	0.905024	0.908868	1.20557	1.15163	0.895265
T2 - hCov	Negative	Negative	Negative	Negative	-0.0122345	0.167973	0.155505	0.0511525	0.0771659	-0.179787	0.38751	0.112809	0.0486919	0.605725	0.259353	0.670222	0.609099	0.624194	0.336447
T2 - hCov	Negative	Negative	Negative	Negative	-0.0248236	0.550907	0.0871502	0.191886	1.56733	-0.18631	0.0655016	0.0416986	0.0712539	0.330319	0.739806	0.80002	1.03184	1.09421	0.742028
T2 - hCov	Negative	Negative	Negative	Negative	-0.0825349	0.468688	-0.0347621	0.103541	1.85559	-0.0489865	0.238882	0.189397	0.306782	0.447158	0.919554	0.942684	1.19262	1.17239	0.874535
T2 - hCov	Negative	Negative	Negative	Negative	-0.0871502	0.201645	0.00975984	0.0889411	0.686961	-0.0859146	0.0424038	0.0109954	0.124939	0.372723	1.05436	1.05827	1.3409	1.30656	1.04742
T2 - hCov	Negative	Negative	Negative	Negative	-0.09691	0.146128	0.0334238	0.120574	0.843855	-0.162727	0.0347621	0.0177288	0.0821868	0.263241	0.654448	0.822235	0.955478	1.38276	1.00882
T2 - hCov	Negative	Negative	Negative	Negative	-0.0338583	0.20412	0	0.0791812	0.556303	-0.0746336	0.0923143	-0.0746336	0.127787	0.30103	0.975477	0.971858	1.30358	1.22541	0.970037
T2 - hCov	Negative	Negative	Negative	Negative	-0.122216	0.210223	-0.101027	0.00811789	1.24746	-0.0569049	0.124939	0.00755314	0.178624	0.779419	0.954243	0.979797	1.28289	1.2385	0.977724
T2 - hCov	Negative	Negative	Negative	Negative	-0.156786	0.109875	-0.0271522	0.0496878	0.332744	0.150644	0.525519	0.259372	0.339039	0.945324	0.917742	0.943708	1.22794	1.15337	0.931916
T2 - hCov	Negative	Negative	Negative	Negative	-0.0696359	0.324511	0.0157943	0.18142	1.14956	0.0234811	0.106455	0.0871502	0.167973	0.352183	0.941744	0.998148	1.25987	1.22553	0.967389
T2 - hCov	Negative	Negative	Negative	Negative	-0.0871502	0	-0.0871502	0.0193052	0.761381	0.0669468	0.0511525	0.138303	0.182082	0.583577	0.956291	0.984	1.26542	1.20412	0.951151
T2 - hCov	Negative	Negative	Negative	Negative	-0.0669468	-0.0434657	-0.0211893	0.0927541	1.04233	-0.0157943	0.0713559	0.132626	0.18631	0.689563	0.887578	0.964284	1.21447	1.17354	0.875569
T2 - hCov	Negative	Negative	Negative	Negative	-0.0193052	0.18234	-0.0193052	0.129634	1.15082	-0.255273	-0.0081179	-0.0889411	0.0529361	0.776809	0.874026	0.858193	1.14723	1.12687	1.14223
T2 - hCov	Negative	Negative	Negative	Negative	-0.077166	0.12996	0.0989253	0.186075	2.33126	0.165775	0.324833	0.427495	0.449772	1.91262	0.529509	0.664208	0.829304	0.91085	0.649485
T2 - hCov	Negative	Negative	Negative	Negative	-0.141877	0.0535193	0.0208501	0.178458	0.426858	-0.0913301	0.108728	0.214296	0.293477	0.563931	0.541579	0.722634	0.858537	0.853698	0.593286
T2 - hCov	Negative	Negative	Negative	Negative	-0.144492	0.275724	-0.0167057	0.0391521	0.946897	-0.185637	0.0532455	-0.131279	0.093117	0.18234	0.855317	0.939704	1.16413	1.14151	0.850805
T2 - hCov	Negative	Negative	Negative	Negative	-0.0107239	0.262277	-0.0813049	0.0861862	0.83282	-0.0813049	-0.0217192	-0.0107239	0.049974	0.179608	0.837919	0.92394	1.13375	1.12316	0.860092
T2 - hCov	Negative	Negative	Negative	Negative	-0.0536849	0.0477728	0.0477728	0.106894	0.19904	-0.169142	-0.0289637	-0.0289637	0.0401172	0.105235	0.690895	0.879609	0.997133	1.03617	0.73091
T2 - hCov	Negative	Negative	Negative	Negative	-0.124939	0.278754	0.0211893	0.0413927	0.342423	-0.111974	0.0555173	-0.0099842	0.0889411	0.207806	0.963788	0.944483	1.20472	1.17545	0.919659
V5 - pre children	Negative	Negative	Negative	Negative	-0.0550476	0.20926	0.140179	0.470172	0.109144	-0.109145	0.136838	0.00796893	0.170696	0.0157943	0.510403	0.720708	0.719243	1.11894	0.524413
V5 - pre children	Negative	Negative	Negative	Negative	-0.113943	0.0901766	0.0901766	0.272258	0.141329	-0.166331	0.280827	0.0467434	0.31079	0.0808232	0.350656	0.535494	0.608864	0.940831	0.416728
V5 - pre children	Negative	Negative	Negative	Negative	0.0338583	0.535602	0.22419	0.323893	0.813815	0.30103	0.573203	0.512837	0.50515	0.632023	0.640518	0.736937	0.881096	1.15297	0.588445
V5 - pre children	Negative	Negative	Negative	Negative	0	0.268149	0.09691	0.273001	0.73706	0.0457575	0.415503	0.30103	0.334198	0.719173	-0.0488486	0.288984	0.197971	0.528127	0.014283
V5 - pre children	Negative	Negative	Negative	Negative	-0.0917704	0.6173	0.0102192	0.140179	1.16208	0.208276	0.433216	0.44835	0.454258	0.610333	0.0453893	0.558546	0.32257	0.639925	0.146916
V5 - pre children	Negative	Negative	Negative	Negative	-0.0177288	0.365488	0.146128	0.260071	1.42619	-0.0474246	0.308454	0.363677	0.637973	0.412663	0.532787	0.917128	0.850238	0.859569	0.53604
V5 - pre children	Negative	Negative	Negative	Negative	-0.09691	0.447158	-0.0097598	0.967964	1.54489	0.230449	0.784142	0.498311	0.603866	1.08398	0.79005	0.667972	1.30511	0.9721	0.587337
V5 - pre children	Negative	Negative	Negative	Negative	-0.144244	0.156786	0.0184834	0.0854302	0.470781	0.154902	0.466656	0.450469	0.461327	1.05663	0.449858	0.6072	0.709189	0.842134	0.543082
V5 - pre children	Negative	Negative	Negative	Negative	-0.0434657	0.279841	0.0927541	0.881901	2.18075	0.137633	0.443992	0.469697	0.422273	1.45909	0.115477	0.59196	0.394935	0.717058	0.218843
V5 - pre children	Negative	Negative	Negative	Negative	0.115984	0.309804	0.318404	0.273592	0.562657	0.0871502	0.292912	0.191886	0.316824	0.407485	0.920819	1.01853	1.08563	1.4523	0.798987
V5 - pre children	Negative	Negative	Negative	Negative	0.124939	0.263241	0.159701	0.236089	0.900064	0.00782534	0.360008	0.0791812	0.140451	0.11697	1.00284	1.09089	1.34372	1.27988	0.942211
V5 - pre children	Negative	Negative	Negative	Negative	-0.140619	0.208716	0.0268722	0.083777	1.0958	0.550907	0.67244	0.811674	0.711651	1.34606	-0.178814	0.0866564	0.18327	0.268149	-0.0879552
V5 - pre children	Negative	Negative	Negative	Negative	-0.09691	0.217484	0	0.130334	0.431364	-0.136838	0.147802	0.0550476	0.251342	0.448832	0.609747	0.693507	0.811719	0.831024	0.649752
V5 - pre children	Negative	Negative	Negative	Negative	0.0357155	0.241262	-0.0125891	0.20412	1.20721	0.12803	0.493358	0.348027	0.481238	0.786346	0.775125	0.87986	0.986523	1.06798	0.846818
V5 - pre children	Negative	Negative	Negative	Negative	-0.166331	0.189056	-0.0413927	0.0377886	0.653213	-0.0776049	0.389971	0.0377886	0.209027	1.56713	0.529091	0.676306	0.719106	0.811211	0.680934
V5 - pre children	Negative	Negative	Negative	Negative	-0.110698	0.0606978	-0.0705811	0.113943	0.09691	-0.0696359	0.0599979	0	0.159701	0.346787	0.633352	0.816356	0.851469	0.930885	0.752446
V5 - pre children	Negative	Negative	Negative	Negative	-0.121734	0.110215	0	0.20412	0.467361	-0.142668	0.170262	-0.0555173	0.305351	0.292256	-0.0612697	0.623793	0.180639	0.607737	0.0244425
V5 - pre children	Negative	Negative	Negative	Negative	-0.0821868	0.042752	-0.0391521	0	1.38332	0.0694214	0.166331	0.166331	0.258478	1.17221	0.743528	0.918416	0.965737	1.19306	0.740816
V5 - pre children	Negative	Negative	Negative	Negative	-0.101989	0.29595	0.0825349	0.172712	0.997975	0.21163	0.407924	0.445713	0.411855	0.41575	0.345842	0.559308	0.55076	0.644738	0.466771
V5 - pre children	Negative	Negative	Negative	Negative	-0.0104654	0.182931	0.0202034	0.140179	0.176091	-0.147446	0.0255541	0.148939	0.109875	0.248642	0.317599	0.619209	0.546817	0.727903	0.47551
V5 - pre children	Negative	Negative	Negative	Negative	0.0829742	0.809382	0.0434657	0.176091	0.675489	0.407924	1.16656	0.50007	0.607081	0.438414	0.819383	0.928171	1.05839	1.17432	0.742284
V5 - pre children	Negative	Negative	Negative	Negative	-0.0483047	0.328701	0.110412	0.226396	1.32977	0.109144	0.987411	0.275476	0.696481	1.20721	-0.15557	0.401968	0.328182	0.988965	0.363282
V5 - pre children	Negative	Negative	Negative	Negative	0.0321847	0.502357	0.0321847	0.187087	1.3675	-0.0579919	0.146128	0.065393	0.0511525	1.06726	0.983401	0.909823	1.17402	1.16668	0.93124
V5 - pre children	Negative	Negative	Negative	Negative	-0.0808232	0.440077	0.0952681	0.162215	0.549882	0.0104654	0.56906	0.200129	0.711499	0.404249	0.0357155	0.653901	0.251812	0.969815	0.138303
V5 - pre children	Negative	Negative	Negative	Negative	-0.0917704	0.529039	0.0202034	0.182931	1.45448	-0.0234811	0.402488	0.191068	0.312311	0.800428	0.0352604	0.228921	0.254912	0.401383	0.08597
V5 - pre children	Negative	Negative	Negative	Negative	-0.111974	0.189056	0.0725507	0.176091	1.07422	0.130334	0.335792	0.352183	0.383217	1.02394	0.283057	0.551274	0.493125	0.718853	0.358655
V5 - pre children	Negative	Negative	Negative	Negative	-0.09691	0.117639	-0.0197441	0.124939	1.2276	-0.207125	0.357146	0	0.214296	1.0933	0.0916316	0.407739	0.349258	0.464804	0.476149
V5 - pre children	Negative	Negative	Negative	Negative	-0.0606978	0.345842	0	0.218056	0.590095	-0.130334	0.14842	0.0871502	0.276206	0.0871502	0.651197	0.852785	0.900822	0.919732	0.720159
V5 - pre children	Negative	Negative	Negative	Negative	0.149762	0.260913	0.246672	0.313619	1.02962	0.176091	0.46584	0.170487	0.433216	0.218495	0.832133	1.01936	1.06181	1.13784	0.794857
V5 - pre children	Negative	Negative	Negative	Negative	0.00934003	0.18234	0.0532455	0.281725	0.0448123	0.245172	0.482085	0.340376	0.394935	0.2097	0.771587	0.881955	1.05614	1.04922	0.71767
V5 - pre children	Negative	Negative	Negative	Negative	0.110698	0.241032	0.232914	0.30103	1.02451	0.00811789	0.516273	0.0681158	0.194802	0.309148	0.904445	0.982271	1.1089	1.17173	0.822822
V5 - pre children	Negative	Negative	Negative	Negative	0.00843317	0.499256	0.0406178	0.19552	0.515146	0.00877392	0.173127	0.228882	0.403226	0.167136	0.978075	1.12909	1.18709	1.26263	0.925867
V5 - pre children	Negative	Negative	Negative	Negative	0.0104654	0.158068	-0.0330003	0.103219	1.86636	0	0.112422	0.0377886	0.134699	1.19791	1.02649	0.998597	1.22339	1.22464	0.947971
V5 - pre children	Negative	Negative	Negative	Negative	0.0177288	0.253257	0.0177288	0.11115	1.98321	0	0.115393	-0.131279	0.251056	1.13796	0.640578	0.988645	0.809668	1.05209	0.538022
V5 - pre children	Negative	Negative	Negative	Negative	0.0362122	0.108094	0.0184834	0.150156	0.609084	-0.0245429	0.180838	0.148169	0.161533	0.144762	0.313002	0.371813	0.481594	0.647784	0.220498
V5 - pre children	Negative	Negative	Negative	Negative	-0.0467434	0.223618	-0.0180982	0.0421977	0.836143	-0.0483047	0.183644	0.0587057	0.144492	1.49173	0.905796	1.00966	1.06819	1.12548	0.855822
V5 - pre children	Negative	Negative	Negative	Negative	-0.0104654	0.169142	0.0202034	0.182931	1.88622	0	0.14732	0	0.141329	1.20931	0.84754	0.90309	1.0607	1.53749	0.800428
V5 - pre children	Negative	Negative	Negative	Negative	0.163857	0.71321	0.282547	0.41218	0.71321	0.229967	0.296913	0.412445	0.727511	0.248852	0.851543	1.01538	1.04868	1.1436	0.761858
V5 - pre children	Negative	Negative	Negative	Negative	0.00998422	0.290811	0.0197441	0.172712	1.75499	0.249877	0.522879	0.372093	0.346787	0.681241	0.946818	1.08285	1.15754	1.24951	0.89379
V5 - pre children	Negative	Negative	Negative	Negative	0.0474246	0.16481	0.228479	0.275223	0.560458	0.716633	0.637452	0.812283	0.747016	0.474381	0.529073	0.692199	0.725496	0.866173	0.468233
V5 - pre children	Negative	Negative	Negative	Negative	-0.0636691	0.104735	0.00975984	0.119975	0.0889411	-0.0636691	0.119975	-0.075251	0.225779	0.442907	0.961304	1.00706	1.12742	1.18687	0.885843
V5 - pre children	Negative	Negative	Negative	Negative	0.172161	0.465222	0.318289	0.366297	0.822733	0.0464574	0.241032	0.121422	0.591424	0.18988	-0.0567564	0.0866437	0.103053	0.347344	-0.302269
V5 - pre children	Negative	Negative	Negative	Negative	-0.0669468	0.393784	0.057992	0.154902	1.40613	-0.166331	-0.111974	-0.0636691	-0.0523881	-0.0413927	0.845959	1.03754	1.07817	1.27171	0.784142
V5 - pre children	Negative	Negative	Negative	Negative	-0.0299632	0.85599	0.0627908	0.281286	1.2873	0.185235	0.515423	0.327902	0.323537	1.29871	0.785072	1.2746	0.996849	1.09292	0.7567
V5 - pre children	Negative	Negative	Negative	Negative	-0.0299632	0.305829	0.0543577	0.238882	1.7009	-0.0102192	0.12996	-0.101989	0.0477728	1.40871	0.760777	0.813306	1.02289	1.05735	0.727637
V5 - pre children	Negative	Negative	Negative	Negative	0.0669468	0.6072	0.109144	0.311249	0.490694	0.30103	0.437751	0.372912	0.459392	0.900913	1.06695	1.05008	1.2888	1.33986	1.025
V5 - pre children	Negative	Negative	Negative	Negative	0.0477728	0.172712	0.00998422	0.172712	0.12996	0.216019	0.396006	0.255273	0.329059	0.20412	0.692453	0.93803	0.896104	1.08072	0.641769
V5 - pre children	Negative	Negative	Negative	Negative	0.0696359	0.659461	0.206474	0.362548	1.00563	0.559656	1.0842	0.746743	0.722557	0.831914	0.22835	0.646998	0.388439	0.677667	0.168913
V5 - pre children	Negative	Negative	Negative	Negative	0.119975	0.606967	0.259637	0.248642	0.922395	-0.0334238	0.112704	0.202105	0.254378	0.527678	0.751441	0.930761	0.93609	1.09855	0.692522
V5 - pre children	Negative	Negative	Negative	Negative	-0.0942699	0.514321	0.049974	0.135404	0.311495	-0.241262	0.11776	0.0720027	0.0720027	-0.132117	0.645526	0.756009	0.859022	1.0469	0.547321
V5 - pre children	Negative	Negative	Negative	Negative	0.0115819	0.81201	0.164192	0.22419	0.237978	0.30103	0.451416	0.515326	0.484545	0.975353	0.677686	0.834172	0.918167	1.04225	0.675699
V5 - pre children	Negative	Negative	Negative	Negative	-0.0118992	0.323893	0.147802	0.481016	0.237978	-0.0511525	0.159701	0	0.176091	-0.0377886	0.720986	0.952792	0.943495	1.03503	0.623249
V5 - pre children	Negative	Negative	Negative	Negative	0	0.681682	0.11961	0.135404	1.91767	0.0901766	0.238239	0.266268	0.359544	0.849844	0.0317785	0.493118	0.307798	0.827193	0.0918786
V5 - pre children	Negative	Negative	Negative	Negative	-0.0511525	0.236089	0.0871502	0.243038	1.53006	-0.130929	0.140999	0.050491	0.109805	1.26313	-0.295785	-0.0028505	-0.0439573	0.0339496	-0.335657
V5 - pre children	Negative	Negative	Negative	Negative	-0.0234811	0.572505	0.277549	0.13622	0.15261	-0.012965	1.20492	0.0595857	0.224396	0.782388	0.223294	0.775732	0.464887	0.752475	0.271067
V5 - pre children	Negative	Negative	Negative	Negative	-0.165626	0.172546	-0.0564814	0.135404	0.331699	0.18406	0.557641	0.367977	0.583577	0.977724	0.732059	0.932601	0.983401	1.13367	0.674785
V5 - pre children	Negative	Negative	Negative	Negative	-0.131279	0.169751	-0.0193052	0.156786	0.778151	-0.159701	0	-0.0347621	0.0474246	-0.0927541	0.591992	0.726999	0.823909	1.0657	0.537819
V5 - pre children	Negative	Negative	Negative	Negative	0.194575	0.582755	0.659461	0.314966	0.546757	0.348209	0.231704	0.532733	0.231704	0.0954838	0.313171	0.572536	0.517019	0.948484	0.266081
V5 - pre children	Negative	Negative	Negative	Negative	0.00843317	0.155753	0.274701	0.778151	0.474273	-0.148939	0.241032	0.0401172	0.328182	-0.0599979	0.863613	0.878578	1.09776	1.14156	0.812098
V5 - pre children	Negative	Negative	Negative	Negative	-0.101989	0.0741017	-0.0314085	0.0825349	0.0825349	-0.111974	0.428429	-0.0413927	0.201645	0.0725507	0.355188	0.495573	0.555548	0.659203	0.146451
V5 - pre children	Negative	Negative	Negative	Negative	-0.166331	0.09691	-0.0202034	0.0889411	0.381853	0.212608	0.428817	0.43725	0.527426	0.53416	0.765234	0.975457	0.958989	1.18272	0.640842
V5 - pre children	Negative	Negative	Negative	Negative	-0.0395085	0.240332	0.0362122	0.0532455	0.906616	-0.118099	0.2156	0.0202034	0.30103	0.675604	0.664362	0.812202	0.852947	0.999075	0.585581
V5 - pre children	Negative	Negative	Negative	Negative	-0.0705811	0.255273	0.138303	0.146128	0.217484	0.433656	1.10079	0.660052	0.64826	0.53252	0.670368	0.876015	0.944049	1.28051	0.627546
V5 - pre children	Negative	Negative	Negative	Negative	-0.101989	0.12996	0.00998422	0.179445	0.631349	0.255273	0.71767	0.428135	0.465383	0.346353	0.137881	0.567491	0.365541	0.648898	0.105177
V5 - pre children	Positive, partial	Negative	Negative	Negative	0.0945561	0.758134	0.22419	0.276896	1.13937	0.914425	1.19781	1.37882	0.548814	0.873946	0.375308	0.557675	0.693991	0.828386	0.358881
V5 - pre children	Negative	Negative	Negative	Negative	-0.166331	0.51491	0.0377886	0.176091	0.176091	-0.0696359	0.136838	-0.0889411	0.170696	0.0599979	0.695258	0.891383	0.931047	1.22305	0.622368
V5 - pre children	Negative	Negative	Negative	Negative	-0.0330003	0.694712	0.0306688	0.0947863	0.30103	0.185046	0.720159	0.463333	0.520156	0.467978	0.73715	0.894944	0.956843	1.01272	0.650596
V5 - pre children	Negative	Negative	Negative	Negative	-0.141329	0.159701	0.0457575	0.0871502	0.142668	0.249877	1.05436	0.477121	0.68258	1.05294	0.371246	0.467266	0.607249	0.951916	0.287242
V5 - pre children	Negative	Negative	Negative	Negative	-0.143907	0.30103	0.0109954	0.228479	1.74978	0.477121	0.545445	0.587337	0.639044	2.17827	0.757467	0.927036	0.994409	1.08503	0.674028
V5 - pre children	Negative	Negative	Negative	Negative	-0.142668	0.0934217	-0.0555173	0.193125	1.62737	0.049974	0.226065	0.103219	0.412522	0.369487	0.61354	0.709996	0.826075	0.912298	0.567363
V5 - pre children	Negative	Negative	Negative	Negative	-0.0705811	0.146128	0.0413927	0.284431	0.711807	0.414262	0.668346	0.620158	0.685837	0.891383	0.645359	0.894245	0.89869	0.941207	0.543066
V5 - pre children	Negative	Negative	Negative	Negative	-0.0211893	0.930634	0.0202034	0.367977	0.734686	0.0538754	0.875607	0.178814	0.317117	0.604104	0.651214	0.893565	0.890342	0.93923	0.586532
V5 - pre children	Negative	Negative	Negative	Negative	-0.196295	0.162727	-0.0636691	0	0.648803	0.363821	0.606859	0.545445	0.625541	0.589826	0.959745	1.06163	1.21074	1.19965	0.833763
V5 - pre children	Negative	Negative	Negative	Negative	-0.124939	0.18327	0.0413927	0.20412	0.498311	0.20412	0.645913	0.380211	0.498311	0.511883	0.78837	0.807309	1.0202	1.01424	0.69897
V5 - pre children	Negative	Negative	Negative	Negative	-0.0457575	0.454845	0.113943	0.161368	0.255273	0.435729	1.60891	0.621365	0.69897	1.34421	0.768051	0.85844	1.06823	1.09108	0.703933
V5 - pre children	Negative	Negative	Negative	Negative	0.0861862	0.193396	0.20676	0.20676	0.351004	0.0413927	0.326336	0.283301	0.292256	0.401401	0.91833	0.936258	1.1724	1.15297	0.838149
V5 - pre children	Negative	Negative	Negative	Negative	-0.0543577	0.349335	0.0705811	0.260913	1.44026	0	0.327823	0.183917	0.338819	1.30142	0.806796	0.774019	0.995037	0.961313	0.764787
V5 - pre children	Negative	Negative	Negative	Negative	-0.0389181	0.713611	0.0357155	0.241262	0.226784	0.124939	0.830069	0.30103	0.463111	1.42129	0.883851	0.921513	1.09061	1.10721	0.85248
V5 - pre children	Negative	Negative	Negative	Negative	-0.0636691	1.40886	0.0889411	0.225779	0.505766	-0.0310342	0.666324	0.17107	0.360424	1.41063	0.579972	0.76107	0.783502	1.06396	0.535263
V5 - pre children	Negative	Negative	Negative	Negative	-0.135663	0.143091	0.0306688	0.11961	0.408405	-0.138303	0	0	0.21388	0.0808232	1.18955	1.12494	1.40369	1.45653	1.13566
V5 - pre children	Negative	Negative	Negative	Negative	-0.0457575	0.0606978	0.0413927	0.249198	-0.0222764	-0.169751	0.927914	0.10701	0.216709	0.0651182	0.387484	0.523643	0.60587	0.88202	0.328819
V5 - pre children	Negative	Negative	Negative	Negative	-0.0746336	0.30103	0.0222764	0.183644	0.770464	-0.0696359	0.339488	-0.109145	0.258832	1.08451	0.22226	0.468809	0.41608	0.779521	0.277778
V5 - pre children	Negative	Negative	Negative	Negative	0.00975984	0.31079	0.104735	0.21388	1.70466	-0.176091	0.093681	0.00796893	0.316824	0.96831	0.464756	0.539472	0.688794	0.751846	0.433896
V5 - pre children	Negative	Negative	Negative	Negative	-0.0813049	0.311495	0.0104654	0.165367	0.0774122	0.0202034	0.596859	0.0202034	0.433656	0.0757207	0.250305	0.329166	0.482784	0.99484	0.195049
V5 - pre children	Negative	Negative	Negative	Negative	-0.0234811	0.110412	0.0330003	0.15261	0.0636691	-0.0536849	0.253022	0.00998422	0.280345	-0.0102192	0.182132	0.687881	0.475903	0.931347	0.189271
V5 - pre children	Negative	Negative	Negative	Negative	0.0321847	0.322749	0.157123	0.228479	1.7615	0.20412	0.558975	0.333559	0.539912	1.09652	0.99024	1.04576	1.21728	1.18833	0.911623
V5 - pre children	Negative	Negative	Negative	Negative	0.0280287	0.773299	0.0627908	0.281286	1.16567	0.146128	0.757396	0.465383	0.563481	0.929419	0.615424	0.679731	0.807309	0.955046	0.577875
V5 - pre children	Negative	Negative	Negative	Negative	0.10551	0.380211	0.243038	0.380211	1.34488	0.0752509	0.147802	0.103896	0.276896	0.0945561	0.991226	1.02531	1.22234	1.19944	0.91683
V5 - pre children	Negative	Negative	Negative	Negative	-0.107634	0.165367	0.0104654	0.179608	0.351004	0.0986098	0.571183	0.317736	0.512538	0.522879	0.550724	0.676694	0.789733	1.09972	0.469225
V5 - pre children	Negative	Negative	Negative	Negative	-0.142668	1.40071	-0.09691	0.10721	0.260071	0.0687158	0.535113	0.251812	0.364417	0.262112	0.753059	1.36073	0.93609	0.982271	0.709805
V5 - pre children	Negative	Negative	Negative	Negative	-0.077166	0.11472	0.0825349	0.530884	0.12996	-0.154902	0.236789	-0.0457575	0.513551	-0.0835461	0.311495	0.611879	0.556008	1.14003	0.332931
V5 - pre children	Negative	Negative	Negative	Negative	-0.0193052	1.30385	0.169751	0.345842	1.40245	0.0170333	0.357935	0.274158	0.38739	0.60206	0.495082	0.720435	0.740363	0.885361	0.465383
V5 - pre children	Negative	Negative	Negative	Negative	-0.09691	0.130334	0	0.431364	1.03141	0	0.172546	0.20676	0.976048	0.857038	0.662426	0.683458	0.890529	0.854785	0.568408
V5 - pre children	Negative	Negative	Negative	Negative	-0.0222764	0.356981	0.176091	0.197281	1.63699	0.00827253	0.292597	0.16481	0.923483	1.02198	0.197566	0.408615	0.445296	0.765287	0.176758
V5 - pre children	Negative	Negative	Negative	Negative	-0.0669468	0.535113	0.169142	0.393784	0.529039	0.011281	0.393344	0.23976	0.495763	0.517126	0.0877969	0.612031	0.416977	0.777756	0.456051
V5 - pre children	Negative	Negative	Negative	Negative	-0.0716932	0.271741	0.0696359	0.218056	1.33984	0.700576	0.806682	0.928472	0.84967	1.45201	-0.246889	-0.039129	0.164487	0.19996	-0.14417
V5 - pre children	Negative	Negative	Negative	Negative	0.0791812	0.433147	0.363821	1.29422	1.33176	0.261521	0.491565	0.511399	0.617517	0.552086	0.442726	0.704229	0.674017	0.769617	0.393954
V5 - pre children	Negative	Negative	Negative	Negative	0	0.567549	0.176091	0.330188	0.407485	0.20412	0.407195	0.391207	0.513423	0.363178	0.346967	0.626485	0.563128	1.03614	0.316888
V5 - pre children	Negative	Negative	Negative	Negative	-0.0669468	0.169142	0.0757207	0.268845	0.345234	0.307979	0.51296	0.417123	0.506461	0.58052	0.534119	0.651443	0.731117	1.11026	0.444121
V5 - pre children	Negative	Negative	Negative	Negative	-0.111974	0.576655	0.0555173	0.0725507	0.635301	0.147802	0.643986	0.461182	0.457104	1.06728	0.99417	1.07433	1.24838	1.22445	0.870209
V5 - pre children	Negative	Negative	Negative	Negative	-0.0791812	0.249877	0.0118992	0.142668	0.51558	0.129634	0.366626	0.366626	0.477121	0.527574	0.77998	0.896163	1.05662	1.37837	0.731783
V5 - pre children	Negative	Negative	Negative	Negative	-0.0927541	0.153228	0.228479	0.377418	2.41214	-0.0564814	0.238474	0.165367	0.606014	1.32323	-0.025662	0.607367	0.307215	0.941601	0.969401
V5 - pre children	Negative	Negative	Negative	Negative	0.311249	0.48734	0.459536	0.455932	0.532087	0.0636691	0.860075	0.293343	0.408478	1.65338	0.168682	0.442503	0.390882	0.804353	0.0898524
V5 - pre children	Negative	Negative	Negative	Negative	-0.0234811	0.259065	0.101458	0.23976	0.692058	0.537658	0.656909	0.731155	0.763044	0.796325	0.376497	0.678857	0.591633	0.895092	0.36159
V5 - pre children	Negative	Negative	Negative	Negative	0.0434657	1.12864	0.119186	0.402488	1.66276	0.39794	0.809319	0.62288	0.60206	1.52342	0.647087	0.709783	0.890595	1.10314	0.965451
V5 - pre children	Negative	Negative	Negative	Negative	-0.121734	0.338014	0.0280287	0.198046	0.329059	0.216386	0.41218	0.296482	0.845098	0.248178	0.756854	0.753075	0.993065	1.00214	0.72322
V5 - pre children	Positive	Positive	Positive	Positive	1.6733	0.18234	1.83362	0.362548	1.02566	2.03777	0.517605	2.10037	0.695964	0.701955	0.112504	0.349058	0.363956	0.581745	0.128427
V5 - pre children	Negative	Negative	Negative	Negative	0	0.374459	0.13622	0.168404	1.31453	0.275368	0.594881	0.429514	0.520022	0.675568	0.680418	0.870829	0.898127	0.968058	0.623249
V5 - pre children	Negative	Negative	Negative	Negative	-0.0612697	0.205546	0.101458	0.183644	0.246291	-0.0829742	0.31037	0.0184834	0.0696359	0.143422	0.423876	0.534417	0.738537	0.93138	0.354404
V5 - pre children	Negative	Negative	Negative	Negative	-0.0263289	0.0917704	0.149762	0.246672	0.149762	-0.244914	-0.0558578	-0.01524	0.269996	-0.064458	0.959518	1.05881	1.22324	1.17493	0.838849
V5 - pre children	Negative	Negative	Negative	Negative	-0.0413927	0.104735	0.0286452	0.112422	1.71372	0.0791812	0.221849	0.0949755	0.310575	0.537119	0.697457	0.740019	0.923379	0.990455	0.616909
V5 - pre children	Negative	Negative	Negative	Negative	-0.0299632	0.166331	0.0949755	0.191886	1.34417	0.0193052	0.32503	0.225779	0.32503	0.992031	0.701493	0.895648	0.935576	0.993201	0.628637
V5 - pre children	Negative	Negative	Negative	Negative	-0.141329	0.124939	0.0457575	0.159701	0.167973	-0.109145	0.124939	0.0157943	0.267606	-0.0989253	0.500965	0.547664	0.737218	0.802719	0.44945
V5 - pre children	Negative	Negative	Negative	Negative	-0.0457575	1.5422	0.0791812	0.176091	1.50277	-0.0163904	0.212089	0.112704	0.271928	0.346787	-0.198127	0.12471	0.0486735	0.341174	-0.200539
V5 - pre children	Negative	Negative	Negative	Negative	-0.118099	0.0395085	-0.0211893	0.057992	0.0843209	-0.146128	0.140179	0.0102192	0.257564	0.0202034	1.07379	0.999195	1.32222	1.36033	0.980256
V5 - pre children	Negative	Negative	Negative	Negative	0.0606978	0.681241	0.217484	0.380211	2.31133	0.108233	0.468849	0.340182	0.434087	1.39498	0.491692	0.880273	0.726143	0.909034	0.50898
V5 - pre children	Negative	Negative	Negative	Negative	0.0292894	0.247345	0.0292894	0.30103	1.27179	0.0312577	0.803335	0.238383	0.624174	0.53186	0.39991	1.38206	0.682883	0.787106	0.380828
V5 - pre children	Negative	Negative	Negative	Negative	-0.0684574	0.0821868	0.0347621	0.199572	0.415669	0.0713559	0.293205	0.196295	0.372386	0.502232	0.500602	0.741458	0.720733	1.05965	0.49485
V5 - pre children	Negative	Negative	Negative	Negative	-0.0118992	0.276896	0.0945561	0.404926	1.48564	0.137528	0.575731	0.206244	0.416281	2.07605	0.673529	0.709328	0.89171	1.23221	0.5983
V5 - pre children	Negative	Negative	Negative	Negative	0.0137883	0.365971	0.0884219	0.550031	0.58052	-0.0359126	0.249877	0.182931	0.287019	0.359022	0.328353	0.538391	0.587726	0.58918	0.277862
V5 - pre children	Negative	Negative	Negative	Negative	-0.176091	0.124939	0.0234811	0.151268	0.0871502	-0.127787	0.0986098	-0.0741017	0.256218	0.0248236	0.74752	0.795693	0.989603	1.12001	0.732221
V5 - pre children	Negative	Negative	Negative	Negative	0.0434657	0.785704	0.0829742	0.160579	0.13622	-0.0330003	0.262277	0.0306688	0.30103	0.11961	0.605605	0.789858	0.809063	0.838952	0.555114
V5 - pre children	Negative	Negative	Negative	Negative	0.0377886	0.259637	0.413452	0.442907	0.225779	-0.0280287	0.243038	0.152861	0.369911	0.0389181	0.940879	0.826369	1.2436	1.07463	0.723903
V5 - pre children	Negative	Negative	Negative	Negative	-0.0367228	0.289131	0.130768	0.217128	1.23662	0.21163	0.784833	0.391837	0.536793	2.96258	0.519525	0.664208	0.733012	1.25509	0.523546
V5 - pre children	Negative	Negative	Negative	Negative	-0.138303	1.03233	-0.0202034	0.329675	1.06241	-0.0330003	0.20676	0.0306688	0.295701	0.290306	0.505529	0.705601	0.722611	1.02594	0.487128
V5 - pre children	Negative	Negative	Negative	Negative	-0.121734	0.0949755	-0.0097598	0.0949755	0.473892	0.30103	0.557478	0.50779	0.574737	0.733569	0.788261	0.842392	0.994298	1.0776	0.716548
V5 - pre children	Negative	Negative	Negative	Negative	-0.0347621	0.53604	0.107905	0.215115	2.36688	-0.0612697	0.33403	0.198368	0.33403	1.16529	0.154902	0.556991	0.369746	0.940516	0.181844
V5 - pre children	Negative	Negative	Negative	Negative	-0.141329	0.335792	0.0457575	0.199572	0.658541	-0.154902	0.924279	0.0543577	0.259275	1.52157	0.0983316	0.271575	0.326101	0.523235	0.0643966
V5 - pre children	Negative	Negative	Negative	Negative	-0.0248236	0.276206	0.106455	2.06091	0.346787	0.285236	0.571958	0.594235	0.985009	0.492361	0.858838	0.80448	1.09167	1.11227	0.772688
V5 - pre children	Negative	Negative	Negative	Negative	-0.0367228	0.22419	0.0338583	0.121994	1.5847	-0.0102192	0.158923	0.172712	0.290811	0.863461	0.752553	0.835595	1.00262	0.942885	0.706795
V5 - pre children	Negative	Negative	Negative	Negative	-0.0564814	0.311495	-0.0330003	0.150644	0.165367	-0.10322	0.16481	0.09691	0.366782	0.0621479	0.616185	0.770304	0.844585	1.53599	0.538391
V5 - pre children	Negative	Negative	Negative	Negative	-0.0413927	0.347773	0.0555173	0.182622	0.439333	0.424093	0.671141	0.648192	0.718015	0.661454	0.598855	0.776017	0.792804	1.2075	0.570612
V5 - pre children	Negative	Negative	Negative	Negative	-0.0917704	0.455932	0	0.845098	0.60206	-0.0532455	1.11201	0.0474246	0.275223	0.103541	0.462309	0.620918	0.706612	0.810336	0.446055
V5 - pre children	Negative	Negative	Negative	Negative	-0.259637	0.290035	0.0511525	0.20412	0.588272	-0.0927541	0.352183	0.110071	0.529509	0.842705	0.703087	0.787697	0.928201	1.00575	0.639676
V5 - pre children	Negative	Negative	Negative	Negative	-0.253257	-0.0314085	-0.077166	0.0655016	0.0386294	-0.0469966	0.201327	0.157123	0.358325	0.201327	1.13681	1.05089	1.39084	1.26046	1.03386
V5 - pre children	Negative	Negative	Negative	Negative	0.0222764	0.15261	0.127787	0.328701	0.168404	0.0211893	0.210853	0.09691	0.290035	0.443263	0.499773	0.660895	0.743014	1.31867	0.437077
V5 - pre children	Negative	Negative	Negative	Negative	-0.0263289	0.70907	0.0705811	0.184524	0.231949	-0.109145	0.633094	0	0.186684	0.705357	0.480725	0.680109	0.801489	1.03693	0.845873
V5 - pre children	Negative	Negative	Negative	Negative	0	0.469003	0.106455	0.38818	0.522879	0.224513	0.385744	0.463548	0.50515	0.554443	0.295744	0.568391	0.603808	0.958117	0.409005
V5 - pre children	Negative	Negative	Negative	Negative	-0.128319	0.0825349	0.0655016	0.151861	0.366532	-0.10067	0.190815	-0.0474246	0.0561159	0.315753	0.535282	0.748043	0.762307	1.03507	0.450623
V5 - pre children	Negative	Negative	Negative	Negative	-0.121734	0.966924	0.0457575	0.139179	1.54379	0.0486919	0.315508	0.192936	0.266574	0.609359	0.445669	0.81471	0.749486	1.11334	0.323826
V5 - pre children	Negative	Negative	Negative	Negative	0.0321847	0.247784	0.107905	0.266268	1	0.399955	1.2658	0.616952	0.570652	1.69735	0.218843	0.441596	0.450532	0.511115	0.157391
V5 - pre children	Negative	Negative	Negative	Negative	-0.111492	0.0819041	0.0239122	0.200003	0.687344	0.622263	1.16914	0.81132	0.814501	1.32809	0.140135	0.42057	0.40743	0.650115	0.0611367
V5 - pre children	Negative	Negative	Negative	Negative	-0.111974	0.162727	-0.0413927	0.0555173	1.09135	-0.0263289	0.281434	0.0917704	0.216709	0.149762	1.027	0.983294	1.28005	1.38021	0.93564
V5 - pre children	Negative	Negative	Negative	Negative	-0.0705811	1.66978	0.113943	0.267172	1.22917	0.00914338	1.06509	0.197134	0.30103	1.75213	0.564918	0.870289	0.789858	0.967487	0.591247
V5 - pre children	Negative	Negative	Negative	Negative	-0.0413927	0.3953	0.197489	0.338819	1.11293	0.356253	0.48442	0.438663	0.536644	0.894729	0.238882	0.823909	0.457377	0.805357	0.374693
V5 - pre children	Negative	Negative	Negative	Negative	-0.0669468	0.569875	0	0.109144	1.38535	0.342423	0.645422	0.507856	0.485721	0.617	0.50515	0.922206	0.881727	0.873437	0.452093
V5 - pre children	Negative	Negative	Negative	Negative	0	0.325854	0.111974	0.216709	0.167491	0.141877	0.483652	0.377737	0.296067	0.882887	0.194713	0.870237	0.482874	0.849683	0.149659
V5 - pre children	Negative	Negative	Negative	Negative	0.0314085	0.389166	0.146128	0.628389	1.01284	0.30103	0.558155	0.46584	0.55351	1.05851	-0.181744	0.141468	0.0827028	0.386817	-0.165002
V5 - pre children	Negative	Negative	Negative	Negative	-0.0248236	0.362776	0.191886	0.550907	0.504395	-0.148939	0.0464574	0.0997029	0.176091	-0.0142404	0.633949	0.759848	0.815135	0.939757	0.573203
V5 - pre children	Negative	Negative	Negative	Negative	-0.0669468	0.503856	0.20926	0.406134	2.0815	0.0730209	0.135513	-0.0187494	1.03467	0.330585	-0.109938	0.271612	0.178857	0.623712	-0.0361518
V5 - pre children	Negative	Negative	Negative	Negative	-0.148063	0.179296	-0.0097598	0.110215	2.20772	0.0952681	0.313151	0.280046	0.284324	1.25618	0.770033	0.91733	1.02119	1.0942	0.755027
V5 - pre children	Negative	Negative	Negative	Negative	0.012965	0.229674	0.180456	0.3953	1.09849	0.0398715	0.247784	0.141329	0.270768	0.16481	-0.0710957	0.941425	0.280896	0.72334	0.362108
V5 - pre children	Negative	Negative	Negative	Negative	-0.111974	0.460351	0.0377886	0.189056	0.248642	-0.0334238	0.202105	-0.0511525	0.221849	0.553164	0.234083	0.766271	0.463111	1.0598	0.166331
V5 - pre children	Negative	Negative	Negative	Negative	-0.228479	0.0808232	0.0193052	0.0555173	1.31031	-0.0321847	0.410174	0.0442037	0.176091	0.521325	0.175378	0.892807	0.409342	0.933303	0.341839
V5 - pre children	Negative	Negative	Negative	Negative	0.057992	0.30103	0.221849	0.30103	0.321233	-0.0448123	0	0.00843317	0.206244	0.0848215	0.882568	0.888655	1.14036	1.20161	0.82257
V5 - pre children	Negative	Negative	Negative	Negative	-0.221849	0	-0.0527064	0.0993846	-0.0669468	-0.381341	0.232435	-0.191885	0.00560388	-0.31246	0.176091	0.717074	0.413504	0.617907	-0.138853
V5 - pre children	Negative	Negative	Negative	Negative	-0.0217192	0.244549	0.213291	0.351004	1.05092	0.374607	0.895508	0.576253	0.545021	0.960873	0.568113	0.758103	0.865598	0.996722	0.454788
V5 - pre children	Negative	Negative	Negative	Negative	0.124939	0.477121	0.263241	0.511883	2.03096	0.0913301	0.39236	0.219997	0.396088	0.879352	0.795052	0.924525	1.06383	1.13339	0.701033
V5 - pre children	Negative	Negative	Negative	Negative	-0.0234811	0.23976	0.101458	0.168404	0.465539	0.472712	1.10058	0.688312	0.66333	0.657577	0.770852	0.838849	0.985426	1.01536	0.673021
V5 - pre children	Negative	Negative	Negative	Negative	0.20676	1.57134	0.244549	0.520755	1.23107	0.0511525	0.432702	0.163857	0.483112	0.528274	0.245775	0.365223	0.464117	0.868348	0.234723
V5 - pre children	Negative	Negative	Negative	Negative	-0.0483047	0.43725	0.0829742	0.212608	0.384004	0.663912	0.449683	0.423747	0.388985	0.318404	0.587662	0.882137	1.10067	0.926074	0.389038
V5 - pre children	Negative	Negative	Negative	Negative	-0.0202034	0.270361	0.176091	0.31079	1.09849	0.513924	1.0438	0.704256	0.686381	1.14295	0.517528	0.709478	0.759025	0.935116	0.435827
V5 - pre children	Negative	Negative	Negative	Negative	-0.124939	0.122216	0.0211893	0.176091	1.39445	-0.176091	0.200659	0.0202034	0.0639823	1.26136	0.6173	0.769551	0.842483	1.03234	0.813194
V5 - pre children	Negative	Negative	Negative	Negative	0.0109954	1.01746	0.124939	0.312025	0.0901766	0.0202034	0.814501	0.124939	0.503856	0.109144	0.130221	0.771006	0.396114	0.86997	0.179118
V5 - pre children	Negative	Negative	Negative	Negative	-0.0595857	0.372723	0.0716932	0.434241	1.36221	0.124939	0.425969	0.279036	0.337028	0.659717	-0.278008	0.109421	0.0265485	0.164319	-0.336
V5 - pre children	Negative	Negative	Negative	Negative	0.0511525	0.327359	0.138303	0.885785	1.10975	0.225779	0.490086	0.381853	1.12296	0.549672	0.450271	0.66856	0.674551	1.06837	0.396061
V5 - pre children	Negative	Negative	Negative	Negative	0.09691	0.278754	0.236789	0.322219	0.993436	0.710154	1.10514	0.814363	0.820116	1.16975	0.692607	0.790477	0.92709	1.05343	0.563912
V5 - pre children	Negative	Negative	Negative	Negative	0.0669468	0.508155	0.634029	0.207125	1.75946	0.373581	0.666177	0.555204	0.633009	0.901854	0.430951	0.724486	0.654941	1.23965	0.349452
V5 - pre children	Negative	Negative	Negative	Negative	-0.09691	0.168792	0.0606978	0.113943	0.900367	-0.264818	0.212303	0	0.169751	1.51275	-0.231057	-0.0757026	0.0999365	0.271175	-0.293503

## Sheet: Fig1d
Ig	ag	MFI-LFOE	status
IgG	S1	0.950782	1
IgG	S1	1.42325	1
IgG	S1	2.61188	1
IgG	S1	2.45244	1
IgG	S1	2.52291	1
IgG	S1	2.07433	1
IgG	S1	2.04113	1
IgG	S1	2.32545	1
IgG	S1	2.4177	1
IgG	S1	2.36546	1
IgG	S1	1.86098	1
IgG	S1	1.90354	1
IgG	S1	1.95252	1
IgG	S1	1.73346	1
IgG	S1	1.83807	1
IgG	S1	1.44767	1
IgG	S1	2.12082	1
IgG	S1	2.09765	1
IgG	S1	2.02186	1
IgG	S1	2.07698	1
IgG	S1	2.12953	1
IgG	S1	2.14613	1
IgG	S1	2.0366	1
IgG	S1	-0.167491	0
IgG	S1	-0.167491	0
IgG	S1	-0.176091	0
IgG	S1	-0.127787	0
IgG	S1	-0.167491	0
IgG	S1	-0.19382	0
IgG	S1	-0.147802	0
IgG	S1	-0.191885	0
IgG	S1	-0.244914	0
IgG	S1	-0.153815	0
IgG	S1	-0.101458	0
IgG	S1	-0.256826	0
IgG	S1	-0.124939	0
IgG	S1	-0.15261	0
IgG	S2	1.72457	1
IgG	S2	2.08426	1
IgG	S2	2.55515	1
IgG	S2	2.70079	1
IgG	S2	2.49592	1
IgG	S2	2.47697	1
IgG	S2	2.16963	1
IgG	S2	2.49464	1
IgG	S2	2.45715	1
IgG	S2	2.42368	1
IgG	S2	1.77996	1
IgG	S2	1.93376	1
IgG	S2	2.22903	1
IgG	S2	1.75089	1
IgG	S2	2.60476	1
IgG	S2	2.35813	1
IgG	S2	2.61951	1
IgG	S2	2.49695	1
IgG	S2	2.7131	1
IgG	S2	2.37612	1
IgG	S2	2.53441	1
IgG	S2	2.39653	1
IgG	S2	2.25021	1
IgG	S2	0.737193	0
IgG	S2	0.198657	0
IgG	S2	0.232573	0
IgG	S2	0.0917704	0
IgG	S2	0.113943	0
IgG	S2	0.187521	0
IgG	S2	0.31338	0
IgG	S2	0.427903	0
IgG	S2	0.609484	0
IgG	S2	0.337547	0
IgG	S2	0.151268	0
IgG	S2	-0.0854302	0
IgG	S2	0.638105	0
IgG	S2	0.474432	0
IgG	RBD	1.30219	1
IgG	RBD	1.67751	1
IgG	RBD	2.69034	1
IgG	RBD	2.60936	1
IgG	RBD	2.63272	1
IgG	RBD	2.34895	1
IgG	RBD	2.33439	1
IgG	RBD	2.45899	1
IgG	RBD	2.46929	1
IgG	RBD	2.36453	1
IgG	RBD	2.1038	1
IgG	RBD	2.146	1
IgG	RBD	2.1956	1
IgG	RBD	1.95888	1
IgG	RBD	2.05965	1
IgG	RBD	1.81801	1
IgG	RBD	2.36767	1
IgG	RBD	2.23571	1
IgG	RBD	2.27293	1
IgG	RBD	2.23049	1
IgG	RBD	2.32863	1
IgG	RBD	2.31979	1
IgG	RBD	2.17649	1
IgG	RBD	0	0
IgG	RBD	0.0170333	0
IgG	RBD	0.0821868	0
IgG	RBD	-0.0448123	0
IgG	RBD	0.064458	0
IgG	RBD	-0.0362122	0
IgG	RBD	0.16481	0
IgG	RBD	-0.0321847	0
IgG	RBD	-0.0310342	0
IgG	RBD	0.0222764	0
IgG	RBD	-0.0091434	0
IgG	RBD	-0.0669468	0
IgG	RBD	0.0763883	0
IgG	RBD	0.0457575	0
IgG	N	1.65665	1
IgG	N	1.36576	1
IgG	N	2.5737	1
IgG	N	2.05839	1
IgG	N	2.3563	1
IgG	N	1.63453	1
IgG	N	1.40255	1
IgG	N	2.20039	1
IgG	N	2.48262	1
IgG	N	2.43485	1
IgG	N	1.22123	1
IgG	N	2.03158	1
IgG	N	2.07293	1
IgG	N	1.72781	1
IgG	N	2.33116	1
IgG	N	1.3927	1
IgG	N	1.95624	1
IgG	N	2.49658	1
IgG	N	2.14683	1
IgG	N	1.82247	1
IgG	N	2.08124	1
IgG	N	2.13112	1
IgG	N	1.97551	1
IgG	N	0.0934217	0
IgG	N	0.071882	0
IgG	N	0.11115	0
IgG	N	0.0248236	0
IgG	N	0	0
IgG	N	0.0334238	0
IgG	N	0.257125	0
IgG	N	0.196295	0
IgG	N	0.190815	0
IgG	N	0.0365168	0
IgG	N	0.131672	0
IgG	N	-0.049218	0
IgG	N	-0.0170333	0
IgG	N	0.0384582	0
IgG	HKU1	0.744572	1
IgG	HKU1	0.858193	1
IgG	HKU1	1.77622	1
IgG	HKU1	1.09838	1
IgG	HKU1	1.80749	1
IgG	HKU1	0.832957	1
IgG	HKU1	1.81624	1
IgG	HKU1	1.57442	1
IgG	HKU1	0.745075	1
IgG	HKU1	0.856909	1
IgG	HKU1	0.01524	1
IgG	HKU1	1.47712	1
IgG	HKU1	1.09066	1
IgG	HKU1	1.22228	1
IgG	HKU1	1.22927	1
IgG	HKU1	1.89413	1
IgG	HKU1	0.332629	1
IgG	HKU1	0.820014	1
IgG	HKU1	1.49451	1
IgG	HKU1	1.28764	1
IgG	HKU1	1.68877	1
IgG	HKU1	0.178814	1
IgG	HKU1	1.21246	1
IgG	HKU1	1.19976	0
IgG	HKU1	1.00173	0
IgG	HKU1	1.35778	0
IgG	HKU1	0.802975	0
IgG	HKU1	0.318063	0
IgG	HKU1	0.963788	0
IgG	HKU1	1.26717	0
IgG	HKU1	0.206054	0
IgG	HKU1	1.12867	0
IgG	HKU1	1.30407	0
IgG	HKU1	1.11325	0
IgG	HKU1	0.683176	0
IgG	HKU1	0.775358	0
IgG	HKU1	0.413734	0
IgA	S1	0.801306	1
IgA	S1	0.646479	1
IgA	S1	2.0548	1
IgA	S1	1.56467	1
IgA	S1	1.36267	1
IgA	S1	1.18564	1
IgA	S1	0.864172	1
IgA	S1	1.1423	1
IgA	S1	1.43586	1
IgA	S1	1.45196	1
IgA	S1	1.79215	1
IgA	S1	0.96069	1
IgA	S1	1.4274	1
IgA	S1	1.43636	1
IgA	S1	1.32875	1
IgA	S1	1.082	1
IgA	S1	0.89671	1
IgA	S1	1.47646	1
IgA	S1	1.04385	1
IgA	S1	1.18833	1
IgA	S1	1.38526	1
IgA	S1	1.3758	1
IgA	S1	1.48279	1
IgA	S1	-0.10721	0
IgA	S1	0.160152	0
IgA	S1	0.211807	0
IgA	S1	0.213416	0
IgA	S1	-0.20412	0
IgA	S1	-0.154902	0
IgA	S1	-0.0503051	0
IgA	S1	-0.292597	0
IgA	S1	-0.0391521	0
IgA	S1	-0.176091	0
IgA	S1	-0.0791812	0
IgA	S1	0.0669468	0
IgA	S1	0	0
IgA	S1	0.0359126	0
IgA	S2	1.66154	1
IgA	S2	1.40404	1
IgA	S2	1.75979	1
IgA	S2	1.79449	1
IgA	S2	1.97635	1
IgA	S2	1.85441	1
IgA	S2	1.32809	1
IgA	S2	0.982906	1
IgA	S2	1.76813	1
IgA	S2	1.77278	1
IgA	S2	1.44952	1
IgA	S2	1.19033	1
IgA	S2	2.0479	1
IgA	S2	1.88188	1
IgA	S2	1.43379	1
IgA	S2	1.22885	1
IgA	S2	2.37746	1
IgA	S2	1.53991	1
IgA	S2	2.23133	1
IgA	S2	1.83059	1
IgA	S2	1.25102	1
IgA	S2	2.06937	1
IgA	S2	1.56211	1
IgA	S2	0.575837	0
IgA	S2	0.450915	0
IgA	S2	0.322219	0
IgA	S2	0.762563	0
IgA	S2	0.157608	0
IgA	S2	0.342423	0
IgA	S2	0.138303	0
IgA	S2	0.0986098	0
IgA	S2	0.253605	0
IgA	S2	0.243038	0
IgA	S2	0.335792	0
IgA	S2	0.216386	0
IgA	S2	0.247784	0
IgA	S2	0.3827	0
IgA	RBD	1.20334	1
IgA	RBD	0.930596	1
IgA	RBD	2.35012	1
IgA	RBD	1.56976	1
IgA	RBD	1.54818	1
IgA	RBD	1.5773	1
IgA	RBD	0.911538	1
IgA	RBD	1.24888	1
IgA	RBD	1.64102	1
IgA	RBD	1.64924	1
IgA	RBD	1.98518	1
IgA	RBD	1.16079	1
IgA	RBD	1.95606	1
IgA	RBD	1.67267	1
IgA	RBD	1.41825	1
IgA	RBD	1.35995	1
IgA	RBD	1.20367	1
IgA	RBD	1.68056	1
IgA	RBD	1.30508	1
IgA	RBD	1.40091	1
IgA	RBD	1.25865	1
IgA	RBD	1.1882	1
IgA	RBD	1.66618	1
IgA	RBD	0.235213	0
IgA	RBD	0.581017	0
IgA	RBD	0.618795	0
IgA	RBD	0.555838	0
IgA	RBD	0.210853	0
IgA	RBD	0.263241	0
IgA	RBD	0.28018	0
IgA	RBD	0.146736	0
IgA	RBD	0.391908	0
IgA	RBD	0.371068	0
IgA	RBD	0.51087	0
IgA	RBD	0.528274	0
IgA	RBD	0.482654	0
IgA	RBD	0.546202	0
IgA	N	0.855606	1
IgA	N	0.795613	1
IgA	N	1.18752	1
IgA	N	0.965359	1
IgA	N	1.05436	1
IgA	N	0.675167	1
IgA	N	0.392948	1
IgA	N	1.36634	1
IgA	N	1.48267	1
IgA	N	1.41167	1
IgA	N	0.712022	1
IgA	N	0.700637	1
IgA	N	0.799471	1
IgA	N	0.620331	1
IgA	N	0.867092	1
IgA	N	0.679541	1
IgA	N	0.954243	1
IgA	N	0.835595	1
IgA	N	1.92942	1
IgA	N	0.563142	1
IgA	N	0.678694	1
IgA	N	1.02307	1
IgA	N	0.711935	1
IgA	N	0.287242	0
IgA	N	0.41407	0
IgA	N	0.455932	0
IgA	N	0.454258	0
IgA	N	0.318759	0
IgA	N	0.352183	0
IgA	N	0.311091	0
IgA	N	0.105343	0
IgA	N	0.322932	0
IgA	N	0.263241	0
IgA	N	0.326584	0
IgA	N	0.367977	0
IgA	N	0.31742	0
IgA	N	0.293477	0
IgA	HKU1	0.64204	1
IgA	HKU1	0.672808	1
IgA	HKU1	1.6545	1
IgA	HKU1	0.69314	1
IgA	HKU1	1.42379	1
IgA	HKU1	0.970812	1
IgA	HKU1	1.12803	1
IgA	HKU1	0.434457	1
IgA	HKU1	1.67258	1
IgA	HKU1	1.74615	1
IgA	HKU1	0.142962	1
IgA	HKU1	0.771135	1
IgA	HKU1	1.51427	1
IgA	HKU1	1.51438	1
IgA	HKU1	1.49369	1
IgA	HKU1	1.3944	1
IgA	HKU1	0.681241	1
IgA	HKU1	0.344809	1
IgA	HKU1	1.57222	1
IgA	HKU1	1.18184	1
IgA	HKU1	0.586548	1
IgA	HKU1	0.307561	1
IgA	HKU1	1.12097	1
IgA	HKU1	0.707038	0
IgA	HKU1	0.577926	0
IgA	HKU1	0.460253	0
IgA	HKU1	0.825576	0
IgA	HKU1	0.18799	0
IgA	HKU1	0.626682	0
IgA	HKU1	0.317672	0
IgA	HKU1	0.597781	0
IgA	HKU1	1.2357	0
IgA	HKU1	0.944483	0
IgA	HKU1	1.97292	0
IgA	HKU1	0.549208	0
IgA	HKU1	1.05705	0
IgA	HKU1	0.622178	0
IgM	S1	0.958887	1
IgM	S1	1.00203	1
IgM	S1	1.56588	1
IgM	S1	1.57488	1
IgM	S1	1.97929	1
IgM	S1	1.98088	1
IgM	S1	1.29852	1
IgM	S1	1.1009	1
IgM	S1	2.66776	1
IgM	S1	2.83605	1
IgM	S1	0.90309	1
IgM	S1	1.13226	1
IgM	S1	1.2679	1
IgM	S1	1.09996	1
IgM	S1	1.85835	1
IgM	S1	1.03981	1
IgM	S1	1.32489	1
IgM	S1	2.16528	1
IgM	S1	1.69844	1
IgM	S1	1.24304	1
IgM	S1	2.27187	1
IgM	S1	2.0555	1
IgM	S1	2.64192	1
IgM	S1	0.970037	0
IgM	S1	0.849007	0
IgM	S1	0.982271	0
IgM	S1	0.951216	0
IgM	S1	0.976598	0
IgM	S1	0.901514	0
IgM	S1	0.789288	0
IgM	S1	0.958887	0
IgM	S1	0.97703	0
IgM	S1	1.0472	0
IgM	S1	0.675663	0
IgM	S1	0.941608	0
IgM	S1	0.908643	0
IgM	S1	0.81923	0
IgM	S2	1.08325	1
IgM	S2	1.15666	1
IgM	S2	1.67419	1
IgM	S2	1.81658	1
IgM	S2	2.07303	1
IgM	S2	1.54684	1
IgM	S2	1.33733	1
IgM	S2	2.02483	1
IgM	S2	2.7136	1
IgM	S2	2.91519	1
IgM	S2	1.22318	1
IgM	S2	1.23955	1
IgM	S2	1.23363	1
IgM	S2	1.47349	1
IgM	S2	1.49744	1
IgM	S2	1.14406	1
IgM	S2	1.30543	1
IgM	S2	1.32364	1
IgM	S2	1.86325	1
IgM	S2	1.53689	1
IgM	S2	1.23553	1
IgM	S2	1.67999	1
IgM	S2	1.9695	1
IgM	S2	1.02531	0
IgM	S2	0.798729	0
IgM	S2	1.00718	0
IgM	S2	1.01006	0
IgM	S2	1.05478	0
IgM	S2	0.949319	0
IgM	S2	1.00672	0
IgM	S2	1.05764	0
IgM	S2	0.953511	0
IgM	S2	1.07514	0
IgM	S2	0.766922	0
IgM	S2	1.00764	0
IgM	S2	1.2221	0
IgM	S2	0.875061	0
IgM	RBD	1.45973	1
IgM	RBD	1.4134	1
IgM	RBD	1.86575	1
IgM	RBD	1.88864	1
IgM	RBD	2.2621	1
IgM	RBD	2.27632	1
IgM	RBD	1.72574	1
IgM	RBD	1.48558	1
IgM	RBD	2.82521	1
IgM	RBD	2.98422	1
IgM	RBD	1.3627	1
IgM	RBD	1.61236	1
IgM	RBD	1.73764	1
IgM	RBD	1.5563	1
IgM	RBD	2.3469	1
IgM	RBD	1.50042	1
IgM	RBD	1.80869	1
IgM	RBD	2.47066	1
IgM	RBD	1.88608	1
IgM	RBD	1.58926	1
IgM	RBD	2.4647	1
IgM	RBD	2.21688	1
IgM	RBD	2.80219	1
IgM	RBD	1.42434	0
IgM	RBD	1.30541	0
IgM	RBD	1.48548	0
IgM	RBD	1.42732	0
IgM	RBD	1.48512	0
IgM	RBD	1.36879	0
IgM	RBD	1.28844	0
IgM	RBD	1.43498	0
IgM	RBD	1.43909	0
IgM	RBD	1.50111	0
IgM	RBD	1.16339	0
IgM	RBD	1.42876	0
IgM	RBD	1.43018	0
IgM	RBD	1.33579	0
IgM	N	1.27057	1
IgM	N	1.40627	1
IgM	N	1.43645	1
IgM	N	1.36721	1
IgM	N	1.89925	1
IgM	N	1.48503	1
IgM	N	1.3732	1
IgM	N	1.25029	1
IgM	N	2.52358	1
IgM	N	2.73805	1
IgM	N	1.22914	1
IgM	N	1.41963	1
IgM	N	1.27804	1
IgM	N	1.31424	1
IgM	N	1.29734	1
IgM	N	1.67049	1
IgM	N	1.45569	1
IgM	N	1.38825	1
IgM	N	1.34122	1
IgM	N	1.29395	1
IgM	N	1.43548	1
IgM	N	1.28918	1
IgM	N	1.61311	1
IgM	N	1.31876	0
IgM	N	1.19439	0
IgM	N	1.36173	0
IgM	N	1.33995	0
IgM	N	1.36818	0
IgM	N	1.21423	0
IgM	N	1.26149	0
IgM	N	1.30452	0
IgM	N	1.35481	0
IgM	N	1.41373	0
IgM	N	1.01688	0
IgM	N	1.30103	0
IgM	N	1.26091	0
IgM	N	1.17124	0
IgM	HKU1	0.724804	1
IgM	HKU1	0.747703	1
IgM	HKU1	0.701594	1
IgM	HKU1	0.574356	1
IgM	HKU1	0.836884	1
IgM	HKU1	0.907499	1
IgM	HKU1	0.774423	1
IgM	HKU1	0.670198	1
IgM	HKU1	0.707164	1
IgM	HKU1	0.798046	1
IgM	HKU1	0.63035	1
IgM	HKU1	0.871573	1
IgM	HKU1	0.687975	1
IgM	HKU1	0.727398	1
IgM	HKU1	0.752968	1
IgM	HKU1	0.69314	1
IgM	HKU1	0.816609	1
IgM	HKU1	0.80242	1
IgM	HKU1	0.630254	1
IgM	HKU1	0.686005	1
IgM	HKU1	0.69897	1
IgM	HKU1	0.745795	1
IgM	HKU1	0.788213	1
IgM	HKU1	0.741677	0
IgM	HKU1	0.607523	0
IgM	HKU1	0.763428	0
IgM	HKU1	0.741595	0
IgM	HKU1	0.761213	0
IgM	HKU1	0.652513	0
IgM	HKU1	0.647535	0
IgM	HKU1	0.730053	0
IgM	HKU1	0.765917	0
IgM	HKU1	0.811674	0
IgM	HKU1	0.457104	0
IgM	HKU1	0.718153	0
IgM	HKU1	0.69897	0
IgM	HKU1	0.641569	0

## Sheet: Fig2abc
method	Ag	value
AUC	RBD	2.94131
AUC	RBD	3.18924
AUC	RBD	3.4751
AUC	RBD	2.15442
AUC	RBD	3.08746
AUC	RBD	2.73695
AUC	RBD	3.33387
AUC	RBD	3.37201
AUC	RBD	3.63529
AUC	RBD	3.11962
AUC	RBD	1.11793
AUC	RBD	3.64808
AUC	RBD	3.31326
AUC	RBD	2.77495
AUC	RBD	3.21221
AUC	RBD	3.44218
AUC	RBD	2.96839
AUC	RBD	2.68269
AUC	RBD	3.14461
AUC	RBD	2.35984
AUC	RBD	3.44045
AUC	RBD	3.98651
AUC	RBD	3.84918
AUC	RBD	2.87547
AUC	RBD	3.12649
AUC	RBD	2.9311
AUC	RBD	2.87437
AUC	RBD	2.93039
AUC	RBD	3.2217
AUC	RBD	2.59879
AUC	RBD	3.56028
AUC	RBD	2.62449
AUC	RBD	3.19593
AUC	RBD	3.23124
AUC	RBD	3.05846
AUC	RBD	3.17322
AUC	RBD	3.39796
AUC	RBD	2.89829
AUC	RBD	3.5334
AUC	RBD	3.36569
AUC	RBD	3.6361
AUC	RBD	3.51708
AUC	RBD	3.54445
AUC	RBD	3.31452
AUC	RBD	2.62387
AUC	RBD	3.17496
AUC	RBD	3.04222
AUC	RBD	3.89199
AUC	RBD	2.98713
AUC	RBD	3.45103
AUC	RBD	2.40535
AUC	RBD	2.43136
AUC	RBD	3.22585
AUC	RBD	4.01448
AUC	RBD	2.24005
AUC	RBD	3.10758
AUC	RBD	3.48332
AUC	RBD	2.76072
AUC	RBD	3.25215
AUC	RBD	2.75587
AUC	RBD	3.50094
AUC	RBD	2.95732
AUC	RBD	3.22534
AUC	RBD	3.70562
AUC	RBD	2.78376
AUC	RBD	3.59551
AUC	RBD	3.28196
AUC	RBD	3.53733
AUC	RBD	3.8051
AUC	RBD	1.55763
AUC	RBD	3.76299
AUC	RBD	2.5437
AUC	S1	2.67578
AUC	S1	2.87384
AUC	S1	3.1867
AUC	S1	1.63165
AUC	S1	2.73448
AUC	S1	2.29732
AUC	S1	3.02576
AUC	S1	3.15017
AUC	S1	3.4113
AUC	S1	2.89498
AUC	S1	1.27669
AUC	S1	3.4645
AUC	S1	3.00907
AUC	S1	2.40278
AUC	S1	2.98412
AUC	S1	3.27923
AUC	S1	2.66511
AUC	S1	2.24105
AUC	S1	2.8177
AUC	S1	1.84658
AUC	S1	3.21381
AUC	S1	3.72714
AUC	S1	3.58037
AUC	S1	2.42029
AUC	S1	2.84609
AUC	S1	2.58647
AUC	S1	2.55691
AUC	S1	2.50488
AUC	S1	2.94236
AUC	S1	2.05154
AUC	S1	3.2885
AUC	S1	2.16643
AUC	S1	2.93455
AUC	S1	2.76253
AUC	S1	2.67043
AUC	S1	2.81137
AUC	S1	3.11598
AUC	S1	2.50569
AUC	S1	3.26342
AUC	S1	3.12908
AUC	S1	3.40211
AUC	S1	3.28693
AUC	S1	3.30322
AUC	S1	3.0839
AUC	S1	2.09587
AUC	S1	2.80713
AUC	S1	2.69408
AUC	S1	3.6471
AUC	S1	2.66773
AUC	S1	3.21141
AUC	S1	2.00475
AUC	S1	2.07225
AUC	S1	3.00436
AUC	S1	3.77452
AUC	S1	1.83828
AUC	S1	2.75929
AUC	S1	3.18073
AUC	S1	2.3897
AUC	S1	2.91328
AUC	S1	2.46598
AUC	S1	3.22326
AUC	S1	2.6886
AUC	S1	2.94635
AUC	S1	3.50107
AUC	S1	2.61962
AUC	S1	3.54445
AUC	S1	3.01372
AUC	S1	3.2154
AUC	S1	3.48786
AUC	S1	1.27393
AUC	S1	3.60261
AUC	S1	1.87099
EC50	RBD	1.82456
EC50	RBD	1.92134
EC50	RBD	2.04615
EC50	RBD	1.56981
EC50	RBD	1.38899
EC50	RBD	1.2317
EC50	RBD	1.67869
EC50	RBD	1.56981
EC50	RBD	1.95908
EC50	RBD	1.69984
EC50	RBD	0.0413927
EC50	RBD	2.15521
EC50	RBD	1.77029
EC50	RBD	1.65853
EC50	RBD	1.92134
EC50	RBD	2.15521
EC50	RBD	1.4334
EC50	RBD	1.56981
EC50	RBD	2.09726
EC50	RBD	1.49624
EC50	RBD	1.95908
EC50	RBD	2.52301
EC50	RBD	2.30125
EC50	RBD	1.77029
EC50	RBD	1.82456
EC50	RBD	1.92134
EC50	RBD	1.28625
EC50	RBD	1.77029
EC50	RBD	1.92134
EC50	RBD	2.69906
EC50	RBD	2.15521
EC50	RBD	1.52418
EC50	RBD	1.39967
EC50	RBD	2.15521
EC50	RBD	1.67869
EC50	RBD	1.53886
EC50	RBD	1.74551
EC50	RBD	1.32994
EC50	RBD	2.39811
EC50	RBD	1.55406
EC50	RBD	1.92134
EC50	RBD	1.67869
EC50	RBD	1.95908
EC50	RBD	1.77029
EC50	RBD	1.77029
EC50	RBD	1.4334
EC50	RBD	1.56981
EC50	RBD	2.00043
EC50	RBD	1.53886
EC50	RBD	1.79657
EC50	RBD	1.47
EC50	RBD	1.44526
EC50	RBD	1.65853
EC50	RBD	2.39811
EC50	RBD	1.69984
EC50	RBD	1.4334
EC50	RBD	2.39811
EC50	RBD	1.21731
EC50	RBD	1.02188
EC50	RBD	1.37857
EC50	RBD	1.45745
EC50	RBD	1.38899
EC50	RBD	1.32084
EC50	RBD	1.60314
EC50	RBD	1.21731
EC50	RBD	1.69984
EC50	RBD	1.53886
EC50	RBD	1.62083
EC50	RBD	1.88662
EC50	RBD	1.92134
EC50	RBD	2.52301
EC50	RBD	1.60314
EC50	S1	1.79657
EC50	S1	1.74551
EC50	S1	1.92134
EC50	S1	1.79657
EC50	S1	1.52418
EC50	S1	1.56981
EC50	S1	1.63927
EC50	S1	1.62083
EC50	S1	1.88662
EC50	S1	1.63927
EC50	S1	0.0413927
EC50	S1	1.85448
EC50	S1	1.85448
EC50	S1	1.69984
EC50	S1	1.85448
EC50	S1	2.00043
EC50	S1	1.62083
EC50	S1	1.77029
EC50	S1	1.92134
EC50	S1	1.65853
EC50	S1	1.82456
EC50	S1	2.39811
EC50	S1	2.04615
EC50	S1	1.58615
EC50	S1	1.74551
EC50	S1	1.77029
EC50	S1	1.52418
EC50	S1	1.65853
EC50	S1	1.39967
EC50	S1	2.39811
EC50	S1	1.95908
EC50	S1	1.65853
EC50	S1	1.42186
EC50	S1	2.09726
EC50	S1	1.67869
EC50	S1	1.41063
EC50	S1	1.58615
EC50	S1	1.62083
EC50	S1	2.22211
EC50	S1	1.55406
EC50	S1	1.88662
EC50	S1	1.69984
EC50	S1	1.77029
EC50	S1	1.74551
EC50	S1	1.92134
EC50	S1	1.53886
EC50	S1	1.42186
EC50	S1	1.65853
EC50	S1	1.65853
EC50	S1	1.77029
EC50	S1	1.74551
EC50	S1	1.88662
EC50	S1	1.67869
EC50	S1	2.09726
EC50	S1	1.92134
EC50	S1	1.58615
EC50	S1	2.39811
EC50	S1	1.53886
EC50	S1	1.55406
EC50	S1	1.52418
EC50	S1	1.50998
EC50	S1	1.65853
EC50	S1	1.41063
EC50	S1	1.52418
EC50	S1	1.4334
EC50	S1	1.60314
EC50	S1	1.62083
EC50	S1	1.49624
EC50	S1	1.74551
EC50	S1	1.63927
EC50	S1	2.00043
EC50	S1	1.92134
Quantification	RBD	2.39298
Quantification	RBD	2.78236
Quantification	RBD	2.94785
Quantification	RBD	1.62878
Quantification	RBD	2.46906
Quantification	RBD	2.12552
Quantification	RBD	2.7887
Quantification	RBD	2.75848
Quantification	RBD	3.111
Quantification	RBD	2.64504
Quantification	RBD	-1
Quantification	RBD	3.18608
Quantification	RBD	3.09464
Quantification	RBD	2.57845
Quantification	RBD	3.2802
Quantification	RBD	3.3343
Quantification	RBD	2.54
Quantification	RBD	2.65604
Quantification	RBD	3.11504
Quantification	RBD	1.98496
Quantification	RBD	3.31902
Quantification	RBD	3.77923
Quantification	RBD	3.5918
Quantification	RBD	2.52592
Quantification	RBD	2.63682
Quantification	RBD	2.60789
Quantification	RBD	2.50323
Quantification	RBD	2.53545
Quantification	RBD	3.13757
Quantification	RBD	2.35085
Quantification	RBD	3.15664
Quantification	RBD	2.02856
Quantification	RBD	2.56692
Quantification	RBD	3.09069
Quantification	RBD	2.55064
Quantification	RBD	2.56545
Quantification	RBD	3.13038
Quantification	RBD	2.51023
Quantification	RBD	3.37702
Quantification	RBD	2.98528
Quantification	RBD	3.01316
Quantification	RBD	3.13393
Quantification	RBD	3.27569
Quantification	RBD	3.0311
Quantification	RBD	2.52062
Quantification	RBD	2.5329
Quantification	RBD	2.49387
Quantification	RBD	3.78105
Quantification	RBD	2.47183
Quantification	RBD	3.03467
Quantification	RBD	2.12892
Quantification	RBD	2.13205
Quantification	RBD	2.78527
Quantification	RBD	3.89106
Quantification	RBD	1.974
Quantification	RBD	2.63628
Quantification	RBD	3.2513
Quantification	RBD	2.37999
Quantification	RBD	2.83341
Quantification	RBD	2.68107
Quantification	RBD	3.29681
Quantification	RBD	2.71212
Quantification	RBD	3.08285
Quantification	RBD	3.34758
Quantification	RBD	2.71613
Quantification	RBD	3.34929
Quantification	RBD	2.52164
Quantification	RBD	2.97989
Quantification	RBD	3.13973
Quantification	RBD	-1
Quantification	RBD	3.3794
Quantification	RBD	1.89162
Quantification	S1	2.77245
Quantification	S1	3.10935
Quantification	S1	3.29557
Quantification	S1	1.67456
Quantification	S1	2.85752
Quantification	S1	2.71834
Quantification	S1	3.31564
Quantification	S1	3.13828
Quantification	S1	3.66419
Quantification	S1	3.24067
Quantification	S1	-1
Quantification	S1	3.76305
Quantification	S1	3.29678
Quantification	S1	2.62693
Quantification	S1	3.18273
Quantification	S1	3.38579
Quantification	S1	2.97189
Quantification	S1	2.67881
Quantification	S1	3.22705
Quantification	S1	2.3065
Quantification	S1	3.34196
Quantification	S1	4.23859
Quantification	S1	3.94913
Quantification	S1	2.69063
Quantification	S1	3.20383
Quantification	S1	2.75921
Quantification	S1	2.81781
Quantification	S1	2.72761
Quantification	S1	3.17859
Quantification	S1	2.50415
Quantification	S1	3.54671
Quantification	S1	2.52491
Quantification	S1	3.18009
Quantification	S1	3.05222
Quantification	S1	2.9606
Quantification	S1	3.04156
Quantification	S1	3.36138
Quantification	S1	2.82774
Quantification	S1	3.39751
Quantification	S1	3.29281
Quantification	S1	3.57899
Quantification	S1	3.437
Quantification	S1	3.45078
Quantification	S1	3.29072
Quantification	S1	2.40007
Quantification	S1	2.99763
Quantification	S1	2.90811
Quantification	S1	3.93536
Quantification	S1	2.89592
Quantification	S1	3.4453
Quantification	S1	2.96608
Quantification	S1	3.08091
Quantification	S1	3.25381
Quantification	S1	4.27655
Quantification	S1	2.86854
Quantification	S1	3.63812
Quantification	S1	3.54729
Quantification	S1	3.33458
Quantification	S1	3.69431
Quantification	S1	3.53432
Quantification	S1	3.96464
Quantification	S1	3.63673
Quantification	S1	3.88445
Quantification	S1	3.74852
Quantification	S1	2.93939
Quantification	S1	3.7577
Quantification	S1	3.12305
Quantification	S1	3.25001
Quantification	S1	3.63626
Quantification	S1	-1
Quantification	S1	3.78107
Quantification	S1	2.1316

## Sheet: Fig3a
time	NT50
early	3330.68
early	5287.64
early	100
early	3672.86
early	404.5
early	138.617
early	1217.57
early	4178.53
early	43004.3
early	6615.82
early	1953.92
early	7242
early	10478.4
early	1039.26
early	1169.3
early	7996.14
early	11902.8
early	36673.9
early	5069.52
early	10334
early	222.291
early	10476.2
early	2447.3
early	3316.94
early	296.828
early	12445.1
early	2925.91
early	92890.5
early	10747.5
early	74061
early	3370.29
early	2731.04
early	454.069
early	1140.69
early	1954.4
early	953.36
early	2531.91
early	3601.13
early	2294.32
late	5700.9
early	7524.19
early	4774.58
early	10106
early	1875.88
early	408.898
early	270.562
early	1621.29
late	353.034
late	193.691
early	8456.64
late	1415.9
late	162.221
late	164.052
early	546.711
late	359.57
late	1093.53
late	852.348
late	100
late	3455.23
early	308.799
late	417.101
late	105.908
late	341.873
late	180.887
late	100
early	224.115
late	100
late	397.753
late	1716.65
early	651.268
late	100
late	292.138
late	105.192
late	100
late	171.884
late	193.374
late	104.032
early	7673.91
late	430.479
late	1587.87
late	100
late	100
late	1362.64
late	204.785
late	1328.99
late	263.765
late	100
late	328.804
late	672.229
late	100
late	119.434
late	1176.26
late	175.576
late	181.879
early	894.479
late	527.624
late	268.695
late	157.101
late	303.906
late	890.588
late	191.818
late	415.445
late	994.406
late	2620.42
late	537.335
late	515.929
late	112.02
late	163.455
late	2491.43
late	100
late	100
late	897.574
late	220.049
late	100
late	646.498
late	284.081
late	103.902
late	291.453
late	1461.39
late	492.969
late	1110.2
late	434.961
late	118.103
late	156.594
late	330.773
late	1999.93
late	276.023
late	800.209
late	100
late	3342.23
late	268.516
late	395.822
late	561.598
late	222.734
late	165.65
late	143.29
late	696.352
late	100
late	227.794
late	273.175
late	100
late	294.432
late	242.185
late	100
late	398.954
late	349.003
late	369.616
late	1132.93
late	163.838
late	1046.82
late	129.165
late	188.932
late	342.721
late	488.065
late	347.391
late	1176.95
late	261.856
late	405.359
late	288.658
late	623.946
late	100
late	5345.28
late	471.595
late	100
late	100
late	944.261
late	907.496
late	1030.87
late	318.288
late	100
late	927.391
late	365.393
late	606.161
late	100
late	224.232
late	2698.52
late	530.961
late	236.178
late	709.106
late	717.208
late	100
late	2201.18
late	202.096
late	100.094
late	694.249
late	2623.27
late	278.347
late	484.959
late	297.114
late	100
late	100
late	241.731
late	128.901
late	316.625
late	240.636
late	133.153
late	155.317
late	599.368
late	100
late	1678.65
late	100
late	271.84
late	140.199
late	399.502
late	1326.57
late	138.911
late	442.66
late	893.109
late	817.286
late	704.761
late	100
late	1083.89
late	156.294
late	227.586
late	341.057
late	100
late	257.268
early	227.442
late	133.576
late	334.167
late	100
late	100
late	809.018
late	237.787
late	219.22
late	100
late	362.292
late	484.757
late	770.986
late	895.072
late	270.343
late	186.446
late	100
late	385.282
late	473.81
late	272.884
late	119.937
late	543.98
late	487.681
late	499.923
late	220.396
late	944.316
late	100
late	635.843
early	272.607
late	100
late	195.097
late	1590.78
late	953.337
late	2236.33
late	177.231
late	1210.76
late	3548.81
late	226.46
late	358.753
late	644.88
late	516.731
late	736.861
late	100
late	678.912
late	233.323
late	301.732
late	1299.76
late	476.385
late	410.316
late	386.837
late	1739.63
late	441.879
late	840.104
late	1921.8
late	551.84
late	311.859
late	1354.57
late	416.908
late	100
late	100
late	721.426
late	123.622
late	216.038
late	376.805
late	517.377
late	1116.58
late	254.419
late	375.992
late	589.421
late	100
late	416.403
late	1483.83
late	121.299
late	1132.89
late	464.593
late	288.972
late	1185.37
late	772.301
late	322.511
late	373.283
late	825.177
late	287.6
late	211.464
late	5294.55
late	100
late	363.485
early	24492.4
early	8397.79
early	961.814
early	100
early	34018.7
early	5.91887e+06
early	3526.03
early	4737.06
late	1682.72
early	23502.7
early	10004.9
early	31853.7
early	6709.37
early	231.268
early	1803
early	244.043
early	9496.27
early	172.59
early	8595.07
early	6709.16
early	2565.2
early	2389.49
late	2217.29
early	100
early	6710.52
early	10703.7
early	129.241
early	149635
late	338.175
early	151070223
early	1089.38
late	728.611
early	4837.05
early	1627.76
early	100
early	36961.7
early	382.684
early	153.154
early	175.849
early	2493.06
early	2660.82
early	1912.56
early	2190.74
early	86552.4
early	398.451
early	100
early	100
early	335.745
early	100
early	414.182
early	410.624
early	100
early	164.637
early	5379.99
early	1224.72
early	2672.04
early	24223.4
early	100
early	1334.57
early	457.45
early	120.594
early	10092.3
early	130.489
early	12932.7
early	435.64
early	583.692
early	7026.48

## Sheet: Fig3b
Ig	ag	MFI	NT50	time
IgG	S1	43.6398	3330.68	early
IgG	S1	39.0455	5287.64	early
IgG	S1	0.417722	100	early
IgG	S1	67.7222	3672.86	early
IgG	S1	1.46032	404.5	early
IgG	S1	8.1087	138.617	early
IgG	S1	2.66842	1217.57	early
IgG	S1	145.955	4178.53	early
IgG	S1	372.923	43004.3	early
IgG	S1	256.92	6615.82	early
IgG	S1	422.08	1953.92	early
IgG	S1	376.109	7242	early
IgG	S1	494.833	10478.4	early
IgG	S1	74.119	1039.26	early
IgG	S1	334.208	1169.3	early
IgG	S1	509.889	7996.14	early
IgG	S1	169.125	11902.8	early
IgG	S1	375.179	36673.9	early
IgG	S1	203.738	5069.52	early
IgG	S1	337.381	10334	early
IgG	S1	0.487633	222.291	early
IgG	S1	521.725	10476.2	early
IgG	S1	25.7073	2447.3	early
IgG	S1	516.846	3316.94	early
IgG	S1	254.441	296.828	early
IgG	S1	78.12	12445.1	early
IgG	S1	559.761	2925.91	early
IgG	S1	214.489	92890.5	early
IgG	S1	149.962	10747.5	early
IgG	S1	237.56	74061	early
IgG	S1	282.62	3370.29	early
IgG	S1	205.283	2731.04	early
IgG	S1	85.1224	454.069	early
IgG	S1	25.9545	1140.69	early
IgG	S1	116.162	1954.4	early
IgG	S1	354.711	953.36	early
IgG	S1	136.778	2531.91	early
IgG	S1	97.3023	3601.13	early
IgG	S1	304.735	2294.32	early
IgG	S1	264.414	5700.9	late
IgG	S1	484.925	7524.19	early
IgG	S1	219.644	4774.58	early
IgG	S1	188.667	10106	early
IgG	S1	16.85	1875.88	early
IgG	S1	2.94624	408.898	early
IgG	S1	106.095	270.562	early
IgG	S1	19.6296	1621.29	early
IgG	S1	37.7097	353.034	late
IgG	S1	1.16364	193.691	late
IgG	S1	411.132	8456.64	early
IgG	S1	30.4545	1415.9	late
IgG	S1	14.6154	162.221	late
IgG	S1	5.22222	164.052	late
IgG	S1	38.7647	546.711	early
IgG	S1	39.0909	359.57	late
IgG	S1	86.2273	1093.53	late
IgG	S1	21.2766	852.348	late
IgG	S1	0.857143	100	late
IgG	S1	103.805	3455.23	late
IgG	S1	42.6765	308.799	early
IgG	S1	6.35088	417.101	late
IgG	S1	29.8333	105.908	late
IgG	S1	56.5769	341.873	late
IgG	S1	12.3488	180.887	late
IgG	S1	4.28261	100	late
IgG	S1	15.5672	224.115	early
IgG	S1	2.12727	100	late
IgG	S1	43.2	397.753	late
IgG	S1	165.228	1716.65	late
IgG	S1	127.87	651.268	early
IgG	S1	1.93478	100	late
IgG	S1	0.9375	292.138	late
IgG	S1	21	105.192	late
IgG	S1	5.77778	100	late
IgG	S1	19.48	171.884	late
IgG	S1	11.2653	193.374	late
IgG	S1	8.53659	104.032	late
IgG	S1	413.652	7673.91	early
IgG	S1	9.36957	430.479	late
IgG	S1	21.7308	1587.87	late
IgG	S1	1.33333	100	late
IgG	S1	16.102	100	late
IgG	S1	4.08	1362.64	late
IgG	S1	10.5405	204.785	late
IgG	S1	86.3095	1328.99	late
IgG	S1	73.2683	263.765	late
IgG	S1	3.73333	100	late
IgG	S1	22.1429	328.804	late
IgG	S1	21.6957	672.229	late
IgG	S1	12.1875	100	late
IgG	S1	13.1887	119.434	late
IgG	S1	31.46	1176.26	late
IgG	S1	31.2745	175.576	late
IgG	S1	6.65385	181.879	late
IgG	S1	3.48571	894.479	early
IgG	S1	18.5542	527.624	late
IgG	S1	21.4286	268.695	late
IgG	S1	41.3968	157.101	late
IgG	S1	57.7739	303.906	late
IgG	S1	39.7568	890.588	late
IgG	S1	2.21918	191.818	late
IgG	S1	28.0784	415.445	late
IgG	S1	12.0532	994.406	late
IgG	S1	156.453	2620.42	late
IgG	S1	5.93814	537.335	late
IgG	S1	36.381	515.929	late
IgG	S1	6.09722	112.02	late
IgG	S1	2.46154	163.455	late
IgG	S1	132.217	2491.43	late
IgG	S1	3.05469	100	late
IgG	S1	11.0755	100	late
IgG	S1	14.92	897.574	late
IgG	S1	52.7407	220.049	late
IgG	S1	6.05714	100	late
IgG	S1	22.3415	646.498	late
IgG	S1	8.925	284.081	late
IgG	S1	55.5455	103.902	late
IgG	S1	10.5909	291.453	late
IgG	S1	23.3077	1461.39	late
IgG	S1	108.971	492.969	late
IgG	S1	125.712	1110.2	late
IgG	S1	7.35294	434.961	late
IgG	S1	9.12821	118.103	late
IgG	S1	3.18605	156.594	late
IgG	S1	9.89474	330.773	late
IgG	S1	126.364	1999.93	late
IgG	S1	7.10526	276.023	late
IgG	S1	39.1282	800.209	late
IgG	S1	5.24	100	late
IgG	S1	148.351	3342.23	late
IgG	S1	5.57143	268.516	late
IgG	S1	21.05	395.822	late
IgG	S1	10.4	561.598	late
IgG	S1	3.07317	222.734	late
IgG	S1	4.25532	165.65	late
IgG	S1	1.3	143.29	late
IgG	S1	150.837	696.352	late
IgG	S1	1.97561	100	late
IgG	S1	20.8421	227.794	late
IgG	S1	26.9412	273.175	late
IgG	S1	1.2	100	late
IgG	S1	5	294.432	late
IgG	S1	3.7619	242.185	late
IgG	S1	15.4545	100	late
IgG	S1	2.97674	398.954	late
IgG	S1	7.95349	349.003	late
IgG	S1	24.2432	369.616	late
IgG	S1	45.95	1132.93	late
IgG	S1	7.13158	163.838	late
IgG	S1	41.1739	1046.82	late
IgG	S1	8.47368	129.165	late
IgG	S1	11.4412	188.932	late
IgG	S1	8.86364	342.721	late
IgG	S1	45.0256	488.065	late
IgG	S1	14	347.391	late
IgG	S1	45.4118	1176.95	late
IgG	S1	21.5	261.856	late
IgG	S1	6.55814	405.359	late
IgG	S1	3.73684	288.658	late
IgG	S1	17.2	623.946	late
IgG	S1	5.46667	100	late
IgG	S1	107.171	5345.28	late
IgG	S1	28.4595	471.595	late
IgG	S1	2.94118	100	late
IgG	S1	1.07692	100	late
IgG	S1	230.425	944.261	late
IgG	S1	29.4222	907.496	late
IgG	S1	39.4762	1030.87	late
IgG	S1	3.80952	318.288	late
IgG	S1	3.22222	100	late
IgG	S1	110.386	927.391	late
IgG	S1	16.75	365.393	late
IgG	S1	20	606.161	late
IgG	S1	2.13725	100	late
IgG	S1	7.67347	224.232	late
IgG	S1	85.9583	2698.52	late
IgG	S1	27.6154	530.961	late
IgG	S1	25.7209	236.178	late
IgG	S1	3.44444	709.106	late
IgG	S1	6.4898	717.208	late
IgG	S1	0.901961	100	late
IgG	S1	96.36	2201.18	late
IgG	S1	6.58824	202.096	late
IgG	S1	4.18519	100.094	late
IgG	S1	15.8966	694.249	late
IgG	S1	176.26	2623.27	late
IgG	S1	5.89189	278.347	late
IgG	S1	6.73077	484.959	late
IgG	S1	89.9	297.114	late
IgG	S1	1.4	100	late
IgG	S1	12.6512	100	late
IgG	S1	37.8571	241.731	late
IgG	S1	7.52083	128.901	late
IgG	S1	5.5	316.625	late
IgG	S1	9.31818	240.636	late
IgG	S1	10.7222	133.153	late
IgG	S1	4	155.317	late
IgG	S1	113.818	599.368	late
IgG	S1	1.04348	100	late
IgG	S1	69.2381	1678.65	late
IgG	S1	1.54286	100	late
IgG	S1	10.9048	271.84	late
IgG	S1	6.8125	140.199	late
IgG	S1	26.2857	399.502	late
IgG	S1	204.955	1326.57	late
IgG	S1	5.70455	138.911	late
IgG	S1	10.359	442.66	late
IgG	S1	4.97826	893.109	late
IgG	S1	115.125	817.286	late
IgG	S1	39.625	704.761	late
IgG	S1	4.33333	100	late
IgG	S1	51.1875	1083.89	late
IgG	S1	7.03125	156.294	late
IgG	S1	8.7619	227.586	late
IgG	S1	13.359	341.057	late
IgG	S1	2	100	late
IgG	S1	1.95455	257.268	late
IgG	S1	4.55556	227.442	early
IgG	S1	9.21739	133.576	late
IgG	S1	11.55	334.167	late
IgG	S1	8.5	100	late
IgG	S1	18.2273	100	late
IgG	S1	18.8772	809.018	late
IgG	S1	15.9615	237.787	late
IgG	S1	12.6441	219.22	late
IgG	S1	1.46429	100	late
IgG	S1	20.6429	362.292	late
IgG	S1	28.6296	484.757	late
IgG	S1	23.6897	770.986	late
IgG	S1	28.4	895.072	late
IgG	S1	6.875	270.343	late
IgG	S1	17.84	186.446	late
IgG	S1	1.23077	100	late
IgG	S1	19.3	385.282	late
IgG	S1	8.91071	473.81	late
IgG	S1	29.1207	272.884	late
IgG	S1	2.96	119.937	late
IgG	S1	19.6667	543.98	late
IgG	S1	22.4898	487.681	late
IgG	S1	15.3333	499.923	late
IgG	S1	3.33929	220.396	late
IgG	S1	15.4483	944.316	late
IgG	S1	10.3654	100	late
IgG	S1	56	635.843	late
IgG	S1	41.069	272.607	early
IgG	S1	0.979167	100	late
IgG	S1	22	195.097	late
IgG	S1	24.6429	1590.78	late
IgG	S1	49.7778	953.337	late
IgG	S1	41.1724	2236.33	late
IgG	S1	10.1429	177.231	late
IgG	S1	33.5926	1210.76	late
IgG	S1	181.922	3548.81	late
IgG	S1	25.3269	226.46	late
IgG	S1	31.2059	358.753	late
IgG	S1	51.25	644.88	late
IgG	S1	62.8333	516.731	late
IgG	S1	25.875	736.861	late
IgG	S1	50.8889	100	late
IgG	S1	54.8077	678.912	late
IgG	S1	24.1481	233.323	late
IgG	S1	92.3	301.732	late
IgG	S1	43.069	1299.76	late
IgG	S1	16.7458	476.385	late
IgG	S1	68.9355	410.316	late
IgG	S1	73.1379	386.837	late
IgG	S1	89.6667	1739.63	late
IgG	S1	83.875	441.879	late
IgG	S1	18.931	840.104	late
IgG	S1	145.714	1921.8	late
IgG	S1	37.3621	551.84	late
IgG	S1	38.4074	311.859	late
IgG	S1	108.712	1354.57	late
IgG	S1	105.3	416.908	late
IgG	S1	7.22034	100	late
IgG	S1	28.6429	100	late
IgG	S1	7.0303	721.426	late
IgG	S1	54.9057	123.622	late
IgG	S1	17.95	216.038	late
IgG	S1	30.1129	376.805	late
IgG	S1	84.8448	517.377	late
IgG	S1	38.9828	1116.58	late
IgG	S1	40.6071	254.419	late
IgG	S1	36.5246	375.992	late
IgG	S1	80.8214	589.421	late
IgG	S1	10.4138	100	late
IgG	S1	22.4483	416.403	late
IgG	S1	35.3571	1483.83	late
IgG	S1	22.2593	121.299	late
IgG	S1	57.1515	1132.89	late
IgG	S1	32.4444	464.593	late
IgG	S1	4.18519	288.972	late
IgG	S1	109.517	1185.37	late
IgG	S1	107.76	772.301	late
IgG	S1	40	322.511	late
IgG	S1	128.792	373.283	late
IgG	S1	28.6071	825.177	late
IgG	S1	23.75	287.6	late
IgG	S1	32.3404	211.464	late
IgG	S1	340.12	5294.55	late
IgG	S1	0.772727	100	late
IgG	S1	1.45652	363.485	late
IgG	S1	363.644	24492.4	early
IgG	S1	178.571	8397.79	early
IgG	S1	23.7273	961.814	early
IgG	S1	6.86154	100	early
IgG	S1	429.94	34018.7	early
IgG	S1	400.16	5.91887e+06	early
IgG	S1	508.659	3526.03	early
IgG	S1	361	4737.06	early
IgG	S1	33.7857	1682.72	late
IgG	S1	220.377	23502.7	early
IgG	S1	198.906	10004.9	early
IgG	S1	12.8077	31853.7	early
IgG	S1	378.667	6709.37	early
IgG	S1	1.44118	231.268	early
IgG	S1	32.0625	1803	early
IgG	S1	0.730769	244.043	early
IgG	S1	132.261	9496.27	early
IgG	S1	4.5	172.59	early
IgG	S1	331.25	8595.07	early
IgG	S1	146.167	6709.16	early
IgG	S1	184.308	2565.2	early
IgG	S1	5.13514	2389.49	early
IgG	S1	251.689	2217.29	late
IgG	S1	0.306818	100	early
IgG	S1	5.64151	6710.52	early
IgG	S1	39.52	10703.7	early
IgG	S1	2.09756	129.241	early
IgG	S1	44.4699	149635	early
IgG	S1	64.4778	338.175	late
IgG	S1	65.2083	151070223	early
IgG	S1	12.9912	1089.38	early
IgG	S1	186.585	728.611	late
IgG	S1	82.8519	4837.05	early
IgG	S1	112.439	1627.76	early
IgG	S1	0.862069	100	early
IgG	S1	57.8214	36961.7	early
IgG	S1	1.36364	382.684	early
IgG	S1	3.44	153.154	early
IgG	S1	2.08333	175.849	early
IgG	S1	10.6038	2493.06	early
IgG	S1	27.8214	2660.82	early
IgG	S1	90.3462	1912.56	early
IgG	S1	20.5833	2190.74	early
IgG	S1	221.179	86552.4	early
IgG	S1	1.07692	398.451	early
IgG	S1	1.66	100	early
IgG	S1	9.13793	100	early
IgG	S1	40.7885	335.745	early
IgG	S1	0.653846	100	early
IgG	S1	15.2414	414.182	early
IgG	S1	17.7966	410.624	early
IgG	S1	0.814815	100	early
IgG	S1	1.53333	164.637	early
IgG	S1	176.757	5379.99	early
IgG	S1	52.96	1224.72	early
IgG	S1	284.815	2672.04	early
IgG	S1	339.931	24223.4	early
IgG	S1	0.94	100	early
IgG	S1	17.1607	1334.57	early
IgG	S1	147.72	457.45	early
IgG	S1	162.812	120.594	early
IgG	S1	252.138	10092.3	early
IgG	S1	1.62264	130.489	early
IgG	S1	266.069	12932.7	early
IgG	S1	17.1786	435.64	early
IgG	S1	3.81481	583.692	early
IgG	S1	233.234	7026.48	early
IgG	S2	74.5747	3330.68	early
IgG	S2	267.073	5287.64	early
IgG	S2	1.83544	100	early
IgG	S2	113.181	3672.86	early
IgG	S2	3.4127	404.5	early
IgG	S2	321.696	138.617	early
IgG	S2	48.3684	1217.57	early
IgG	S2	206.759	4178.53	early
IgG	S2	504.077	43004.3	early
IgG	S2	690.88	6615.82	early
IgG	S2	528.68	1953.92	early
IgG	S2	522.655	7242	early
IgG	S2	796	10478.4	early
IgG	S2	231.738	1039.26	early
IgG	S2	655.521	1169.3	early
IgG	S2	772.926	7996.14	early
IgG	S2	310.208	11902.8	early
IgG	S2	667.929	36673.9	early
IgG	S2	229.048	5069.52	early
IgG	S2	440.857	10334	early
IgG	S2	11.7633	222.291	early
IgG	S2	596.039	10476.2	early
IgG	S2	269.463	2447.3	early
IgG	S2	575.615	3316.94	early
IgG	S2	401.78	296.828	early
IgG	S2	183.72	12445.1	early
IgG	S2	555.783	2925.91	early
IgG	S2	695.787	92890.5	early
IgG	S2	591.189	10747.5	early
IgG	S2	370.86	74061	early
IgG	S2	477.1	3370.29	early
IgG	S2	344.261	2731.04	early
IgG	S2	429.673	454.069	early
IgG	S2	145.045	1140.69	early
IgG	S2	803.162	1954.4	early
IgG	S2	476.244	953.36	early
IgG	S2	300.444	2531.91	early
IgG	S2	272.651	3601.13	early
IgG	S2	749.224	2294.32	early
IgG	S2	462.31	5700.9	late
IgG	S2	574.491	7524.19	early
IgG	S2	270	4774.58	early
IgG	S2	602.458	10106	early
IgG	S2	39.25	1875.88	early
IgG	S2	71.7204	408.898	early
IgG	S2	618.167	270.562	early
IgG	S2	295.556	1621.29	early
IgG	S2	62	353.034	late
IgG	S2	11.4364	193.691	late
IgG	S2	761.434	8456.64	early
IgG	S2	49.4091	1415.9	late
IgG	S2	36.641	162.221	late
IgG	S2	72.5278	164.052	late
IgG	S2	136.941	546.711	early
IgG	S2	109.25	359.57	late
IgG	S2	156.227	1093.53	late
IgG	S2	50.2128	852.348	late
IgG	S2	3.69048	100	late
IgG	S2	544.78	3455.23	late
IgG	S2	18.5882	308.799	early
IgG	S2	39.807	417.101	late
IgG	S2	249.125	105.908	late
IgG	S2	68.7885	341.873	late
IgG	S2	68.3953	180.887	late
IgG	S2	17.3913	100	late
IgG	S2	97.0746	224.115	early
IgG	S2	20.1818	100	late
IgG	S2	118.727	397.753	late
IgG	S2	88.7018	1716.65	late
IgG	S2	239.891	651.268	early
IgG	S2	13.3043	100	late
IgG	S2	5.8125	292.138	late
IgG	S2	132.217	105.192	late
IgG	S2	90.2222	100	late
IgG	S2	30.14	171.884	late
IgG	S2	22.9796	193.374	late
IgG	S2	6.78049	104.032	late
IgG	S2	528.348	7673.91	early
IgG	S2	169.522	430.479	late
IgG	S2	100.692	1587.87	late
IgG	S2	15.25	100	late
IgG	S2	45.1429	100	late
IgG	S2	92.22	1362.64	late
IgG	S2	80	204.785	late
IgG	S2	119.524	1328.99	late
IgG	S2	112.805	263.765	late
IgG	S2	61.0222	100	late
IgG	S2	57.6429	328.804	late
IgG	S2	75.1304	672.229	late
IgG	S2	156.375	100	late
IgG	S2	67.4717	119.434	late
IgG	S2	69.8	1176.26	late
IgG	S2	51.1569	175.576	late
IgG	S2	15.7308	181.879	late
IgG	S2	52.0571	894.479	early
IgG	S2	12.0964	527.624	late
IgG	S2	47.7582	268.695	late
IgG	S2	34.5556	157.101	late
IgG	S2	44.5391	303.906	late
IgG	S2	42.6847	890.588	late
IgG	S2	9.23288	191.818	late
IgG	S2	122.176	415.445	late
IgG	S2	42.234	994.406	late
IgG	S2	152.14	2620.42	late
IgG	S2	37.1134	537.335	late
IgG	S2	79.254	515.929	late
IgG	S2	33.0833	112.02	late
IgG	S2	6.19231	163.455	late
IgG	S2	96.1981	2491.43	late
IgG	S2	17.8281	100	late
IgG	S2	22.3774	100	late
IgG	S2	206.92	897.574	late
IgG	S2	247.463	220.049	late
IgG	S2	28.6286	100	late
IgG	S2	65.1707	646.498	late
IgG	S2	49.125	284.081	late
IgG	S2	66.2424	103.902	late
IgG	S2	36.6364	291.453	late
IgG	S2	165.564	1461.39	late
IgG	S2	237.2	492.969	late
IgG	S2	94.5	1110.2	late
IgG	S2	32.5882	434.961	late
IgG	S2	10.2051	118.103	late
IgG	S2	63.0465	156.594	late
IgG	S2	41.3684	330.773	late
IgG	S2	406.75	1999.93	late
IgG	S2	19.2105	276.023	late
IgG	S2	212.564	800.209	late
IgG	S2	27.4	100	late
IgG	S2	258.491	3342.23	late
IgG	S2	150.714	268.516	late
IgG	S2	124.475	395.822	late
IgG	S2	118.85	561.598	late
IgG	S2	27.5366	222.734	late
IgG	S2	32.234	165.65	late
IgG	S2	11.525	143.29	late
IgG	S2	115.209	696.352	late
IgG	S2	13.0488	100	late
IgG	S2	79.7895	227.794	late
IgG	S2	69.2941	273.175	late
IgG	S2	18.125	100	late
IgG	S2	181.333	294.432	late
IgG	S2	62.619	242.185	late
IgG	S2	212.758	100	late
IgG	S2	33.186	398.954	late
IgG	S2	46.2791	349.003	late
IgG	S2	369.946	369.616	late
IgG	S2	201.9	1132.93	late
IgG	S2	145.026	163.838	late
IgG	S2	133.435	1046.82	late
IgG	S2	170.316	129.165	late
IgG	S2	102	188.932	late
IgG	S2	73.9091	342.721	late
IgG	S2	60.5385	488.065	late
IgG	S2	212.909	347.391	late
IgG	S2	326.882	1176.95	late
IgG	S2	76.5455	261.856	late
IgG	S2	103.605	405.359	late
IgG	S2	171.421	288.658	late
IgG	S2	53.2667	623.946	late
IgG	S2	24.6222	100	late
IgG	S2	305.927	5345.28	late
IgG	S2	305.081	471.595	late
IgG	S2	25.3235	100	late
IgG	S2	6.33333	100	late
IgG	S2	32.625	944.261	late
IgG	S2	114.067	907.496	late
IgG	S2	144.286	1030.87	late
IgG	S2	15.4048	318.288	late
IgG	S2	32.3556	100	late
IgG	S2	58.0909	927.391	late
IgG	S2	80.55	365.393	late
IgG	S2	167.476	606.161	late
IgG	S2	10.2745	100	late
IgG	S2	8.59184	224.232	late
IgG	S2	151.958	2698.52	late
IgG	S2	34	530.961	late
IgG	S2	79.3023	236.178	late
IgG	S2	18.537	709.106	late
IgG	S2	21.9388	717.208	late
IgG	S2	11.5686	100	late
IgG	S2	143.58	2201.18	late
IgG	S2	71.2941	202.096	late
IgG	S2	29.1852	100.094	late
IgG	S2	121.103	694.249	late
IgG	S2	333.04	2623.27	late
IgG	S2	33.3784	278.347	late
IgG	S2	293.154	484.959	late
IgG	S2	167.65	297.114	late
IgG	S2	22.775	100	late
IgG	S2	40.6977	100	late
IgG	S2	43.9524	241.731	late
IgG	S2	29.3958	128.901	late
IgG	S2	11.3182	316.625	late
IgG	S2	94.5455	240.636	late
IgG	S2	15.5	133.153	late
IgG	S2	56.0244	155.317	late
IgG	S2	83.2955	599.368	late
IgG	S2	4.69565	100	late
IgG	S2	134.429	1678.65	late
IgG	S2	7.88571	100	late
IgG	S2	69.1667	271.84	late
IgG	S2	148.542	140.199	late
IgG	S2	126.333	399.502	late
IgG	S2	75.7727	1326.57	late
IgG	S2	63.4773	138.911	late
IgG	S2	48.8205	442.66	late
IgG	S2	64.3043	893.109	late
IgG	S2	48.2	817.286	late
IgG	S2	77.9583	704.761	late
IgG	S2	12.0417	100	late
IgG	S2	230.396	1083.89	late
IgG	S2	38.8125	156.294	late
IgG	S2	58.6905	227.586	late
IgG	S2	76.6667	341.057	late
IgG	S2	19.6	100	late
IgG	S2	16.1591	257.268	late
IgG	S2	234.667	227.442	early
IgG	S2	54.2174	133.576	late
IgG	S2	40.125	334.167	late
IgG	S2	72.8462	100	late
IgG	S2	87.5	100	late
IgG	S2	16.2456	809.018	late
IgG	S2	56.9808	237.787	late
IgG	S2	52	219.22	late
IgG	S2	15.3214	100	late
IgG	S2	65.7143	362.292	late
IgG	S2	107.704	484.757	late
IgG	S2	290.31	770.986	late
IgG	S2	20.12	895.072	late
IgG	S2	26.2083	270.343	late
IgG	S2	25.56	186.446	late
IgG	S2	20.4615	100	late
IgG	S2	129.96	385.282	late
IgG	S2	18.7857	473.81	late
IgG	S2	44.7586	272.884	late
IgG	S2	19.24	119.937	late
IgG	S2	27.5333	543.98	late
IgG	S2	209.49	487.681	late
IgG	S2	142.729	499.923	late
IgG	S2	11.0714	220.396	late
IgG	S2	52.7931	944.316	late
IgG	S2	10.3462	100	late
IgG	S2	108.121	635.843	late
IgG	S2	41.3103	272.607	early
IgG	S2	27.8333	100	late
IgG	S2	44.8889	195.097	late
IgG	S2	54.2321	1590.78	late
IgG	S2	99.7143	953.337	late
IgG	S2	42.8621	2236.33	late
IgG	S2	17.5179	177.231	late
IgG	S2	105.296	1210.76	late
IgG	S2	236.969	3548.81	late
IgG	S2	21.5	226.46	late
IgG	S2	108.794	358.753	late
IgG	S2	56.5714	644.88	late
IgG	S2	70.6333	516.731	late
IgG	S2	76.2344	736.861	late
IgG	S2	268.148	100	late
IgG	S2	149.288	678.912	late
IgG	S2	31.8704	233.323	late
IgG	S2	62.88	301.732	late
IgG	S2	66.2759	1299.76	late
IgG	S2	96.9831	476.385	late
IgG	S2	167.032	410.316	late
IgG	S2	62.6552	386.837	late
IgG	S2	196.444	1739.63	late
IgG	S2	329.393	441.879	late
IgG	S2	276.552	840.104	late
IgG	S2	247.196	1921.8	late
IgG	S2	26.5517	551.84	late
IgG	S2	27.5741	311.859	late
IgG	S2	128.167	1354.57	late
IgG	S2	46.0667	416.908	late
IgG	S2	24	100	late
IgG	S2	96.7143	100	late
IgG	S2	107.758	721.426	late
IgG	S2	55.717	123.622	late
IgG	S2	26.8	216.038	late
IgG	S2	45.9355	376.805	late
IgG	S2	203.362	517.377	late
IgG	S2	121.862	1116.58	late
IgG	S2	137.875	254.419	late
IgG	S2	106.066	375.992	late
IgG	S2	355.732	589.421	late
IgG	S2	49.9483	100	late
IgG	S2	83.5	416.403	late
IgG	S2	120.232	1483.83	late
IgG	S2	145.556	121.299	late
IgG	S2	58.6061	1132.89	late
IgG	S2	19.7593	464.593	late
IgG	S2	11.1667	288.972	late
IgG	S2	131.966	1185.37	late
IgG	S2	50.28	772.301	late
IgG	S2	44.6538	322.511	late
IgG	S2	102.083	373.283	late
IgG	S2	132.25	825.177	late
IgG	S2	54.5833	287.6	late
IgG	S2	37.1489	211.464	late
IgG	S2	313.84	5294.55	late
IgG	S2	2.38636	100	late
IgG	S2	2.41304	363.485	late
IgG	S2	606.556	24492.4	early
IgG	S2	480.429	8397.79	early
IgG	S2	187.636	961.814	early
IgG	S2	95.9231	100	early
IgG	S2	682.1	34018.7	early
IgG	S2	716.24	5.91887e+06	early
IgG	S2	589.878	3526.03	early
IgG	S2	589.392	4737.06	early
IgG	S2	172.69	1682.72	late
IgG	S2	289.623	23502.7	early
IgG	S2	589.226	10004.9	early
IgG	S2	302.385	31853.7	early
IgG	S2	310.578	6709.37	early
IgG	S2	118.294	231.268	early
IgG	S2	309.583	1803	early
IgG	S2	1.96154	244.043	early
IgG	S2	209.957	9496.27	early
IgG	S2	80.75	172.59	early
IgG	S2	527.769	8595.07	early
IgG	S2	243.452	6709.16	early
IgG	S2	191.788	2565.2	early
IgG	S2	186.757	2389.49	early
IgG	S2	323.178	2217.29	late
IgG	S2	1.83523	100	early
IgG	S2	89.7736	6710.52	early
IgG	S2	485.76	10703.7	early
IgG	S2	59.7317	129.241	early
IgG	S2	189.325	149635	early
IgG	S2	160.378	338.175	late
IgG	S2	443.312	151070223	early
IgG	S2	91.4912	1089.38	early
IgG	S2	492.146	728.611	late
IgG	S2	70.1852	4837.05	early
IgG	S2	243.854	1627.76	early
IgG	S2	24.7931	100	early
IgG	S2	572.571	36961.7	early
IgG	S2	19.8727	382.684	early
IgG	S2	48.1	153.154	early
IgG	S2	136.917	175.849	early
IgG	S2	14.0377	2493.06	early
IgG	S2	329.179	2660.82	early
IgG	S2	195.75	1912.56	early
IgG	S2	245.438	2190.74	early
IgG	S2	280.268	86552.4	early
IgG	S2	172.654	398.451	early
IgG	S2	2.46	100	early
IgG	S2	219.793	100	early
IgG	S2	65.9423	335.745	early
IgG	S2	1.17308	100	early
IgG	S2	156.172	414.182	early
IgG	S2	42.4068	410.624	early
IgG	S2	4.85185	100	early
IgG	S2	238.533	164.637	early
IgG	S2	476.4	5379.99	early
IgG	S2	328.18	1224.72	early
IgG	S2	393.13	2672.04	early
IgG	S2	474.483	24223.4	early
IgG	S2	201.26	100	early
IgG	S2	471.625	1334.57	early
IgG	S2	654.64	457.45	early
IgG	S2	86.4375	120.594	early
IgG	S2	414.19	10092.3	early
IgG	S2	102.547	130.489	early
IgG	S2	555.931	12932.7	early
IgG	S2	124.482	435.64	early
IgG	S2	163.037	583.692	early
IgG	S2	421.406	7026.48	early
IgG	RBD	47.9847	3330.68	early
IgG	RBD	27.9273	5287.64	early
IgG	RBD	0.879747	100	early
IgG	RBD	73.6181	3672.86	early
IgG	RBD	2.92063	404.5	early
IgG	RBD	14.1522	138.617	early
IgG	RBD	4.88421	1217.57	early
IgG	RBD	148.295	4178.53	early
IgG	RBD	429.808	43004.3	early
IgG	RBD	234.52	6615.82	early
IgG	RBD	579.94	1953.92	early
IgG	RBD	493.055	7242	early
IgG	RBD	493.259	10478.4	early
IgG	RBD	124.786	1039.26	early
IgG	RBD	394.146	1169.3	early
IgG	RBD	485.556	7996.14	early
IgG	RBD	198	11902.8	early
IgG	RBD	491.589	36673.9	early
IgG	RBD	218	5069.52	early
IgG	RBD	400.524	10334	early
IgG	RBD	0.939929	222.291	early
IgG	RBD	647.765	10476.2	early
IgG	RBD	61.9024	2447.3	early
IgG	RBD	580.173	3316.94	early
IgG	RBD	271.864	296.828	early
IgG	RBD	93.68	12445.1	early
IgG	RBD	743.435	2925.91	early
IgG	RBD	243.702	92890.5	early
IgG	RBD	183.358	10747.5	early
IgG	RBD	283	74061	early
IgG	RBD	405.5	3370.29	early
IgG	RBD	289.652	2731.04	early
IgG	RBD	112.939	454.069	early
IgG	RBD	26.1818	1140.69	early
IgG	RBD	64.0541	1954.4	early
IgG	RBD	399.867	953.36	early
IgG	RBD	163.889	2531.91	early
IgG	RBD	160.349	3601.13	early
IgG	RBD	299.469	2294.32	early
IgG	RBD	295.879	5700.9	late
IgG	RBD	546.755	7524.19	early
IgG	RBD	232.822	4774.58	early
IgG	RBD	229.75	10106	early
IgG	RBD	31.65	1875.88	early
IgG	RBD	4.94624	408.898	early
IgG	RBD	112.357	270.562	early
IgG	RBD	42.963	1621.29	early
IgG	RBD	73.3226	353.034	late
IgG	RBD	3.67273	193.691	late
IgG	RBD	525.66	8456.64	early
IgG	RBD	56.6818	1415.9	late
IgG	RBD	35.5897	162.221	late
IgG	RBD	14.1944	164.052	late
IgG	RBD	83.9118	546.711	early
IgG	RBD	65.8182	359.57	late
IgG	RBD	150.091	1093.53	late
IgG	RBD	38.766	852.348	late
IgG	RBD	1.28571	100	late
IgG	RBD	175.244	3455.23	late
IgG	RBD	82.1765	308.799	early
IgG	RBD	14.5439	417.101	late
IgG	RBD	50.8333	105.908	late
IgG	RBD	85.3077	341.873	late
IgG	RBD	25.2093	180.887	late
IgG	RBD	12.1739	100	late
IgG	RBD	34.194	224.115	early
IgG	RBD	5.74545	100	late
IgG	RBD	77.3818	397.753	late
IgG	RBD	282.281	1716.65	late
IgG	RBD	253.13	651.268	early
IgG	RBD	4.04348	100	late
IgG	RBD	1.6875	292.138	late
IgG	RBD	53.4348	105.192	late
IgG	RBD	17.4286	100	late
IgG	RBD	38.9	171.884	late
IgG	RBD	26.6531	193.374	late
IgG	RBD	18.5366	104.032	late
IgG	RBD	534.304	7673.91	early
IgG	RBD	26.4783	430.479	late
IgG	RBD	47.0769	1587.87	late
IgG	RBD	3.08333	100	late
IgG	RBD	39.1837	100	late
IgG	RBD	12.48	1362.64	late
IgG	RBD	32.7568	204.785	late
IgG	RBD	136.976	1328.99	late
IgG	RBD	145.463	263.765	late
IgG	RBD	10.2667	100	late
IgG	RBD	42.0476	328.804	late
IgG	RBD	62.087	672.229	late
IgG	RBD	31.6458	100	late
IgG	RBD	33.9811	119.434	late
IgG	RBD	60.19	1176.26	late
IgG	RBD	67.0196	175.576	late
IgG	RBD	16.0769	181.879	late
IgG	RBD	5.90476	894.479	early
IgG	RBD	32.7952	527.624	late
IgG	RBD	36.4945	268.695	late
IgG	RBD	70.6667	157.101	late
IgG	RBD	86.6522	303.906	late
IgG	RBD	61.3694	890.588	late
IgG	RBD	8.23288	191.818	late
IgG	RBD	61.0196	415.445	late
IgG	RBD	22.2713	994.406	late
IgG	RBD	217.86	2620.42	late
IgG	RBD	12.3299	537.335	late
IgG	RBD	63.4444	515.929	late
IgG	RBD	16.2639	112.02	late
IgG	RBD	5.32692	163.455	late
IgG	RBD	186.358	2491.43	late
IgG	RBD	7.14062	100	late
IgG	RBD	25.9245	100	late
IgG	RBD	34.62	897.574	late
IgG	RBD	85.963	220.049	late
IgG	RBD	14.9714	100	late
IgG	RBD	44.9756	646.498	late
IgG	RBD	13.8	284.081	late
IgG	RBD	107.485	103.902	late
IgG	RBD	18.4091	291.453	late
IgG	RBD	47.5897	1461.39	late
IgG	RBD	183.486	492.969	late
IgG	RBD	173.519	1110.2	late
IgG	RBD	15.1765	434.961	late
IgG	RBD	18.1538	118.103	late
IgG	RBD	8.37209	156.594	late
IgG	RBD	22.5	330.773	late
IgG	RBD	231.636	1999.93	late
IgG	RBD	10.2632	276.023	late
IgG	RBD	44.5641	800.209	late
IgG	RBD	10.92	100	late
IgG	RBD	256.211	3342.23	late
IgG	RBD	10.3571	268.516	late
IgG	RBD	28.6	395.822	late
IgG	RBD	15.9	561.598	late
IgG	RBD	4.73171	222.734	late
IgG	RBD	6.93617	165.65	late
IgG	RBD	2.15	143.29	late
IgG	RBD	247.163	696.352	late
IgG	RBD	2.34146	100	late
IgG	RBD	23.9211	227.794	late
IgG	RBD	37.4118	273.175	late
IgG	RBD	1.4	100	late
IgG	RBD	9.38889	294.432	late
IgG	RBD	6	242.185	late
IgG	RBD	20	100	late
IgG	RBD	3.90698	398.954	late
IgG	RBD	10	349.003	late
IgG	RBD	32.7838	369.616	late
IgG	RBD	78.4	1132.93	late
IgG	RBD	10.3421	163.838	late
IgG	RBD	48.9565	1046.82	late
IgG	RBD	10.8421	129.165	late
IgG	RBD	9.79412	188.932	late
IgG	RBD	11.2045	342.721	late
IgG	RBD	48.359	488.065	late
IgG	RBD	37	347.391	late
IgG	RBD	67.2941	1176.95	late
IgG	RBD	34.8636	261.856	late
IgG	RBD	14.3256	405.359	late
IgG	RBD	7.68421	288.658	late
IgG	RBD	26.2667	623.946	late
IgG	RBD	8.75556	100	late
IgG	RBD	188.512	5345.28	late
IgG	RBD	44.2432	471.595	late
IgG	RBD	4.70588	100	late
IgG	RBD	1.48718	100	late
IgG	RBD	450.025	944.261	late
IgG	RBD	44.7333	907.496	late
IgG	RBD	59.2619	1030.87	late
IgG	RBD	5.85714	318.288	late
IgG	RBD	6.17778	100	late
IgG	RBD	199.886	927.391	late
IgG	RBD	25.9	365.393	late
IgG	RBD	25.9524	606.161	late
IgG	RBD	3.7451	100	late
IgG	RBD	11.1224	224.232	late
IgG	RBD	165.042	2698.52	late
IgG	RBD	34.8462	530.961	late
IgG	RBD	47.5349	236.178	late
IgG	RBD	4.74074	709.106	late
IgG	RBD	10.3673	717.208	late
IgG	RBD	1.41176	100	late
IgG	RBD	104.24	2201.18	late
IgG	RBD	11.0588	202.096	late
IgG	RBD	6.38889	100.094	late
IgG	RBD	27.2069	694.249	late
IgG	RBD	230.68	2623.27	late
IgG	RBD	8.37838	278.347	late
IgG	RBD	10.0769	484.959	late
IgG	RBD	102.7	297.114	late
IgG	RBD	2.2	100	late
IgG	RBD	23.4419	100	late
IgG	RBD	72.6667	241.731	late
IgG	RBD	14.25	128.901	late
IgG	RBD	12.3636	316.625	late
IgG	RBD	19.3182	240.636	late
IgG	RBD	18.1111	133.153	late
IgG	RBD	6.14634	155.317	late
IgG	RBD	213.705	599.368	late
IgG	RBD	1.02174	100	late
IgG	RBD	93.0952	1678.65	late
IgG	RBD	1.6	100	late
IgG	RBD	21.7619	271.84	late
IgG	RBD	13.9583	140.199	late
IgG	RBD	36.5238	399.502	late
IgG	RBD	446.909	1326.57	late
IgG	RBD	9.36364	138.911	late
IgG	RBD	16.9231	442.66	late
IgG	RBD	19.3913	893.109	late
IgG	RBD	191.45	817.286	late
IgG	RBD	78.8125	704.761	late
IgG	RBD	3.91667	100	late
IgG	RBD	66.9583	1083.89	late
IgG	RBD	12.3125	156.294	late
IgG	RBD	14.7857	227.586	late
IgG	RBD	30.2564	341.057	late
IgG	RBD	4.3	100	late
IgG	RBD	3.63636	257.268	late
IgG	RBD	9.52778	227.442	early
IgG	RBD	14.6739	133.576	late
IgG	RBD	19.675	334.167	late
IgG	RBD	15.1923	100	late
IgG	RBD	32.9545	100	late
IgG	RBD	49.6491	809.018	late
IgG	RBD	39.5769	237.787	late
IgG	RBD	25.1356	219.22	late
IgG	RBD	3.58929	100	late
IgG	RBD	41	362.292	late
IgG	RBD	67.2593	484.757	late
IgG	RBD	52.7241	770.986	late
IgG	RBD	65.78	895.072	late
IgG	RBD	20.1667	270.343	late
IgG	RBD	37.18	186.446	late
IgG	RBD	1.80769	100	late
IgG	RBD	38.34	385.282	late
IgG	RBD	18.1429	473.81	late
[truncated: 4,562 more rows]

## Sheet: Fig4a
NT50category	NT50
[truncated: 467 more rows]

[truncated: 35 more sheets: Fig4b, Fig4c, Fig4d, Fig4e, Fig4f , Fig5a, Fig5b, Fig6, Fig7a, Fig7b, Fig7c, Fig7d, Fig8ab, FigS1c, FigS1d, FigS1e, FigS1f, FigS2-S3, FigS4, FigS5abcd …]
